# Supplementary material for: Developing a genetic manipulation system for the Antarctic archaeon, Halorubrum lacusprofundi: investigating acetamidase gene function
Source: Sci Rep. 2016 Oct 6;6:34639. doi: 10.1038/srep34639 (PMC5052560; doi:10.1038/srep34639)
Supplement: Supplementary Table S2 [file srep34639-s2.xls]

## Sheet: Table S2
Table S2. List of 1323 OTU0.9 clusters of Amd/Fmd sequences from Archaea and Bacteria. Clade 1, green shade; Clade II, blue shade; Clade III, red shade. Colors match Fig. 6, Fig. S8 and Fig. S9.
Cluster ID	Status	Cluster name	Size	Cluster members	Organisms	Length	Identity	Kindom	Classfication
UniRef90_O25836	partially reviewed and UniParc	Formamidase	291	O25836; A0A0L0PXZ9; M3MZ63; Q17WY3; B6JN78; K2JXC8; I0EJ42; J0U7G9; E1Q0Z2; A0A0B2EKK5; I9YB23; T2SKD7; T2T3N4; T2SPR8; K2KDS9; I9W440; B5Z8N3; A0A024C0R1; J0ERV3; M3JXU6; I9TZ31; I9V4T1; M3LP90; M3PUV2; I9RRA7; I9Y115; I9XNV5; M3JQF3; I9W4B9; J0S4B7; M3LDI4; I9Z6Q0; J0ST94; M3M3N9; J0T038; J0BDR8; I9X920; J0H7Q7; R4QMR8; J0C2Q7; J0QXC8; J0A7H7; M5YTH1; M3NTW6; J0B0G1; J0PHE7; M3PRQ9; I9VMH9; M5Y…	Helicobacter pylori (strain ATCC 700392 / 26695) (Campylobacter pylori); Helicobacter pylori (Campylobacter pylori); Helicobacter pylori GAM115Ai; Helicobacter acinonychis (strain Sheeba); Helicobacter pylori (strain P12); Helicobacter pylori R018c; Helicobacter pylori PeCan18; Helicobacter pylori Hp P-3b; Helicobacter pylori (strain SJM180); Helicobacter pylori Hp H-5b; Helicobacter pylori PZ508…	334	0.9	Bacteria	Epsilonproteobacteria
UniRef90_A0RHV8	partially reviewed and UniParc	Formamidase	146	A0RHV8; C3P6U6; C3LI05; P59700; B7JK27; C1EPV3; Q635Y7; Q6HEM5; A0A0K6LW51; A0A0F7REA3; C3F650; C2NLZ3; C3GN41; A0A0E0W567; A0A0B5NLF4; B3Z6G1; D8H8S0; C2VY04; A0A0K6N523; A0A0M1WV90; C2S821; C2TK33; J8GYI6; A0A0G8D286; A0A0U0EGG2; A0A0F5RQM1; C2MPR9; B7HMC1; J8JND0; B7IVH6; R8CEW7; A0A0Q0R8M3; A0A0D0HX00; C3DP59; A0A0Q9H110; R8RP43; Q3EQZ2; J4A1V3; R8ITH8; A0A0B5QT05; A0A0Q9GGK7; B7H6S5; P59701;…	Bacillus thuringiensis (strain Al Hakam); Bacillus anthracis (strain A0248); Bacillus anthracis (strain CDC 684 / NRRL 3495); Bacillus anthracis; Bacillus cereus (strain AH820); Bacillus cereus (strain 03BB102); Bacillus cereus (strain ZK / E33L); Bacillus thuringiensis subsp. konkukian (strain 97-27); Bacillus cereus; Bacillus thuringiensis serovar monterrey BGSC 4AJ1; Bacillus cereus BGSC 6E1; …	332	0.9	Bacteria	Bacilli
UniRef90_Q887D9	partially reviewed and UniParc	Formamidase	136	Q887D9; A0A0Q0BMA3; F3IDU3; A0A0W0LR35; A0A0N8T7X7; A0A0Q0DKZ9; A0A0P6WSG5; A0A0Q0BHS8; A0A0D0MZX0; UPI000415981D; A0A0P9ZQE9; A0A0W8HE49; A0A0P9QU80; A0A0P9QNY5; A0A0Q0AFP1; A0A0P9UKW0; A0A0Q0A907; A0A0P9PWD5; A0A0N0GPE8; A0A0Q0BA26; A0A0P9RJT0; UPI0006D5D924; A0A0P9P7B1; A0A0P9M9V5; A0A0Q0D0V3; F3DNY4; A0A0P9YU41; UPI00070DDB6A; A0A0P9VL94; UPI00071057C0; A0A0P9PM74; UPI0005C9C2FB; A0A0P9KPI7; …	Pseudomonas syringae pv. tomato (strain DC3000); Pseudomonas syringae pv. tomato; Pseudomonas amygdali pv. lachrymans str. M302278; Pseudomonas marginalis ICMP 11289; Pseudomonas syringae pv. aptata; Pseudomonas syringae pv. primulae; Pseudomonas viridiflava; Pseudomonas syringae pv. ribicola; Pseudomonas syringae pv. rhaphiolepidis; Pseudomonas savastanoi pv. fraxini; Pseudomonas amygdali pv. er…	338	0.9	Bacteria	Gammaproteobacteria
UniRef90_A0A0K6M2H0	unreviewed and UniParc	Formamidase	129	A0A0K6M2H0; A0A0E1MY94; A0A0G8DE29; C3HIY5; A0A0S3BXK4; A0A0P0PQX9; C3C2W3; A0A0M3R1H4; A0A0U0PXM8; A0A0U0GPJ8; A0A0U0NWH5; A0A0M9W203; A0A0M9W1J9; R8PL70; A0A0G3E862; A0A0F5H353; G9Q7A2; A0A0A7QIN7; A0A0G8CV62; A0A0F6FKY5; R8LY04; R8EH86; C2XC31; A0A0J6ZJ07; R8U2V1; N1LKT9; C2R8K6; Q81Q40; A0A0E0W107; A0A0T8XRS2; S3IYC1; J8B4U1; J8M979; J7Y502; J7W5W2; A0A023P7H9; A0A0K0S8I9; J8HC08; R8CB13; A0A…	Bacillus cereus; Bacillus anthracis; Bacillus thuringiensis serovar pulsiensis BGSC 4CC1; Bacillus thuringiensis; Bacillus thuringiensis serovar tochigiensis BGSC 4Y1; Streptococcus pneumoniae; Bacillus cereus ISP2954; Bacillus thuringiensis serovar mexicanensis; Bacillus sp. 7_6_55CFAA_CT2; Bacillus thuringiensis subsp. galleriae; Bacillus thuringiensis subsp. kurstaki; Bacillus cereus HuB13-1; …	304	0.9	Bacteria	Bacilli
UniRef90_A0A0D6S4G9	unreviewed and UniParc	Acetamidase	48	A0A0D6S4G9; A0A0T8KI50; Q81D45; C2T1I4; J7VRL8; J8CJI3; R8Y1H0; R8S0U1; B7IY45; A0A0D0R9F6; A0A0D0QJM2; W4ET74; J8NU99; J8IRI0; J8YCH0; R8HU40; R8GG63; R8K7N2; R8FW55; R8FLL0; R8DVG7; R8SMX4; A0A0J6LAJ1; J8JVV4; J8P7Y3; J8BJF1; J8PLH8; A0A0Q1AH54; A0A0Q9GX46; A0A0B5RAB4; A0A0Q9GQL8; A0A0G8EQ13; A0A0K0QCR5; A0A0A0WKB4; J9CJA2; C2SKJ0; J8I7R7; C2PWG6; J8R888; J8JZW4; C3I111; J9B1Z1; W4E4R1; C2QCB5;…	Bacillus mycoides; Streptococcus pneumoniae; Bacillus cereus (strain ATCC 14579 / DSM 31 / JCM 2152 / NBRC 15305 / NCIMB 9373 / NRRL B-3711); Bacillus cereus BDRD-Cer4; Bacillus cereus VD022; Bacillus cereus MSX-A1; Bacillus cereus TIAC219; Bacillus cereus HuB4-4; Bacillus cereus (strain G9842); Bacillus sp. L_1B0_5; Bacillus sp. L_1B0_8; Bacillus weihenstephanensis FSL H7-687; Bacillus cereus VD…	304	0.9	Bacteria	Bacilli
UniRef90_A0A0F7W3Q7	unreviewed and UniParc	Acetamidase/Formamidase	44	A0A0F7W3Q7; G2G8V2; UPI0004C8C9C6; UPI0004C9C563; A0A089X1L8; A0A0L8NJP3; UPI000743F730; A0A0Q6YUL5; UPI00065C8DA8; A0A0G3AUU8; UPI00035F15F4; UPI000565C0AA; UPI000569CE98; A0A0U3QD54; A0A0N0N4K6; A0A0M2JFE5; UPI0005261547; A0A0N0ML07; UPI0005BBE964; UPI0004BE1583; UPI0004C68968; A0A0H4C794; A0A0U5M1D9; UPI0004C7F8A6; UPI0007412FBF; S2ZE23; A0A0M9ZUY9; UPI0004BDB5F7; UPI0004C1830A; UPI0004C985C3;…	Streptomyces leeuwenhoekii; Streptomyces zinciresistens K42; Streptomyces violaceoruber; Streptomyces cellulosae; Streptomyces glaucescens; Streptomyces antibioticus; Streptomyces sp. Root369; Streptomyces incarnatus; Streptomyces prunicolor; Streptomyces aureus; Streptomyces mirabilis; Streptomyces sp. CdTB01; Actinobacteria bacterium OK006; Streptomyces mangrovisoli; Streptomyces sp. NRRL F-525…	337	0.9	Bacteria	Actinobacteria
UniRef90_Q2K214	unreviewed and UniParc	Probable acetamidase/formamidase protein	38	Q2K214; UPI00035CE4C0; A0A060IJD4; A0A072BUH5; B3Q539; A0A0M3GCR5; S5S1J7; A0A0A8GSL3; F2AEV6; J0CVC8; A0A0N1DMJ4; J0VGT7; J5PKT4; B6A4N0; J0US47; J0GWP7; W0IRM8; C6B9T3; K0W9K0; UPI0003607D26; UPI00036BB309; UPI00036E589D; UPI00039D587C; UPI0003A6554E; UPI0003E2F8B5; UPI0003FB111C; UPI000409766F; UPI000427C8AA; UPI000429AD81; UPI000477C20E; UPI0004825EE8; UPI0004A41B1B; UPI000522F87C; UPI000647C…	Rhizobium etli (strain CFN 42 / ATCC 51251); Rhizobium leguminosarum; Rhizobium etli bv. mimosae str. IE4771; Rhizobium leguminosarum bv. phaseoli CCGM1; Rhizobium etli (strain CIAT 652); Rhizobium phaseoli Ch24-10; Rhizobium etli bv. mimosae str. Mim1; Rhizobium etli bv. phaseoli str. IE4803; Rhizobium etli CNPAF512; Rhizobium leguminosarum bv. trifolii WSM2297; Rhizobium acidisoli; Rhizobium le…	304	0.9	Bacteria	Alphaproteobacteria
UniRef90_A0A0F6ZJ79	unreviewed and UniParc	Acetamidase	36	A0A0F6ZJ79; A0A0T9TPN0; C4TSG5; A0A0U1KH24; A0A0T9LJS4; A0A0B6F929; A0A0T9Q3I4; V3UZH1; G7LJV3; A0A0G4JW42; A0A0H5KDU1; A0A0H3NNJ4; A0A0E1NEW3; F4MVQ6; A0A0H5GWA4; A0A0H5G1L1; A0A0H5LT77; A0A0T9NMF9; A0A0T9Q9B2; C6CAE0; A0A0T9SYZ2; A0A0T9TU93; A0A0T9TFC2; C4SJF9; W8UIZ6; UPI0003124017; UPI0005DECF46; UPI0005DF6281; UPI0005E1376C; UPI0005E4C5EC; UPI0005E56F8A; A0A0T9LLA2; A0A0T9NYM7; A0A098C5W0; A…	Yersinia enterocolitica; Yersinia intermedia; Yersinia kristensenii ATCC 33638; Yersinia mollaretii; Yersinia kristensenii; Yersinia frederiksenii Y225; Serratia sp. (strain ATCC 39006); Brenneria sp. EniD312; Brenneria goodwinii; Yersinia enterocolitica subsp. palearctica serotype O:3 (strain DSM 13030 / CIP 106945 / Y11); Yersinia enterocolitica W22703; Yersinia massiliensis; Yersinia pekkaneni…	329	0.9	Bacteria	Gammaproteobacteria
UniRef90_Q89H51	partially reviewed and UniParc	Formamidase	35	Q89H51; A0A0M9B7A3; A0A0E4FSM1; A0A099IKC9; A0A0R3LH78; J2WAQ1; UPI00048CEAB2; UPI0005D250F1; UPI00067E2A1E; A0A0R3DT89; UPI0004BCC481; H0SUM9; A0A0R3CD67; UPI00036C3358; UPI00057277E2; UPI000407982B; UPI0004778FA3; UPI00048185AB; M5A2T7; UPI0003FD7FB6; UPI000482BD7E; A0A0S6V0F6; UPI000418F017; UPI0004263BA8; UPI00067DDEF4; A0A0R3DTS5; H0SFV7; UPI00067EC03A; U1HE34; A0A0D1LII2; UPI0004AFAD86; UPI…	Bradyrhizobium diazoefficiens (strain JCM 10833 / IAM 13628 / NBRC 14792 / USDA 110); Bradyrhizobium japonicum; Bradyrhizobium diazoefficiens; Bradyrhizobium diazoefficiens SEMIA 5080; Bradyrhizobium valentinum; Bradyrhizobium sp. YR681; Bradyrhizobium sp. th.b2; Bradyrhizobium sp. LTSP857; Bradyrhizobium sp. SEMIA 6208; Bradyrhizobium manausense; Bradyrhizobium yuanmingense; Bradyrhizobium sp. S…	337	0.9	Bacteria	Alphaproteobacteria
UniRef90_A0A0C7RBS9	unreviewed and UniParc	Acetamidase/formamidase family protein	30	A0A0C7RBS9; A0A0A8W8Z6; A0A0A8VXW0; A0A0M1UZU9; A0A0J0XM98; UPI000535AC46; UPI0005DA8131; UPI0005DA87C3; UPI0005DADA45; UPI0005DB58DA; UPI0005DBA651; UPI0005DC60DE; UPI0005DD8794; UPI0005DD88BE; UPI0005DDF86A; UPI0005DE8F4D; UPI0005DF2E12; UPI0005DF3ECB; UPI0005DF511F; UPI0005DFB49B; UPI0005DFC8CA; UPI0005DFE7FA; UPI0005E14EC5; UPI0005E30115; UPI0005E44084; UPI0005E5339C; UPI0005E5553C; UPI0005E9…	Clostridium sordellii; [Clostridium] sordellii 8483	299	0.9	Bacteria	Clostridia
UniRef90_A0A0E0WTU5	unreviewed and UniParc	Acetamidase	29	A0A0E0WTU5; A0A0P7NG68; A0A0W6T7V1; A0A085GX23; A0A0W2TVM7; A0A0M5N4B9; A0A0H3H2Q5; J6IDN0; K6JHD8; A0A0J2H352; A0A0G3SDL4; A0A0G3PW24; A0A068HCH8; UPI00024FC3FF; UPI00024FC401; UPI000316251D; UPI000452114D; UPI0004F5E4CE; UPI00062C99A5; UPI0006597E6C; UPI000665489B; UPI000665592A; UPI0006664EB6; UPI000666E471; UPI00066745DA; UPI00066758C7; UPI000669925E; UPI00066A1DB0; UPI0006E50BB7	Klebsiella oxytoca E718; Escherichia coli; Salmonella enterica subsp. enterica serovar Schwarzengrund; Kluyvera ascorbata ATCC 33433; Enterobacter cloacae; Klebsiella oxytoca; Klebsiella oxytoca (strain ATCC 8724 / DSM 4798 / JCM 20051 / NBRC 3318 / NRRL B-199 / KCTC 1686); Klebsiella sp. OBRC7; Klebsiella oxytoca M5al; Klebsiella oxytoca KONIH1; Klebsiella sp. AS10	303	0.9	Bacteria	Gammaproteobacteria
UniRef90_A0A024EKU3	unreviewed and UniParc	Acetamidase/formamidase	26	A0A024EKU3; S2EWZ5; UPI00069022E5; A0A0Q8A9F7; A0A0F4V5T8; A0A0F4T5K0; A0A0F4STQ2; J2U3C6; A0A0P7MQD9; J3GLK6; J2U8I1; A0A059L1F4; A0A0M9GBX2; A0A0N1MBA2; A0A0Q6Q941; A0A083UEQ3; A0A0K1QRV2; A0A0N0UCF9; UPI00054C78BD; UPI00062B24B8; UPI0006D44C74; A0A0S4HNG7; A0A0F4TA94; J3ICY2; A0A0M3D0B2; UPI00048146B4	Pseudomonas mandelii JR-1; Pseudomonas sp. G5(2012); Pseudomonas sp. Root562; Pseudomonas fluorescens; Pseudomonas sp. GM67; Pseudomonas sp. In5; Pseudomonas sp. GM55; Pseudomonas sp. GM60; Pseudomonas mandelii PD30; Pseudomonas fuscovaginae; Pseudomonas sp. RIT-PI-q; Pseudomonas sp. Root329; Pseudomonas putida (Arthrobacter siderocapsulatus); Pseudomonas fluorescens NCIMB 11764; Pseudomonas sp. …	444	0.9	Bacteria	Gammaproteobacteria
UniRef90_A5EGM5	unreviewed and UniParc	Putative Acetamidase/Formamidase family protein	21	A5EGM5; A0A0R3LYK6; B3QGE1; Q6N747; A4YXE3; M4Z5R0; W1JUI0; H0TK06; A0A0D7PI62; H0SS48; E6VMS5; H0RTH4; J3HY87; A0A0R3MED8; UPI00034A6BA0; UPI000408768B; UPI00041C7249; UPI000466A8DD; UPI0005D2B018; A0A0S6USP1; UPI00046992F6	Bradyrhizobium sp. (strain BTAi1 / ATCC BAA-1182); Bradyrhizobium valentinum; Rhodopseudomonas palustris (strain TIE-1); Rhodopseudomonas palustris (strain ATCC BAA-98 / CGA009); Bradyrhizobium sp. (strain ORS278); Bradyrhizobium oligotrophicum S58; Bradyrhizobium sp. CCGE-LA001; Bradyrhizobium sp. STM 3843; Bradyrhizobium sp. LTSP849; Bradyrhizobium sp. ORS 375; Rhodopseudomonas palustris (strai…	329	0.9	Bacteria	Alphaproteobacteria
UniRef90_A0A069PCQ0	unreviewed and UniParc	Acetamidase	21	A0A069PCQ0; A0A0S2UJA1; W6WXF0; A0A0L0M9X0; B1G630; A0A060PJM1; R4X1U7; K8R7A4; A0A069PC46; A0A0P0RPB5; B2TGC4; I2IQL0; E1T8K5; I5D3D6; G8MMK4; UPI0003778DCC; UPI0003F81751; UPI000491546F; UPI0004D02E47; UPI0005A6F725; UPI0006D45FE9	Burkholderia glathei; Burkholderia caribensis; Burkholderia sp. BT03; Candidatus Burkholderia verschuerenii; Burkholderia graminis C4D1M; Burkholderia sp. RPE67; Burkholderia sp. RPE64; Burkholderia sp. SJ98; Burkholderia grimmiae; Burkholderia caribensis MBA4; Burkholderia phytofirmans (strain DSM 17436 / PsJN); Burkholderia sp. Ch1-1; Burkholderia sp. (strain CCGE1003); Burkholderia terrae BS00…	328	0.9	Bacteria	Betaproteobacteria
UniRef90_A8LYY6	unreviewed and UniParc	Acetamidase/Formamidase	20	A8LYY6; UPI000361276F; UPI000362A0FE; UPI00036E1F6A; UPI000374A87C; UPI0003810D1E; UPI0003A75A84; UPI0004166EDD; UPI0004285074; UPI00048387D8; UPI000485DF5C; UPI00048BE0E2; UPI00035DE52A; UPI0004863034; UPI000371D3F5; UPI00048D4A70; UPI0004853296; UPI00037B0790; UPI00035E961E; UPI0003737916	Salinispora arenicola (strain CNS-205); Salinispora pacifica; Salinispora arenicola; Salinispora tropica	350	0.9	Bacteria	Actinobacteria
UniRef90_A0A0U0N2N0	unreviewed	Formamidase	20	A0A0U0N2N0; A0A0E8TMU8; S3I6Q7; J8DUP5; J8LV12; A0A0L1NNM8; J8K6F9; J8VK58; R8HDA5; J9CZ83; R8NHW7; C2V4H5; A0A0M0MJR8; C2VLL4; J8VM14; J7ZEA8; R8L7U1; C2PDQ4; R8MBM0; C2R6V2	Streptococcus pneumoniae; Bacillus cereus BAG2O-2; Bacillus cereus HuB5-5; Bacillus cereus BAG1O-2; Bacillus thuringiensis; Bacillus cereus VD148; Bacillus cereus BAG4X2-1; Bacillus cereus VD021; Bacillus cereus HuB2-9; Bacillus cereus VD214; Bacillus cereus Rock3-28; Bacillus cereus Rock3-29; Bacillus cereus BAG6O-1; Bacillus cereus BAG5O-1; Bacillus cereus VD131; Bacillus cereus MM3; Bacillus c…	304	0.9	Bacteria	Bacilli
UniRef90_C5DA68	unreviewed and UniParc	Acetamidase/Formamidase	20	C5DA68; G8N388; A0A0K1KEL1; T0PW76; V6VCT0; A0A063YU69; A0A098L655; Q5L060; U2WW35; A0A0M4RLC7; A0A0M1QN56; A0A0F6BP19; A0A0E0TBA6; A0A0K2H5D2; S5Z3Z9; A0A023DJT5; UPI0001D5884B; UPI0002F76036; UPI0005AA328F; UPI00064B43BF	Geobacillus sp. (strain WCH70); Geobacillus thermoleovorans CCB_US3_UF5; Geobacillus sp. LC300; Geobacillus sp. A8; Geobacillus sp. MAS1; Geobacillus sp. CAMR5420; Geobacillus thermoleovorans B23; Geobacillus kaustophilus (strain HTA426); Geobacillus kaustophilus GBlys; Geobacillus thermoglucosidasius (Bacillus thermoglucosidasius); Geobacillus thermoglucosidasius (strain C56-YS93); Geobacillus s…	434	0.9	Bacteria	Bacilli
UniRef90_C6BAU6	unreviewed and UniParc	Formamidase	19	C6BAU6; A0A0B4XBZ1; A0A0Q5D6D5; J5PPF1; Q1M7F5; J0VFM2; UPI00035CAAFD; UPI000360FB2C; UPI0003686D2F; UPI0003722613; UPI000378DF87; UPI00037AA6E0; UPI000380F2EA; UPI0003B44DCD; UPI0003FBA59E; UPI000413A0F7; UPI000415593F; UPI00048110DB; UPI0006456B6F	Rhizobium leguminosarum bv. trifolii (strain WSM1325); Rhizobium gallicum bv. gallicum R602; Rhizobium sp. Leaf306; Rhizobium sp. CCGE 510; Rhizobium leguminosarum bv. viciae (strain 3841); Rhizobium leguminosarum bv. viciae WSM1455; Rhizobium leguminosarum; Rhizobium gallicum; Rhizobium mongolense	338	0.9	Bacteria	Alphaproteobacteria
UniRef90_A0A0N0I478	unreviewed and UniParc	Acetamidase	18	A0A0N0I478; A0A0J0V5F9; G8N0G9; A0A0K1K8B7; A0A098L0R8; U2WNR0; T0Q154; V6VEM4; Q5KXN1; UPI0005A9FC1E; UPI0001D58551; UPI00051996A0; UPI0006AC79CA; A0A0K9HQ00; A0A063YN98; A0A0D8BPV9; A0A0E0TDY5; A0A0K2HCK1	Geobacillus sp. BCO2; Geobacillus sp. T6; Geobacillus thermoleovorans CCB_US3_UF5; Geobacillus sp. LC300; Geobacillus thermoleovorans B23; Geobacillus kaustophilus GBlys; Geobacillus sp. A8; Geobacillus sp. MAS1; Geobacillus kaustophilus (strain HTA426); Geobacillus kaustophilus; Geobacillus sp. (strain C56-T3); Geobacillus stearothermophilus (Bacillus stearothermophilus); Geobacillus sp. CAMR542…	301	0.9	Bacteria	Bacilli
UniRef90_V6DYK1	unreviewed and UniParc	Acetamidase/Formamidase	16	V6DYK1; M0FB48; M0PE72; M0DC93; M0NK51; M0E5F0; M0DZK1; M0F8W5; M0F2G5; M0NIZ3; M0ENA2; M0EF30; A0A0M9ATZ3; UPI0003643645; UPI000677C6BD; UPI000678D440	Halorubrum sp. AJ67; Halorubrum hochstenium ATCC 700873; Halorubrum arcis JCM 13916; Halorubrum terrestre JCM 10247; Halorubrum lipolyticum DSM 21995; Halorubrum saccharovorum DSM 1137; Halorubrum tebenquichense DSM 14210; Halorubrum distributum JCM 10118; Halorubrum distributum JCM 9100; Halorubrum litoreum JCM 13561; Halorubrum coriense DSM 10284; Halorubrum californiensis DSM 19288; Halorubrum…	435	0.9	Archaea	Halobacteria
UniRef90_W0IVK4	unreviewed and UniParc	Formamidase	16	W0IVK4; A0A0M3BPN7; W6WHV9; A0A0T7FDN8; A0A0T7H934; UPI000368111D; UPI00037BAAB4; UPI0004144780; UPI00042A1F04; UPI000522E2D9; UPI00055D8017; UPI000563C0C3; UPI00056D98CF; UPI0006217314; UPI000621FD7C; UPI0006464193	Rhizobium leguminosarum bv. trifolii WSM1689; Rhizobium sp. LC145; Rhizobium sp. CF080; Neorhizobium galegae bv. officinalis; Neorhizobium galegae bv. orientalis; Rhizobium leguminosarum; Rhizobium vignae; Rhizobium sp. YR519; Rhizobium; Rhizobium galegae	338	0.9	Bacteria	Alphaproteobacteria
UniRef90_A9VHN1	unreviewed and UniParc	Acetamidase/Formamidase	16	A9VHN1; R8P7U7; A0A0B5SFM7; A0A084J1V6; R8HVW7; J8R3E8; J7V335; R8ET62; R8N2I1; J9B0F0; C2ZGK0; J8D4Q3; J7XCB8; C2XUK9; UPI000762B317; R8DBI8	Bacillus weihenstephanensis (strain KBAB4); Bacillus cereus VDM053; Bacillus mycoides; Bacillus weihenstephanensis; Bacillus cereus BAG1O-1; Bacillus cereus BAG1X1-3; Bacillus cereus BAG3X2-1; Bacillus cereus VDM019; Bacillus cereus VD146; Bacillus cereus BAG6O-2; Bacillus cereus AH1272; Bacillus cereus HuA2-4; Bacillus cereus VD142; Bacillus cereus AH603; Bacillus cereus HuA2-9	304	0.9	Bacteria	Bacilli
UniRef90_Q7N278	partially reviewed and UniParc	Formamidase	13	Q7N278; A0A0W3JRM7; B6VN20; A0A022PMR6; A0A0J9F2C4; U7QV99; A0A0N0CM20; A0A0A0CQA8; W3V6S6; A0A0F7LP14; A0A081RRC2; UPI00056A769C; UPI0006204820	Photorhabdus luminescens subsp. laumondii (strain DSM 15139 / CIP 105565 / TT01); Photorhabdus luminescens subsp. laumondii; Photorhabdus asymbiotica subsp. asymbiotica (strain ATCC 43949 / 3105-77) (Xenorhabdus luminescens (strain 2)); Photorhabdus luminescens BA1; Photorhabdus luminescens subsp. luminescens; Photorhabdus temperata J3; Photorhabdus heterorhabditis; Photorhabdus luminescens (Xeno…	338	0.9	Bacteria	Gammaproteobacteria
UniRef90_E0MZB8	unreviewed and UniParc	Formamidase	12	E0MZB8; A0A0F6QXM3; U7KGP2; U7LHG3; UPI0003B817AC; UPI0003B8AA9D; E2S6H0; U7LGU6; C6R6D3; UPI00066CAE25; C0WJU9; UPI00054FF140	Corynebacterium accolens ATCC 49726; Corynebacterium camporealensis; Corynebacterium sp. KPL1986; Corynebacterium sp. KPL1855; Corynebacterium sp. KPL1818; Corynebacterium sp. KPL1824; Corynebacterium pseudogenitalium ATCC 33035; Corynebacterium sp. KPL1821; Corynebacterium tuberculostearicum SK141; Corynebacterium aurimucosum; Corynebacterium accolens ATCC 49725; Corynebacterium accolens	339	0.9	Bacteria	Actinobacteria
UniRef90_B1M7Z2	unreviewed and UniParc	Acetamidase/Formamidase	12	B1M7Z2; A0A0M8ZMX2; A0A0C6FAU5; A0A0J6RXX4; A0A0M8YWN9; A0A0L6JFH2; A0A0Q5V3D1; A0A089NW14; A0A0E9K2U5; UPI000348E781; UPI0005BAF969; UPI0005B87A9D	Methylobacterium radiotolerans (strain ATCC 27329 / DSM 1819 / JCM 2831); Asanoa ferruginea; Methylobacterium aquaticum; Methylobacterium platani; Streptomyces purpurogeneiscleroticus; Methylobacterium sp. ARG-1; Methylobacterium sp. Leaf361; Methylobacterium oryzae CBMB20; Methylobacterium sp. ME121; Methylobacterium; Methylobacterium sp. UNCCL110; Methylobacterium sp. B1	330	0.9	Bacteria	Alphaproteobacteria
UniRef90_B1ZB52	unreviewed and UniParc	Formamidase	12	B1ZB52; A0A0Q5BZW1; A9W3E7; B7KW54; A0A0S9JHK8; C7CK06; H1KRS5; A0A0Q5BX23; UPI000348C1AB; UPI0006FD1B48; UPI00074F9C17; A0A0Q6D816	Methylobacterium populi (strain ATCC BAA-705 / NCIMB 13946 / BJ001); Methylobacterium sp. Leaf122; Methylobacterium extorquens (strain PA1); Methylobacterium extorquens (strain CM4 / NCIMB 13688) (Methylobacterium chloromethanicum); Methylobacterium sp. Leaf92; Methylobacterium extorquens (strain DSM 5838 / DM4) (Methylobacterium dichloromethanicum (strain DM4)); Methylobacterium extorquens DSM 1…	342	0.9	Bacteria	Alphaproteobacteria
UniRef90_F2AJJ4	unreviewed and UniParc	Formamidase	12	F2AJJ4; A0A0Q9C3I0; A0A0Q6ZUT4; J0CJG2; J2KUR3; A0A060I0U3; A0A0Q7XQE2; A0A095WRI7; A0A072C4I8; A0A0M3GBB2; A0A0A8GGY3; UPI000560F457	Rhizobium etli CNPAF512; Rhizobium sp. Root274; Rhizobium sp. Root1240; Rhizobium leguminosarum bv. trifolii WSM2297; Rhizobium sp. CF142; Rhizobium etli bv. mimosae str. IE4771; Rhizobium sp. Root149; Rhizobium sp. YS-1r; Rhizobium leguminosarum bv. phaseoli CCGM1; Rhizobium phaseoli Ch24-10; Rhizobium etli bv. phaseoli str. IE4803; Rhizobium alamii	338	0.9	Bacteria	Alphaproteobacteria
UniRef90_H2K375	unreviewed and UniParc	Acetamidase/formamidase	11	H2K375; V6JM24; S5VHV2; A0A0M8V7Z0; A0A0M2N325; A0A0N0TAR8; UPI0004C0AE89; UPI0004C850B8; UPI00056C09A5; UPI0006EB38D9; UPI0007439C8A	Streptomyces hygroscopicus subsp. jinggangensis (strain 5008); Streptomyces roseochromogenus subsp. oscitans DS 12.976; Streptomyces collinus (strain DSM 40733 / Tu 365); Streptomyces sp. MMG1121; Streptomyces sp. MUSC136T; Streptomyces sp. NRRL B-3648; Streptomyces sp. NRRL S-1022; Streptomyces sp. NRRL S-31; Streptomyces griseofuscus; Streptomyces puniciscabiei; Streptomyces corchorusii (Strept…	337	0.9	Bacteria	Actinobacteria
UniRef90_B9JJ01	unreviewed and UniParc	Acetamidase/formamidase protein	11	B9JJ01; A0A061MX64; A0A071HTG6; J2L927; UPI000551B0A4; UPI0005680364; UPI000645C153; UPI000645EC16; UPI0006462188; UPI00064736BA; UPI0006479720	Agrobacterium radiobacter (strain K84 / ATCC BAA-868); Rhizobium rhizogenes NBRC 13257; Agrobacterium rhizogenes; Rhizobium sp. AP16; Rhizobium sp. OK494; Rhizobium leguminosarum; Rhizobium tropici	303	0.9	Bacteria	Alphaproteobacteria
UniRef90_Q6N8I0	unreviewed and UniParc	Formamidase	11	Q6N8I0; B3QBQ6; E6VDV0; UPI0006425882; A0A0D6MU90; S2WUG8; H1UJF9; S6CZ86; C7JB34; H1UNV3; UPI0003821080	Rhodopseudomonas palustris (strain ATCC BAA-98 / CGA009); Rhodopseudomonas palustris (strain TIE-1); Rhodopseudomonas palustris (strain DX-1); Rhodopseudomonas palustris; Acetobacter aceti NBRC 14818; Delftia acidovorans CCUG 15835; Acetobacter pasteurianus NBRC 101655; Acetobacter pasteurianus 386B; Acetobacter pasteurianus (strain NBRC 3283 / LMG 1513 / CCTM 1153); Acetobacter pasteurianus subs…	340	0.9	Bacteria	Alphaproteobacteria
UniRef90_A0A0J5G0H6	unreviewed and UniParc	Formamidase	10	A0A0J5G0H6; A0A0Q6IK10; A0A0Q6L001; UPI0004149E89; UPI00050C3549; UPI00050C35B8; UPI00050C70D3; UPI00055E31F9; UPI00055FBF2B; UPI0005674EC3	Rhodococcus fascians; Rhodococcus sp. Leaf233; Rhodococcus sp. Leaf278; Rhodococcus	344	0.9	Bacteria	Actinobacteria
UniRef90_A0A0Q8T0P4	unreviewed and UniParc	Acetamidase	10	A0A0Q8T0P4; A0A0Q7JJK4; A0A0Q9EU20; A0A0Q7LRN5; A0A0T6YWC5; A0A0Q7XAV1; A0A0Q7GRU5; A0A0T6XKH7; UPI00068E94CA; UPI0005B8D725	Ensifer sp. Root74; Ensifer sp. Root1298; Ensifer sp. Root954; Ensifer sp. Root1312; Sinorhizobium sp. GW3; Ensifer sp. Root558; Ensifer sp. Root423; Sinorhizobium sp. GL2; Ensifer adhaerens (Sinorhizobium morelense); Ensifer sp. ZNC0028	441	0.9	Bacteria	Alphaproteobacteria
UniRef90_A0A0P6T581	unreviewed and UniParc	Acetamidase	10	A0A0P6T581; A0A0H3GFX5; Q8Y452; A0A0W8GU97; A0A0V9WPP7; A0A0U4FBI6; A0A0V9Z9U9; A0A0R1DB22; UPI0004361D8D; UPI00064CB48F	Listeria monocytogenes; Listeria monocytogenes serotype 1/2a (strain 10403S); Listeria monocytogenes serovar 1/2a (strain ATCC BAA-679 / EGD-e)	296	0.9	Bacteria	Bacilli
UniRef90_M0BYU9	unreviewed and UniParc	Acetamidase/formamidase	9	M0BYU9; L9W0F3; UPI0004842066; L9WHD9; UPI000679BF51; L9YA80; UPI000738688C; L9W439; L9XA91	Haloterrigena salina JCM 13891; Natronorubrum tibetense GA33; Natronorubrum tibetense; Natronorubrum bangense JCM 10635; Halopiger salifodinae; Natrinema versiforme JCM 10478; Haloterrigena turkmenica; Natronorubrum sulfidifaciens JCM 14089; Natronolimnobius innermongolicus JCM 12255	438	0.9	Archaea	Halobacteria
UniRef90_V6DXR2	unreviewed and UniParc	Acetamidase/Formamidase	9	V6DXR2; UPI00035C7940; UPI000677BBAA; M0PIH8; M0DDX3; M0FCQ5; M0EQI2; M0NKY4; M0EFF2	Halorubrum sp. AJ67; Halorubrum sp. T3; Halorubrum ezzemoulense; Halorubrum arcis JCM 13916; Halorubrum terrestre JCM 10247; Halorubrum distributum JCM 10118; Halorubrum distributum JCM 9100; Halorubrum litoreum JCM 13561; Halorubrum californiensis DSM 19288	312	0.9	Archaea	Halobacteria
UniRef90_A0A0B8RIJ4	unreviewed and UniParc	Acetamidase	9	A0A0B8RIJ4; A0A0E1R8W4; A0A0Q0E4P0; A0A0S2YNB7; A0A0S2Y9U1; A0A0V9ZC90; A0A0D4CAZ6; UPI00003CABEF; UPI0001696AE3	Listeria monocytogenes; Listeria monocytogenes serotype 4b str. LL195; Listeria monocytogenes ATCC 19117	296	0.9	Bacteria	Bacilli
UniRef90_X2GGW1	unreviewed and UniParc	Acetamidase	9	X2GGW1; R7ZHX9; UPI00041F5ACA; A0A0W7XXM0; A0A0M0WA03; A0A0K9FGL7; A0A0M8Q4F6; UPI0005655D47; UPI0006CA2958	Lysinibacillus varians; Lysinibacillus sphaericus OT4b.31; Lysinibacillus sphaericus (Bacillus sphaericus); Lysinibacillus sp. F5; Lysinibacillus sp. FJAT-14745; Lysinibacillus xylanilyticus; Bacillus decisifrondis	453	0.9	Bacteria	Bacilli
UniRef90_A0A071LR89	unreviewed and UniParc	Formamidase	9	A0A071LR89; A0A0J5APC9; A0A0M6XHU8; A0A0W2DKV9; V0AVY0; W1EH33; UPI00058CAAD7; A0A0M4UJ09; UPI0003076302	Mangrovibacter sp. MFB070; Klebsiella pneumoniae; Enterobacter aerogenes (Aerobacter aerogenes); Klebsiella pneumoniae 909957; Klebsiella pneumoniae IS53; Klebsiella oxytoca	337	0.9	Bacteria	Gammaproteobacteria
UniRef90_M0JB25	unreviewed and UniParc	Acetamidase/formamidase	8	M0JB25; A0A0W1RI92; M0IL18; A0A0D6JUC4; UPI0005B1E9EA; UPI0005B1F6FC; UPI000677D85A; A0A0W1RMM7	Haloferax denitrificans ATCC 35960; Haloferax sp. SB3; Haloferax sulfurifontis ATCC BAA-897; Haloferax sp. Arc-Hr; Haloferax sp. ATB1; Haloferax lucentense; Haloferax sp. SB29	434	0.9	Archaea	Halobacteria
UniRef90_G2TLF5	unreviewed and UniParc	Acetamidase/Formamidase	8	G2TLF5; F7Z3J1; A0A0C5CQA1; A0A0B5X5D1; UPI0002EEBCE8; UPI00034A109D; UPI00036CCCB8; UPI000551CFEB	Bacillus coagulans 36D1; Bacillus coagulans (strain 2-6); Bacillus coagulans; Bacillus coagulans DSM 1 = ATCC 7050	302	0.9	Bacteria	Bacilli
UniRef90_B0K6C6	unreviewed and UniParc	Acetamidase/Formamidase	8	B0K6C6; B0K7N3; C7IPA0; E8UW79; D7AQT1; D3T403; G2MXP3; UPI0004914691	Thermoanaerobacter sp. (strain X514); Thermoanaerobacter pseudethanolicus (strain ATCC 33223 / 39E) (Clostridium thermohydrosulfuricum); Thermoanaerobacter ethanolicus CCSD1; Thermoanaerobacter brockii subsp. finnii (strain ATCC 43586 / DSM 3389 / AKO-1) (Thermoanaerobacter finnii); Thermoanaerobacter mathranii subsp. mathranii (strain DSM 11426 / CIP 108742 / A3); Thermoanaerobacter italicus (st…	299	0.9	Bacteria	Clostridia
UniRef90_W6QY63	unreviewed and UniParc	Formamidase	8	W6QY63; A0A061CUS3; A0A0Q4SY13; A0A098FR78; A0A098FUC6; UPI0002D86DF7; UPI0003A15E63; A0A061JVA4	Pseudomonas pseudoalcaligenes CECT 5344; Pseudomonas pseudoalcaligenes; Pseudomonas sp. Leaf83; Pseudomonas xanthomarina; Pseudomonas stutzeri (Pseudomonas perfectomarina); Pseudomonas pelagia; Pseudomonas stutzeri KOS6	335	0.9	Bacteria	Gammaproteobacteria
UniRef90_A0A0Q5L5Z1	unreviewed and UniParc	Acetamidase/formamidase	7	A0A0Q5L5Z1; A0A0Q6AUU6; A0A0Q4TW03; A0A0Q4LV98; UPI0007009607; A0A0Q5MW28; A0A0Q5RZK4	Frigoribacterium sp. Leaf164; Frigoribacterium sp. Leaf415; Frigoribacterium sp. Leaf254; Frigoribacterium sp. Leaf44; Frigoribacterium sp. Leaf263; Frigoribacterium sp. Leaf172; Frigoribacterium sp. Leaf186	328	0.9	Bacteria	Actinobacteria
UniRef90_I4BEF2	unreviewed	Putative acetamidase/formamidase	7	I4BEF2; A0A0Q9JCZ3; A0A0J6VDW4; A0A0M2K9U2; A0A0J6ZDG5; A0A0J6WKB5; A0A099CPQ9	Mycobacterium chubuense (strain NBB4); Mycobacterium sp. Soil538; Mycobacterium obuense; Mycobacterium chlorophenolicum; Mycobacterium chubuense; Mycobacterium rufum	337	0.9	Bacteria	Actinobacteria
UniRef90_A0A0D6IBR7	unreviewed	Formamidase	7	A0A0D6IBR7; A0A0K0XA45; A0QXS0; L8FB09; K0V8R2; K6W0Y6; F9W163	Mycobacterium smegmatis; Mycobacterium goodii; Mycobacterium smegmatis (strain ATCC 700084 / mc(2)155); Mycobacterium smegmatis MKD8; Mycobacterium vaccae ATCC 25954; Gordonia namibiensis NBRC 108229; Gordonia alkanivorans NBRC 16433	333	0.9	Bacteria	Actinobacteria
UniRef90_A0A086XUR5	unreviewed and UniParc	Formamidase	7	A0A086XUR5; N9SNB2; N8W4L2; N8WDZ8; N8VLV3; UPI0004DF8556; UPI0006730D25	Paenirhodobacter enshiensis; Acinetobacter sp. CIP 102143; Acinetobacter sp. CIP 102637; Acinetobacter sp. CIP 102082; Acinetobacter sp. CIP 102159; Desulfobacula sp. TS; Gilvimarinus polysaccharolyticus	335	0.9	Bacteria	Alphaproteobacteria
UniRef90_D7X002	unreviewed and UniParc	Acetamidase/formamidase	7	D7X002; A0A0N0UXF9; A0A0A3IU51; A0A0B1Y4I1; A0A0P7K727; UPI000469D925; UPI0004FFEE41	Lysinibacillus fusiformis ZC1; Lysinibacillus macroides; Lysinibacillus boronitolerans JCM 21713 = 10a = NBRC 103108; Lysinibacillus sp. A1; Lysinibacillus sp. ZYM-1; Lysinibacillus fusiformis	452	0.9	Bacteria	Bacilli
UniRef90_W6XN35	unreviewed and UniParc	Acetamidase/Formamidase	7	W6XN35; A0A0N7JWA9; UPI00048F439B; UPI00055B5179; I5CYX7; UPI0005AA30FC; UPI0006D422D4	Burkholderia sp. BT03; Burkholderia caribensis MBA4; Burkholderia sp. UYPR1.413; Burkholderia caribensis; Burkholderia terrae BS001; Burkholderia terrae; Burkholderia sp. E7m39	446	0.9	Bacteria	Betaproteobacteria
UniRef90_A0A0F7H7P6	unreviewed and UniParc	Acetamidase	7	A0A0F7H7P6; U2LH01; A0A0U4J159; U2LDG9; UPI00046AA0A1; A0A087L1W8; UPI0003F53F8C	Serratia fonticola; Serratia fonticola AU-AP2C; Serratia fonticola AU-P3(3); Serratia; Serratia sp. Ag1	300	0.9	Bacteria	Gammaproteobacteria
UniRef90_A3D4Y9	unreviewed and UniParc	Acetamidase/Formamidase	7	A3D4Y9; G0B0S7; B8E595; A9L0F6; UPI00014F8653; F7RP96; UPI00055BAA7D	Shewanella baltica (strain OS155 / ATCC BAA-1091); Shewanella baltica BA175; Shewanella baltica (strain OS223); Shewanella baltica (strain OS195); Shewanella baltica; Shewanella sp. HN-41	429	0.9	Bacteria	Gammaproteobacteria
UniRef90_Q5V394	unreviewed	Putative acetamidase/formamidase	6	Q5V394; M0K215; M0KST7; M0LA83; M0JS69; A0A0M9ALK7	Haloarcula marismortui (strain ATCC 43049 / DSM 3752 / JCM 8966 / VKM B-1809) (Halobacterium marismortui); Haloarcula sinaiiensis ATCC 33800; Haloarcula argentinensis DSM 12282; Haloarcula japonica DSM 6131; Haloarcula californiae ATCC 33799; Haloarcula sp. SL3	434	0.9	Archaea	Halobacteria
UniRef90_G0HZ40	unreviewed and UniParc	Acetamidase/formamidase family protein	6	G0HZ40; V5TT56; M0KSE5; M0K9Q6; A0A0B5GIR6; UPI00073E305F	Haloarcula hispanica (strain ATCC 33960 / DSM 4426 / JCM 8911 / NBRC 102182 / NCIMB 2187 / VKM B-1755); Haloarcula hispanica N601; Haloarcula amylolytica JCM 13557; Haloarcula argentinensis DSM 12282; Haloarcula sp. CBA1115; Haloarcula sp. CBA1127	303	0.9	Archaea	Halobacteria
UniRef90_A0A0F4JAZ0	unreviewed and UniParc	Acetamidase	6	A0A0F4JAZ0; UPI0004C0D2BE; UPI0004C24AED; UPI0005B8C207; UPI0006B0021B; A0A0N0SQ35	Streptomyces sp. NRRL S-495; Streptomyces sp. NRRL F-6131; Streptomyces purpeofuscus; Kitasatospora sp. MBT66; Streptomyces sp. XY431	339	0.9	Bacteria	Actinobacteria
UniRef90_A5FYF1	unreviewed and UniParc	Acetamidase/Formamidase	6	A5FYF1; F0IYF8; F7S660; UPI000587597F; UPI0005547AB6; A0A066PL45	Acidiphilium cryptum (strain JF-5); Acidiphilium multivorum (strain DSM 11245 / JCM 8867 / NBRC 100883 / AIU301); Acidiphilium sp. PM; Acidiphilium sp. JA12-A1	340	0.9	Bacteria	Alphaproteobacteria
UniRef90_B9K1J4	partially reviewed and UniParc	Formamidase	6	B9K1J4; A0A081CZ99; H4F8C5; UPI00035ED275; UPI000645515F; UPI000761B016	Agrobacterium vitis (strain S4 / ATCC BAA-846) (Rhizobium vitis (strain S4)); Rhizobium rubi NBRC 13261; Rhizobium sp. PDO1-076; Rhizobium sp. 2MFCol3.1; Rhizobium sp. YR528; Agrobacterium vitis (Rhizobium vitis)	338	0.9	Bacteria	Alphaproteobacteria
UniRef90_A0A0K0YVS4	unreviewed and UniParc	Acetamidase	6	A0A0K0YVS4; A0A0E0V0I1; A0A0E1Y014; A0A0S2Y4H4; A0A0E1XZR7; UPI0002548B1E	Listeria monocytogenes; Listeria monocytogenes serotype 4a (strain M7); Listeria monocytogenes FSL F2-208	296	0.9	Bacteria	Bacilli
UniRef90_E3YTE8	unreviewed and UniParc	Acetamidase/formamidase family protein	6	E3YTE8; UPI0001975DB2; UPI00027E822F; UPI0002AB40B5; UPI00057DA2F4; UPI00057E2657	Listeria marthii FSL S4-120; Listeria monocytogenes	296	0.9	Bacteria	Bacilli
UniRef90_G2TLJ4	unreviewed and UniParc	Formamidase	6	G2TLJ4; A0A0A6VK25; UPI0004719A7B; A0A0B5X610; UPI0003823E44; UPI00048C6B1C	Bacillus coagulans 36D1; Bacillus ginsengihumi; Bacillus coagulans DSM 1 = ATCC 7050; Bacillus coagulans; Sporolactobacillus terrae	332	0.9	Bacteria	Bacilli
UniRef90_T4W9Q9	unreviewed and UniParc	Putative acetamidase/formamidase	6	T4W9Q9; A0A0M3DGU8; T4VA25; A0A099HSY4; UPI00040A253F; UPI0006B30749	[Clostridium] bifermentans ATCC 19299; Clostridium sp. JC272; [Clostridium] bifermentans ATCC 638; Clostridium sp. NCR; Clostridium bifermentans; Candidatus Dorea massiliensis	300	0.9	Bacteria	Clostridia
UniRef90_A0A0U5P8H4	unreviewed and UniParc	Formamidase	6	A0A0U5P8H4; A0A084JCE5; D9R3C8; UPI0003F6F976; UPI00045EA927; A0A011AC66	Clostridium sp. C105KSO15; [Clostridium] celerecrescens; Clostridium saccharolyticum (strain ATCC 35040 / DSM 2544 / NRCC 2533 / WM1); [Clostridium] methoxybenzovorans; Lachnoclostridium; Clostridium sp. ASBs410	303	0.9	Bacteria	Clostridia
UniRef90_Q3AGE4	unreviewed and UniParc	Formamidase	6	Q3AGE4; A0A076HKM1; A0A076GWZ7; UPI0004900B59; A0A076HCK1; UPI000694344E	Synechococcus sp. (strain CC9605); Synechococcus sp. KORDI-52; Synechococcus sp. KORDI-100; Synechococcus sp. CC9616; Synechococcus sp. KORDI-49	349	0.9	Bacteria	Cyanobacteria
UniRef90_A0A031HAV3	unreviewed and UniParc	Acetamidase/Formamidase family protein	6	A0A031HAV3; UPI00068F8A90; A0A0U5HZZ0; UPI00073F09D9; UPI00046E5945; UPI0003EA6C9F	Stenotrophomonas sp. RIT309; Stenotrophomonas maltophilia (Pseudomonas maltophilia) (Xanthomonas maltophilia)	455	0.9	Bacteria	Gammaproteobacteria
UniRef90_Q9WXX3	unreviewed	Acetamidase, putative	6	Q9WXX3; A0A0A7G7Z8; A5IKV1; D2C7A8; A0A0F6AKY7; A0A0A6N4T6	Thermotoga maritima (strain ATCC 43589 / MSB8 / DSM 3109 / JCM 10099); Thermotoga sp. Cell2; Thermotoga petrophila (strain RKU-1 / ATCC BAA-488 / DSM 13995); Thermotoga naphthophila (strain ATCC BAA-489 / DSM 13996 / JCM 10882 / RKU-10); Thermotoga sp. (strain RQ2); Thermotoga sp. Mc24	285	0.9	Bacteria	Thermotogae
UniRef90_B9LQH3	unreviewed and UniParc	Acetamidase/Formamidase	5	B9LQH3; M0P9R5; M0P9H6; A0A0P7GKT2; UPI0006795E73	Halorubrum lacusprofundi (strain ATCC 49239 / DSM 5036 / JCM 8891 / ACAM 34); Halorubrum aidingense JCM 13560; Halorubrum kocurii JCM 14978; Halolamina pelagica; Halorubrum sp. BV1	435	0.9	Archaea	Halobacteria
UniRef90_A0A0M4PVT3	unreviewed and UniParc	Acetamidase	5	A0A0M4PVT3; A0A0P0S533; A0A0P0SK61; A0A0M4PWX3; UPI0005C294C6	Pseudonocardia sp. AL041005-10; Pseudonocardia sp. EC080610-09; Pseudonocardia sp. EC080619-01; Pseudonocardia sp. EC080625-04; Pseudonocardia sp. P2	333	0.9	Bacteria	Actinobacteria
UniRef90_D9T0U4	unreviewed and UniParc	Acetamidase/Formamidase	5	D9T0U4; UPI0005A28B67; UPI00047562C8; UPI0004C42498; UPI0005A18AF9	Micromonospora aurantiaca (strain ATCC 27029 / DSM 43813 / JCM 10878 / NBRC 16125 / INA 9442); Micromonospora aurantiaca; Micromonospora sp. CNB394; Micromonospora purpureochromogenes; Micromonospora sp. (strain L5)	341	0.9	Bacteria	Actinobacteria
UniRef90_E4N5H2	unreviewed and UniParc	Putative acetamidase	5	E4N5H2; A0A0D0P1F0; UPI0004C42FB0; UPI000670F7FB; UPI0006896BD5	Kitasatospora setae (strain ATCC 33774 / DSM 43861 / JCM 3304 / KCC A-0304 / NBRC 14216 / KM-6054) (Streptomyces setae); Kitasatospora griseola (Streptomyces griseolosporeus); Kitasatospora sp. NRRL B-11411; Kitasatospora sp. MY 5-36; Kitasatospora phosalacinea	340	0.9	Bacteria	Actinobacteria
UniRef90_A0A090EK45	unreviewed	Putative acetamidase/formamidase	5	A0A090EK45; A0A0K2VVZ0; A0A090FWK5; A0A090G9R6; A0A090GK72	Mesorhizobium plurifarium; Mesorhizobium sp. ORS3359	307	0.9	Bacteria	Alphaproteobacteria
UniRef90_A0A0L6JF22	unreviewed and UniParc	Acetamidase	5	A0A0L6JF22; A0A0N0B6U1; A0A0E9KEG5; UPI000348B16E; UPI0006AE4C0B	Methylobacterium sp. ARG-1; Asanoa ferruginea; Methylobacterium sp. ME121; Methylobacterium sp. B34	306	0.9	Bacteria	Alphaproteobacteria
UniRef90_A0A0Q5DM82	unreviewed	Formamidase	5	A0A0Q5DM82; A0A0Q6IFS1; A0A0Q4VRY3; A0A0Q6ECA9; A0A0S9QVW2	Methylobacterium sp. Leaf125; Methylobacterium sp. Leaf94; Methylobacterium sp. Leaf89; Methylobacterium sp. Leaf465; Methylobacterium sp. Leaf111	342	0.9	Bacteria	Alphaproteobacteria
UniRef90_A0A099WIJ2	unreviewed	Acetamidase	5	A0A099WIJ2; A0A0J8GJ66; W7DJW8; W7C3B5; W7D215	Listeriaceae bacterium FSL A5-0209; Listeria newyorkensis; Listeria rocourtiae FSL F6-920; Listeria cornellensis FSL F6-969; Listeria weihenstephanensis FSL R9-0317	301	0.9	Bacteria	Bacilli
UniRef90_X4ZFZ9	unreviewed and UniParc	Acetamidase	5	X4ZFZ9; A0A089HJI6; UPI0004B49308; UPI000686C75B; UPI00069451AD	Paenibacillus sabinae T27; Paenibacillus durus (Paenibacillus azotofixans); Paenibacillus sophorae; Paenibacillus sabinae	300	0.9	Bacteria	Bacilli
UniRef90_C2L081	unreviewed and UniParc	Acetamidase/Formamidase family protein	5	C2L081; UPI000317A0E3; G9WPI6; F5T9C3; G9WS88	Oribacterium sinus F0268; Oribacterium sinus; Oribacterium parvum ACB1; Oribacterium sp. oral taxon 108 str. F0425; Oribacterium asaccharolyticum ACB7	308	0.9	Bacteria	Clostridia
UniRef90_A0A0J8VSQ1	unreviewed and UniParc	Acetamidase	5	A0A0J8VSQ1; UPI0003F60D0F; UPI0004637C7C; UPI0004663917; UPI000496CBF1	Cronobacter sp. DJ34; Enterobacteriaceae; Franconibacter pulveris	301	0.9	Bacteria	Gammaproteobacteria
UniRef90_U1UQD8	unreviewed and UniParc	Acetamidase	5	U1UQD8; A0A0A1YTL6; W2D9B9; UPI00031935FC; UPI000401DF5D	Pseudomonas fluorescens EGD-AQ6; Pseudomonas fluorescens LMG 5329; Pseudomonas sp. FH1; Pseudomonas fluorescens; Pseudomonas sp. 2-92(2010)	435	0.9	Bacteria	Gammaproteobacteria
UniRef90_L0JWX6	unreviewed and UniParc	Putative acetamidase/formamidase	4	L0JWX6; UPI00067814E2; L9XGP7; UPI000677F1A5	Natronococcus occultus SP4; Natronococcus occultus; Natronococcus amylolyticus DSM 10524; Natronococcus amylolyticus	447	0.9	Archaea	Halobacteria
UniRef90_Q18J36	unreviewed	Probable acetamidase/formamidase	4	Q18J36; U1PGC5; U1PSZ9; G0LKE2	Haloquadratum walsbyi (strain DSM 16790 / HBSQ001); Haloquadratum walsbyi J07HQW1; Haloquadratum walsbyi J07HQW2; Haloquadratum walsbyi (strain DSM 16854 / JCM 12705 / C23)	432	0.9	Archaea	Halobacteria
UniRef90_A0A0D6ILW7	unreviewed	Acetamidase/Formamidase	4	A0A0D6ILW7; A0R0G8; L8F8A1; A0A0K0X817	Mycobacterium smegmatis; Mycobacterium smegmatis (strain ATCC 700084 / mc(2)155); Mycobacterium smegmatis MKD8; Mycobacterium goodii	337	0.9	Bacteria	Actinobacteria
UniRef90_A0A0J8D0B2	unreviewed and UniParc	Acetamidase	4	A0A0J8D0B2; UPI000475807D; UPI0006E27950; UPI00040700E5	Streptomyces regensis; Streptomyces sp. HmicA12; Streptomyces kanamyceticus; Streptomyces sp. 142MFCol3.1	337	0.9	Bacteria	Actinobacteria
UniRef90_A0A0N6ZY07	unreviewed and UniParc	Acetamidase/formamidase	4	A0A0N6ZY07; UPI00073770E4; UPI0007369DE0; UPI000737379E	Curtobacterium sp. MR_MD2014; Curtobacterium citreum; Curtobacterium oceanosedimentum	310	0.9	Bacteria	Actinobacteria
UniRef90_A1T4C1	unreviewed and UniParc	Acetamidase/Formamidase	4	A1T4C1; K0UV04; UPI0005683603; UPI00065E607B	Mycobacterium vanbaalenii (strain DSM 7251 / PYR-1); Mycobacterium vaccae ATCC 25954; Mycobacterium austroafricanum; Mycobacterium aurum	337	0.9	Bacteria	Actinobacteria
UniRef90_E8N7C9	unreviewed and UniParc	Predicted acetamidase/formamidase	4	E8N7C9; UPI000733E389; UPI000733FE74; UPI000734939A	Microbacterium testaceum (strain StLB037); Microbacterium testaceum (Aureobacterium testaceum) (Brevibacterium testaceum)	317	0.9	Bacteria	Actinobacteria
UniRef90_U7MMJ3	unreviewed and UniParc	Formamidase	4	U7MMJ3; U2GA86; UPI00035F5D51; UPI00047B7D86	Corynebacterium sp. KPL1989; Corynebacterium pseudodiphtheriticum 090104; Corynebacterium; Corynebacterium pseudodiphtheriticum	339	0.9	Bacteria	Actinobacteria
UniRef90_A0A011STY0	unreviewed	Acetamidase	4	A0A011STY0; A0A031LY26; A0A011TUQ4; A0A031M4H8	Aquamicrobium defluvii; Pseudomonas bauzanensis	440	0.9	Bacteria	Alphaproteobacteria
UniRef90_A0A0Q6EPH2	unreviewed and UniParc	Acetamidase	4	A0A0Q6EPH2; A0A0Q6BTY9; UPI0007347A8C; UPI000761F0F0	Aurantimonas sp. Leaf443; Aureimonas sp. Leaf454; Aureimonas ureilytica; Aureimonas altamirensis	332	0.9	Bacteria	Alphaproteobacteria
UniRef90_A4YYS5	unreviewed	Putative Acetamidase/Formamidase	4	A4YYS5; H0TC43; H0ST47; H0RR02	Bradyrhizobium sp. (strain ORS278); Bradyrhizobium sp. STM 3809; Bradyrhizobium sp. ORS 375; Bradyrhizobium sp. ORS 285	307	0.9	Bacteria	Alphaproteobacteria
UniRef90_C4WPZ1	unreviewed and UniParc	Acetamidase/Formamidase	4	C4WPZ1; M5JRL3; UPI000469A1DA; U1XBW6	Ochrobactrum intermedium LMG 3301; Ochrobactrum intermedium M86; Ochrobactrum intermedium; Ochrobactrum sp. EGD-AQ16	441	0.9	Bacteria	Alphaproteobacteria
UniRef90_L0LT70	unreviewed and UniParc	Putative acetamidase/formamidase	4	L0LT70; N6UU38; UPI000551992A; UPI000648CA16	Rhizobium tropici CIAT 899; Rhizobium freirei PRF 81; Agrobacterium rhizogenes; Rhizobium tropici	303	0.9	Bacteria	Alphaproteobacteria
UniRef90_Q3IWH3	unreviewed	Putative acetamidase/formamidase	4	Q3IWH3; L1K931; B9KU07; A3PPI7	Rhodobacter sphaeroides (strain ATCC 17023 / 2.4.1 / NCIB 8253 / DSM 158); Rhodobacter sp. AKP1; Rhodobacter sphaeroides (strain KD131 / KCTC 12085); Rhodobacter sphaeroides (strain ATCC 17029 / ATH 2.4.9)	440	0.9	Bacteria	Alphaproteobacteria
UniRef90_A0A085BYS3	unreviewed and UniParc	Formamidase	4	A0A085BYS3; A0A0F9PFA2; UPI0000669CF6; UPI00044BEC3B	Sulfitobacter sp. CB2047; marine sediment metagenome; Sulfitobacter sp. EE-36; Sulfitobacter pontiacus	336	0.9	Bacteria	Alphaproteobacteria
UniRef90_A0A0Q4Z4T4	unreviewed	Formamidase	4	A0A0Q4Z4T4; A0A0Q4VJY3; A0A0Q4Z5F2; A0A0S9QG29	Methylobacterium sp. Leaf100; Methylobacterium sp. Leaf87; Methylobacterium sp. Leaf102; Methylobacterium sp. Leaf112	342	0.9	Bacteria	Alphaproteobacteria
UniRef90_G2TQT2	unreviewed and UniParc	Acetamidase/Formamidase	4	G2TQT2; A0A0C5CBN7; UPI00035DC2DF; UPI0004141CEF	Bacillus coagulans 36D1; Bacillus coagulans	301	0.9	Bacteria	Bacilli
UniRef90_I4X6H4	unreviewed and UniParc	Acetamidase/formamidase	4	I4X6H4; A0A0K9T149; A0A0U2ZVI0; UPI000592E068	Planococcus antarcticus DSM 14505; Planococcus sp. L10.15; Planococcus kocurii; Planococcus antarcticus	439	0.9	Bacteria	Bacilli
UniRef90_W7BJP4	unreviewed and UniParc	Acetamidase	4	W7BJP4; W7CTZ3; A0A0J8GML2; UPI00055C17DC	Listeria cornellensis FSL F6-969; Listeria weihenstephanensis FSL R9-0317; Listeria newyorkensis; Listeriaceae bacterium FSL A5-0209	297	0.9	Bacteria	Bacilli
UniRef90_T1X3G9	unreviewed and UniParc	Formamidase	4	T1X3G9; A0A0H2M3K7; A0A0Q6N255; UPI00037A0406	Variovorax paradoxus B4; Variovorax paradoxus; Variovorax sp. Root318D1	333	0.9	Bacteria	Betaproteobacteria
UniRef90_B0A6Z2	unreviewed and UniParc	Acetamidase/Formamidase family protein	4	B0A6Z2; R5X6H0; W1WF95; UPI000664A0D9	Intestinibacter bartlettii DSM 16795; Clostridium bartlettii CAG:1329; human gut metagenome; Clostridium sp. 1_1_41A1FAA	301	0.9	Bacteria	Clostridia
UniRef90_M8CV11	unreviewed	Putative acetamidase/formamidase	4	M8CV11; I8R2C3; F1ZTE3; A0A0B3BPQ3	Thermoanaerobacter thermohydrosulfuricus WC1; Thermoanaerobacter siderophilus SR4; Thermoanaerobacter ethanolicus JW 200; Thermoanaerobacter sp. YS13	299	0.9	Bacteria	Clostridia
UniRef90_Q8RCU9	unreviewed	Predicted acetamidase/formamidase	4	Q8RCU9; U5CRD9; A0A0F5PPL8; B7R8C5	Caldanaerobacter subterraneus subsp. tengcongensis (strain DSM 15242 / JCM 11007 / NBRC 100824 / MB4) (Thermoanaerobacter tengcongensis); Caldanaerobacter subterraneus subsp. yonseiensis KB-1; Caldanaerobacter subterraneus subsp. pacificus DSM 12653	435	0.9	Bacteria	Clostridia
UniRef90_C8WNS8	unreviewed	Acetamidase/Formamidase	4	C8WNS8; F0HMZ2; T4BSG7; A0A096KQD8	Eggerthella lenta (strain ATCC 25559 / DSM 2243 / JCM 9979 / NCTC 11813 / VPI 0255) (Eubacterium lentum); Eggerthella sp. HGA1; Peptoclostridium difficile F501; Eggerthella lenta 1_1_60AFAA	303	0.9	Bacteria	Actinobacteria
UniRef90_F0HMS9	unreviewed	Acetamidase/Formamidase family protein	4	F0HMS9; C8WNZ3; T4BRE9; A0A096KTI3	Eggerthella sp. HGA1; Eggerthella lenta (strain ATCC 25559 / DSM 2243 / JCM 9979 / NCTC 11813 / VPI 0255) (Eubacterium lentum); Peptoclostridium difficile F501; Eggerthella lenta 1_1_60AFAA	298	0.9	Bacteria	Actinobacteria
UniRef90_D3PTT0	unreviewed and UniParc	Acetamidase/Formamidase	4	D3PTT0; A0A0D0N8M9; A0A0S7ARG0; UPI000567EED4	Meiothermus ruber (strain ATCC 35948 / DSM 1279 / VKM B-1258 / 21) (Thermus ruber); Meiothermus ruber; Meiothermus ruber H328	310	0.9	Bacteria	Deinococcus-Thermus
UniRef90_Q72CW9	partially reviewed and UniParc	Formamidase	4	Q72CW9; A1VEP0; A0A0E0T130; UPI00047F5080	Desulfovibrio vulgaris (strain Hildenborough / ATCC 29579 / NCIMB 8303); Desulfovibrio vulgaris subsp. vulgaris (strain DP4); Desulfovibrio vulgaris (strain RCH1); Desulfovibrio aminophilus	334	0.9	Bacteria	Deltaproteobacteria
UniRef90_A0A0B8QH80	unreviewed	Acetamidase	4	A0A0B8QH80; A0A0B8PZU5; A0A0B8PN29; A0A0B8NSG3	Vibrio sp. JCM 19241; Vibrio sp. JCM 19236; Vibrio sp. JCM 19232; Vibrio sp. JCM 19231	252	0.9	Bacteria	Gammaproteobacteria
UniRef90_T2L9B5	unreviewed	Acetamidase/Formamidase	4	T2L9B5; A0A0C3DMK9; A0A0N8KI37; A0A0F9VSV0	Halomonas sp. A3H3; Halomonas sp. KHS3; Halomonas sp. HL-93; marine sediment metagenome	332	0.9	Bacteria	Gammaproteobacteria
UniRef90_S6A8A8	unreviewed and UniParc	Acetamidase/formamidase	4	S6A8A8; UPI0004948248; UPI000494A1DC; UPI0004947C5B	Treponema pedis str. T A4; Treponema pedis	297	0.9	Bacteria	Spirochaetes
UniRef90_D3SS61	unreviewed	Acetamidase/Formamidase	3	D3SS61; M0AVA7; M0A811	Natrialba magadii (strain ATCC 43099 / DSM 3394 / NCIMB 2190 / MS3) (Natronobacterium magadii); Natrialba chahannaoensis JCM 10990; Natrialba hulunbeirensis JCM 10989	303	0.9	Archaea	Halobacteria
UniRef90_L0JN35	unreviewed and UniParc	Acetamidase/formamidase	3	L0JN35; M0BLN4; UPI0006785AB4	Natrinema pellirubrum (strain DSM 15624 / JCM 10476 / NCIMB 786); Haloterrigena thermotolerans DSM 11522; Haloterrigena jeotgali	435	0.9	Archaea	Halobacteria
UniRef90_M0MT96	unreviewed and UniParc	Acetamidase/formamidase	3	M0MT96; M0N2Q8; UPI000678CA4C	Halococcus morrhuae DSM 1307; Halococcus thailandensis JCM 13552; Halococcus sediminicola	435	0.9	Archaea	Halobacteria
UniRef90_I6UPX8	unreviewed and UniParc	Formamidase (Formamide amidohydrolase)	3	I6UPX8; Q8U1V6; UPI00064EE60B	Pyrococcus furiosus COM1; Pyrococcus furiosus (strain ATCC 43587 / DSM 3638 / JCM 8422 / Vc1); Pyrococcus furiosus	314	0.9	Archaea	Thermococci
UniRef90_A0A022LU94	unreviewed and UniParc	Acetamidase/formamidase	3	A0A022LU94; A0A0Q5KAQ1; UPI000486F50B	Curtobacterium flaccumfaciens UCD-AKU; Curtobacterium sp. Leaf154; Curtobacterium sp. UNCCL17	309	0.9	Bacteria	Actinobacteria
UniRef90_A0A022MLK1	unreviewed and UniParc	Acetamidase	3	A0A022MLK1; UPI00037AAB24; UPI0004BFE177	Streptomyces sp. Tu 6176; Streptomyces sp. PsTaAH-124; Streptomyces sp. NRRL S-813	340	0.9	Bacteria	Actinobacteria
UniRef90_A0A0L8QH97	unreviewed and UniParc	Acetamidase (Fragment)	3	A0A0L8QH97; UPI0004C4E390; UPI0006995162	Streptomyces varsoviensis; Streptomyces celluloflavus	113	0.9	Bacteria	Actinobacteria
UniRef90_A0A0Q5JB00	unreviewed	Acetamidase/formamidase	3	A0A0Q5JB00; A0A0Q4F4K2; A0A0S9PKB5	Agreia sp. Leaf335; Agreia sp. Leaf210; Agreia sp. Leaf283	306	0.9	Bacteria	Actinobacteria
UniRef90_A0A0Q9LYB5	unreviewed and UniParc	Acetamidase/formamidase	3	A0A0Q9LYB5; A0A0T2IHN9; UPI00070259F6	Phycicoccus sp. Soil748; Phycicoccus sp. Root563; Phycicoccus sp. Root101	312	0.9	Bacteria	Actinobacteria
UniRef90_A4T1J1	unreviewed and UniParc	Acetamidase/Formamidase	3	A4T1J1; E6TFT2; UPI000466AC0E	Mycobacterium gilvum (strain PYR-GCK) (Mycobacterium flavescens (strain ATCC 700033 / PYR-GCK)); Mycobacterium gilvum (strain DSM 45189 / LMG 24558 / Spyr1); Mycobacterium iranicum	337	0.9	Bacteria	Actinobacteria
UniRef90_D9T7V7	unreviewed and UniParc	Acetamidase/Formamidase	3	D9T7V7; A0A0M2S5Z1; UPI00064BC830	Micromonospora aurantiaca (strain ATCC 27029 / DSM 43813 / JCM 10878 / NBRC 16125 / INA 9442); Micromonospora sp. HK10; Micromonospora sp. RV43	337	0.9	Bacteria	Actinobacteria
UniRef90_E3J8N3	unreviewed and UniParc	Acetamidase/Formamidase	3	E3J8N3; UPI0005F7D34B; UPI000234B464	Frankia sp. (strain EuI1c); Frankia sp. DC12; Frankia sp. CN3	335	0.9	Bacteria	Actinobacteria
UniRef90_V5X5I8	unreviewed	Acetamidase	3	V5X5I8; A0A0Q8ZJ84; A0A024QNM4	Mycobacterium neoaurum VKM Ac-1815D; Mycobacterium sp. Root265; Mycobacterium neoaurum	337	0.9	Bacteria	Actinobacteria
UniRef90_V5X5X5	unreviewed	Acetamidase	3	V5X5X5; A0A024QLI0; A0A0T1W3W2	Mycobacterium neoaurum VKM Ac-1815D; Mycobacterium neoaurum; Mycobacterium sp. Root135	333	0.9	Bacteria	Actinobacteria
UniRef90_W9GH20	unreviewed and UniParc	Acetamidase	3	W9GH20; UPI0006291FC0; UPI00069D579A	Intrasporangium oryzae NRRL B-24470; Jiangella alkaliphila; Jiangella muralis	335	0.9	Bacteria	Actinobacteria
UniRef90_A0A072CXQ2	unreviewed and UniParc	Acetamidase/formamidase	3	A0A072CXQ2; UPI0004A81FF7; UPI00055ADB98	Sinorhizobium americanum CCGM7; Ensifer sp. USDA 6670; Sinorhizobium americanum	303	0.9	Bacteria	Alphaproteobacteria
UniRef90_A0A090GC92	unreviewed	Acetamidase/Formamidase	3	A0A090GC92; A0A0K2W6Y6; A0A090DLG1	Mesorhizobium plurifarium	312	0.9	Bacteria	Alphaproteobacteria
UniRef90_A0A0C5XRU2	unreviewed and UniParc	Acetamidase	3	A0A0C5XRU2; UPI00040853E9; UPI00065C8627	Sphingobium sp. YBL2; Sphingobium sp. KK22; Sphingomonas sp. MEA3-1	435	0.9	Bacteria	Alphaproteobacteria
UniRef90_A0A0M3AP90	unreviewed and UniParc	Acetamidase	3	A0A0M3AP90; A0A081RAA4; UPI00056C6829	Sphingobium chungbukense; Sphingobium chlorophenolicum	435	0.9	Bacteria	Alphaproteobacteria
UniRef90_A0A0P0Z5B7	unreviewed and UniParc	Acetamidase/formamidase	3	A0A0P0Z5B7; Q1YIL4; UPI0004107B1E	Aurantimonas manganoxydans; Aurantimonas manganoxydans (strain ATCC BAA-1229 / DSM 21871 / SI85-9A1); Aurantimonas coralicida	307	0.9	Bacteria	Alphaproteobacteria
UniRef90_A0A0Q3KFJ2	unreviewed and UniParc	Acetamidase	3	A0A0Q3KFJ2; A0A0Q9HJD7; UPI000648A6E5	Bosea thiooxidans; Bosea sp. Root670; Methylobacterium sp. ZNC0032	310	0.9	Bacteria	Alphaproteobacteria
UniRef90_A8LUH0	unreviewed and UniParc	Acetamidase/formamidase	3	A8LUH0; UPI00058CF7D6; D0DD63	Dinoroseobacter shibae (strain DSM 16493 / NCIMB 14021 / DFL 12); Citreicella sp. SE45	438	0.9	Bacteria	Alphaproteobacteria
UniRef90_D7A853	unreviewed and UniParc	Acetamidase/Formamidase	3	D7A853; UPI000375088E; UPI000494839B	Starkeya novella (strain ATCC 8093 / DSM 506 / CCM 1077 / IAM 12100 / NBRC 12443 / NCIB 9113); Ancylobacter sp. FA202; Bosea sp. 117	329	0.9	Bacteria	Alphaproteobacteria
UniRef90_I0GAS6	unreviewed and UniParc	Putative acetamidase/formamidase family protein	3	I0GAS6; UPI000417F7C0; UPI00076A4D42	Bradyrhizobium sp. S23321; Bradyrhizobium; ?	329	0.9	Bacteria	Alphaproteobacteria
UniRef90_I0GG92	unreviewed and UniParc	Putative acetamidase/formamidase	3	I0GG92; UPI0004148CE0; UPI0004B87EE7	Bradyrhizobium sp. S23321; Bradyrhizobium japonicum; Bradyrhizobium liaoningense	307	0.9	Bacteria	Alphaproteobacteria
UniRef90_I3X3I0	unreviewed and UniParc	Putative acetamidase/formamidase	3	I3X3I0; UPI0004ACA50C; UPI0004AD0F58	Sinorhizobium fredii USDA 257; Rhizobium fredii (Sinorhizobium fredii)	304	0.9	Bacteria	Alphaproteobacteria
UniRef90_A0A0Q7DJW9	unreviewed and UniParc	Acetamidase	3	A0A0Q7DJW9; A0A0Q6NY02; UPI0006D7C3CB	Devosia sp. Root413D1; Devosia sp. Root105; Devosia sp. A16	303	0.9	Bacteria	Alphaproteobacteria
UniRef90_A0A023CKZ7	unreviewed and UniParc	Acetamidase/Formamidase	3	A0A023CKZ7; A0A023DIF2; UPI00030D8C6A	Geobacillus stearothermophilus NUB3621; Geobacillus caldoxylosilyticus NBRC 107762; Geobacillus caldoxylosilyticus	301	0.9	Bacteria	Bacilli
UniRef90_A0A061P4B6	unreviewed and UniParc	Acetamidase/formamidase	3	A0A061P4B6; A0A061NHC8; UPI000694BFD4	Geomicrobium sp. JCM 19039; Geomicrobium sp. JCM 19037	295	0.9	Bacteria	Bacilli
UniRef90_A0A098EPH2	unreviewed and UniParc	Acetamidase/Formamidase family protein	3	A0A098EPH2; W3ABU4; UPI00056A0070	Planomicrobium sp. ES2; Planomicrobium glaciei CHR43; Planomicrobium glaciei	433	0.9	Bacteria	Bacilli
UniRef90_A0A0B4R9F9	unreviewed and UniParc	Acetamidase/formamidase	3	A0A0B4R9F9; UPI0005938E2D; M3FA92	Planococcus sp. PAMC 21323; Planococcus halocryophilus; Planococcus halocryophilus Or1	433	0.9	Bacteria	Bacilli
UniRef90_A0A0M2SGX8	unreviewed and UniParc	Acetamidase	3	A0A0M2SGX8; A0A0M2SLT6; UPI0002EFA486	Salinicoccus sp. SV-16; Salinicoccus carnicancri	301	0.9	Bacteria	Bacilli
UniRef90_A0A0M2SLY2	unreviewed and UniParc	Acetamidase	3	A0A0M2SLY2; UPI00069B19E2; UPI0002F726EE	Salinicoccus sp. SV-16; Salinicoccus carnicancri	293	0.9	Bacteria	Bacilli
UniRef90_C2UE76	unreviewed	Acetamidase/formamidase	3	C2UE76; A0A0D1NP66; C3E3W1	Bacillus cereus Rock1-15; Bacillus thuringiensis Sbt003; Bacillus thuringiensis serovar pakistani str. T13001	61	0.9	Bacteria	Bacilli
UniRef90_C8WU54	unreviewed and UniParc	Acetamidase/Formamidase	3	C8WU54; F8IEJ7; UPI0002E68AC4	Alicyclobacillus acidocaldarius subsp. acidocaldarius (strain ATCC 27009 / DSM 446 / JCM 5260 / NBRC 15652 / NCIMB 11725 / NRRL B-14509 / 104-1A) (Bacillus acidocaldarius); Alicyclobacillus acidocaldarius (strain Tc-4-1) (Bacillus acidocaldarius); Alicyclobacillus acidocaldarius	304	0.9	Bacteria	Bacilli
UniRef90_E3ZTR7	unreviewed and UniParc	Acetamidase/formamidase family protein	3	E3ZTR7; A0A0F5ZIM2; UPI0001C4E9C3	Listeria seeligeri FSL N1-067; Listeria seeligeri	299	0.9	Bacteria	Bacilli
UniRef90_F5LHZ6	unreviewed and UniParc	Acetamidase/Formamidase family protein	3	F5LHZ6; A0A081P5H2; UPI0005A8B98C	Paenibacillus sp. HGF7; Paenibacillus sp. MSt1; Paenibacillus chitinolyticus	303	0.9	Bacteria	Bacilli
UniRef90_S9UMC8	unreviewed and UniParc	Acetamidase/Formamidase	3	S9UMC8; A0A0D7KIV8; UPI00048D79D9	Paenibacillus alvei A6-6i-x; Paenibacillus sp. E194; Paenibacillus sp. UNC217MF	310	0.9	Bacteria	Bacilli
UniRef90_W7DGE5	unreviewed	Acetamidase/formamidase	3	W7DGE5; W7B837; A0A099WHZ8	Listeria riparia FSL S10-1204; Listeria grandensis FSL F6-971; Listeria booriae	301	0.9	Bacteria	Bacilli
UniRef90_W7YXC2	unreviewed and UniParc	Acetamidase	3	W7YXC2; W7ZI86; UPI0006D0ADBC	Bacillus sp. JCM 19045; Bacillus sp. JCM 19046; Bacillus sp. JCM 19035	299	0.9	Bacteria	Bacilli
UniRef90_A0A069PIH6	unreviewed and UniParc	Acetamidase	3	A0A069PIH6; A0A0D5VPQ6; UPI0003767F6B	Burkholderia glathei; Burkholderia fungorum; Burkholderia sp. WSM4176	331	0.9	Bacteria	Betaproteobacteria
UniRef90_A0A069PWU7	unreviewed	Formamidase	3	A0A069PWU7; A0A0Q5NYX1; A0A0L0MFH9	Burkholderia glathei; Burkholderia sp. Leaf177; Candidatus Burkholderia verschuerenii	332	0.9	Bacteria	Betaproteobacteria
UniRef90_A0A0P8Z5W9	unreviewed and UniParc	Formamidase	3	A0A0P8Z5W9; UPI00034517C6; UPI000734B048	Variovorax paradoxus; Pseudacidovorax intermedius	333	0.9	Bacteria	Betaproteobacteria
UniRef90_A0A0Q4XXN7	unreviewed	Formamidase	3	A0A0Q4XXN7; A0A0S9KU40; A0A0S9NX37	Pseudorhodoferax sp. Leaf267; Pseudorhodoferax sp. Leaf265; Pseudorhodoferax sp. Leaf274	342	0.9	Bacteria	Betaproteobacteria
UniRef90_D6CNT8	unreviewed	Formamidase	3	D6CNT8; A0A078BGU7; E6PKA0	Thiomonas arsenitoxydans (strain DSM 22701 / CIP 110005 / 3As); Thiomonas sp. CB2; mine drainage metagenome	342	0.9	Bacteria	Betaproteobacteria
UniRef90_E6V1D7	unreviewed	Formamidase	3	E6V1D7; A0A0Q4GG06; A0A0D0MIB8	Variovorax paradoxus (strain EPS); Xylophilus sp. Leaf220; Variovorax paradoxus	330	0.9	Bacteria	Betaproteobacteria
UniRef90_K8RBL4	unreviewed and UniParc	Formamidase	3	K8RBL4; A0A069PD72; UPI0006D3DE3B	Burkholderia sp. SJ98; Burkholderia grimmiae; Burkholderia sp. E7m39	332	0.9	Bacteria	Betaproteobacteria
UniRef90_E7GRZ9	unreviewed	Acetamidase	3	E7GRZ9; G5FAL0; U2C1R9	[Clostridium] symbiosum WAL-14163; Clostridium sp. 7_3_54FAA; [Clostridium] symbiosum ATCC 14940	301	0.9	Bacteria	Clostridia
UniRef90_K0AYI4	unreviewed and UniParc	Acetamidase/formamidase	3	K0AYI4; UPI0006849A27; A0A0L0W8S9	Clostridium acidurici (strain ATCC 7906 / DSM 604 / KCTC 5404 / 9a); Clostridium acidurici (Gottschalkia acidurici); Clostridium purinilyticum	432	0.9	Bacteria	Clostridia
UniRef90_Q8R8S5	unreviewed	Predicted acetamidase/formamidase	3	Q8R8S5; B7R8J7; U5CR19	Caldanaerobacter subterraneus subsp. tengcongensis (strain DSM 15242 / JCM 11007 / NBRC 100824 / MB4) (Thermoanaerobacter tengcongensis); Caldanaerobacter subterraneus subsp. pacificus DSM 12653; Caldanaerobacter subterraneus subsp. yonseiensis KB-1	299	0.9	Bacteria	Clostridia
UniRef90_R5F4Z9	unreviewed	Acetamidase/Formamidase	3	R5F4Z9; N9Z3I0; R0ACY2	Clostridium bolteae CAG:59; [Clostridium] clostridioforme 90A7; [Clostridium] bolteae 90A9	323	0.9	Bacteria	Clostridia
UniRef90_A0A0F0CDU7	unreviewed	Formamidase	3	A0A0F0CDU7; G5HHJ3; A0A0J9BMM6	Clostridium sp. FS41; [Clostridium] citroniae WAL-17108; [Clostridium] citroniae WAL-19142	317	0.9	Bacteria	Clostridia
UniRef90_S6CCX0	unreviewed and UniParc	Acetamidase/formamidase	3	S6CCX0; R9KVP4; UPI0005A005D1	Adlercreutzia equolifaciens DSM 19450; Enterorhabdus caecimuris B7; Adlercreutzia equolifaciens	330	0.9	Bacteria	Actinobacteria
UniRef90_A0A0N7Z4V1	unreviewed and UniParc	Formamidase	3	A0A0N7Z4V1; A0A0S3TZZ8; UPI00037CC69F	Leptolyngbya sp. NIES-2104; Leptolyngbya sp. NIES-3755; Leptolyngbya boryana (Plectonema boryanum)	338	0.9	Bacteria	Cyanobacteria
UniRef90_K9F622	unreviewed	Formamidase	3	K9F622; A0A0C1V6N2; A0A0C1W4I5	Leptolyngbya sp. PCC 7375; Lyngbya confervoides BDU141951; Aphanocapsa montana BDHKU210001	341	0.9	Bacteria	Cyanobacteria
UniRef90_B8DMH2	unreviewed and UniParc	Acetamidase/Formamidase	3	B8DMH2; UPI00067482FE; UPI000684E652	Desulfovibrio vulgaris (strain Miyazaki F / DSM 19637); Desulfovibrio vulgaris; Desulfovibrio termitidis	429	0.9	Bacteria	Deltaproteobacteria
UniRef90_C6JL50	unreviewed	Acetamidase/Formamidase family protein	3	C6JL50; H1PY08; V9HBX2	Fusobacterium varium ATCC 27725; Fusobacterium ulcerans 12-1B; Fusobacterium ulcerans ATCC 49185	300	0.9	Bacteria	Fusobacteria
UniRef90_J1ID26	unreviewed and UniParc	Acetamidase/formamidase	3	J1ID26; V7E5Z2; UPI000289F9C0	Pseudomonas sp. Ag1; Pseudomonas fluorescens BBc6R8; Pseudomonas sp. PAMC 25886	435	0.9	Bacteria	Gammaproteobacteria
UniRef90_A0A0P9RZ34	unreviewed and UniParc	Formamidase	3	A0A0P9RZ34; A0A0P9XVQ2; UPI0007102A50	Pseudomonas amygdali pv. hibisci; Pseudomonas savastanoi pv. phaseolicola (Pseudomonas syringae pv. phaseolicola); Pseudomonas amygdali	570	0.9	Bacteria	Gammaproteobacteria
UniRef90_K0CBZ1	unreviewed	Formamidase	3	K0CBZ1; U7HYZ9; A0A0N7MD57	Alcanivorax dieselolei (strain DSM 16502 / CGMCC 1.3690 / B-5); Alcanivorax sp. PN-3; Alcanivorax dieselolei	340	0.9	Bacteria	Gammaproteobacteria
UniRef90_E7NT13	unreviewed and UniParc	Acetamidase/Formamidase family protein	3	E7NT13; A0A0B7H1Q4; UPI0004638F1F	Treponema phagedenis F0421; Treponema phagedenis	290	0.9	Bacteria	Spirochaetes
UniRef90_A0A095XJM6	unreviewed	Acetamidase	3	A0A095XJM6; W1TUU0; W1XVF9	Tissierellia bacterium S5-A11; Negativicoccus succinicivorans DORA_17_25; human gut metagenome	299	0.9	Bacteria	Tissierellia
UniRef90_A0A0P7I2U5	unreviewed and UniParc	Acetamidase/formamidase family protein	2	A0A0P7I2U5; UPI0006798B40	Halolamina pelagica; Halolamina rubra	294	0.9	Archaea	Halobacteria
UniRef90_B9LQ06	unreviewed	Acetamidase/Formamidase	2	B9LQ06; M0P564	Halorubrum lacusprofundi (strain ATCC 49239 / DSM 5036 / JCM 8891 / ACAM 34); Halorubrum kocurii JCM 14978	305	0.9	Archaea	Halobacteria
UniRef90_L0AGV7	unreviewed	Putative acetamidase/formamidase	2	L0AGV7; L9XUC1	Natronobacterium gregoryi (strain ATCC 43098 / CCM 3738 / NCIMB 2189 / SP2)	435	0.9	Archaea	Halobacteria
UniRef90_L0IDI1	unreviewed	Putative acetamidase/formamidase	2	L0IDI1; M0BBZ2	Halovivax ruber (strain DSM 18193 / JCM 13892 / XH-70); Halovivax asiaticus JCM 14624	321	0.9	Archaea	Halobacteria
UniRef90_M0B3I3	unreviewed	Acetamidase/formamidase	2	M0B3I3; M0AAS3	Natrialba aegyptia DSM 13077; Natrialba taiwanensis DSM 12281	324	0.9	Archaea	Halobacteria
UniRef90_M0DDR9	unreviewed	Acetamidase/Formamidase	2	M0DDR9; M0F9J8	Halorubrum tebenquichense DSM 14210; Halorubrum hochstenium ATCC 700873	336	0.9	Archaea	Halobacteria
UniRef90_M0LIC3	unreviewed	Acetamidase/formamidase	2	M0LIC3; M0LGE5	Halobiforma lacisalsi AJ5; Halobiforma nitratireducens JCM 10879	435	0.9	Archaea	Halobacteria
UniRef90_M0MM18	unreviewed	Acetamidase/formamidase family protein	2	M0MM18; M0N1I6	Halococcus morrhuae DSM 1307; Halococcus thailandensis JCM 13552	304	0.9	Archaea	Halobacteria
UniRef90_Q18I60	unreviewed	Acetamidase/formamidase family protein	2	Q18I60; U1NCC5	Haloquadratum walsbyi (strain DSM 16790 / HBSQ001); Haloquadratum walsbyi J07HQW2	303	0.9	Archaea	Halobacteria
UniRef90_Q5UWY2	unreviewed	Acetamidase/formamidase family protein	2	Q5UWY2; M0JKC2	Haloarcula marismortui (strain ATCC 43049 / DSM 3752 / JCM 8966 / VKM B-1809) (Halobacterium marismortui); Haloarcula sinaiiensis ATCC 33800	302	0.9	Archaea	Halobacteria
UniRef90_W0JJ06	unreviewed	Acetamidase	2	W0JJ06; A0A063ZTA5	Halostagnicola larsenii XH-48; Halostagnicola sp. A56	435	0.9	Archaea	Halobacteria
UniRef90_A0A0U5H7R1	unreviewed and UniParc	Probable acetamidase/formamidase	2	A0A0U5H7R1; UPI000679734E	Halobacterium hubeiense; Halolamina rubra	435	0.9	Archaea	Halobacteria
UniRef90_L9X959	unreviewed	Acetamidase/formamidase	2	L9X959; L9XVT6	Natronococcus amylolyticus DSM 10524; Natronococcus jeotgali DSM 18795	305	0.9	Archaea	Halobacteria
UniRef90_C6A4X7	unreviewed	Acetamidase/formamidase	2	C6A4X7; A0A0P9BGU1	Thermococcus sibiricus (strain MM 739 / DSM 12597); Thermococcus sp. EP1	433	0.9	Archaea	Thermococci
UniRef90_F0LH46	unreviewed	Acetamidase/formamidase	2	F0LH46; A0A0S1XFL1	Thermococcus barophilus (strain DSM 11836 / MP); Thermococcus barophilus	299	0.9	Archaea	Thermococci
UniRef90_G8ZI83	unreviewed	Acetamidase/Formamidase	2	G8ZI83; Q9V075	Pyrococcus abyssi (strain GE5 / Orsay)	295	0.9	Archaea	Thermococci
UniRef90_H3ZQ98	unreviewed and UniParc	Acetamidase	2	H3ZQ98; UPI0005B2CCDA	Thermococcus litoralis (strain ATCC 51850 / DSM 5473 / JCM 8560 / NS-C); Thermococcus sp. PK	433	0.9	Archaea	Thermococci
UniRef90_B8D4K7	unreviewed and UniParc	Putative formamidase (Formamide amidohydrolase)	2	B8D4K7; UPI0005B1F31E	Desulfurococcus kamchatkensis (strain 1221n / DSM 18924); Desulfurococcus amylolyticus	311	0.9	Archaea	Thermoprotei
UniRef90_V4YE91	unreviewed	Putative acetamidase/formamidase	2	V4YE91; U1P2J7	uncultured archaeon A07HR60; Halorubrum sp. J07HR59	435	0.9	Archaea	unclassified Archaea
UniRef90_A0A0D8FTY4	unreviewed and UniParc	Acetamidase/formamidase family protein	2	A0A0D8FTY4; UPI00055299BF	Ferrimicrobium acidiphilum DSM 19497; Ferrimicrobium acidiphilum	339	0.9	Bacteria	Actinobacteria
UniRef90_E8V7P8	unreviewed and UniParc	Acetamidase/Formamidase	2	E8V7P8; UPI0002F04338	Terriglobus saanensis (strain ATCC BAA-1853 / DSM 23119 / SP1PR4); Terriglobus saanensis	453	0.9	Bacteria	Acidobacteria
UniRef90_A0A099JPY4	unreviewed	Acetamidase	2	A0A099JPY4; A0A086DWV4	Cryobacterium roopkundense; Cryobacterium sp. MLB-32	332	0.9	Bacteria	Actinobacteria
UniRef90_A0A0B8ZWF2	unreviewed and UniParc	Acetamidase/Formamidase	2	A0A0B8ZWF2; UPI0004B9655C	Brevibacterium linens; Brevibacterium sp. VCM10	324	0.9	Bacteria	Actinobacteria
UniRef90_A0A0C1XU36	unreviewed	Acetamidase	2	A0A0C1XU36; A0A0M9YLH8	Streptomyces sp. 150FB; Streptomyces sp. WM6378	338	0.9	Bacteria	Actinobacteria
UniRef90_A0A0C2B0T2	unreviewed and UniParc	Acetamidase	2	A0A0C2B0T2; UPI0004C75AB8	Streptomyces sp. AcH 505; Streptomyces sp. NRRL F-5126	338	0.9	Bacteria	Actinobacteria
UniRef90_A0A0J6VR49	unreviewed	Acetamidase	2	A0A0J6VR49; A0A0M2JVF9	Mycobacterium obuense	333	0.9	Bacteria	Actinobacteria
UniRef90_A0A0J8ACD1	unreviewed	Acetamidase	2	A0A0J8ACD1; A0A0C1LER5	Streptomyces regensis; Prauserella sp. Am3	332	0.9	Bacteria	Actinobacteria
UniRef90_A0A0K1F7I8	unreviewed and UniParc	Acetamidase	2	A0A0K1F7I8; UPI0002FCE843	Arsenicicoccus sp. oral taxon 190; Actinobacteria (high G+C Gram-positive bacteria)	338	0.9	Bacteria	Actinobacteria
UniRef90_A0A0N1M1I0	unreviewed	Acetamidase/formamidase	2	A0A0N1M1I0; A0A0Q4C6A6	Frigoribacterium sp. RIT-PI-h; Frigoribacterium sp. Leaf8	306	0.9	Bacteria	Actinobacteria
UniRef90_A0A0Q4DQ50	unreviewed and UniParc	Acetamidase/formamidase	2	A0A0Q4DQ50; UPI0007345E45	Microbacterium sp. Leaf203; Microbacterium testaceum (Aureobacterium testaceum) (Brevibacterium testaceum)	308	0.9	Bacteria	Actinobacteria
UniRef90_A0A0S9D6Z6	unreviewed and UniParc	Acetamidase	2	A0A0S9D6Z6; UPI0005BC6786	Arthrobacter sp. Leaf234; Arthrobacter sp. L77	333	0.9	Bacteria	Actinobacteria
UniRef90_A1T2T3	unreviewed and UniParc	Acetamidase/Formamidase	2	A1T2T3; UPI0004651D04	Mycobacterium vanbaalenii (strain DSM 7251 / PYR-1); Mycobacterium iranicum	332	0.9	Bacteria	Actinobacteria
UniRef90_A1UGD8	unreviewed and UniParc	Acetamidase/Formamidase	2	A1UGD8; UPI00073FEDBB	Mycobacterium sp. (strain KMS); Mycobacterium sp. GA-2829	337	0.9	Bacteria	Actinobacteria
UniRef90_D2AZQ8	unreviewed and UniParc	Acetamidase	2	D2AZQ8; UPI0004CD6D12	Streptosporangium roseum (strain ATCC 12428 / DSM 43021 / JCM 3005 / NI 9100); Streptosporangium roseum	336	0.9	Bacteria	Actinobacteria
UniRef90_D2SEX0	unreviewed and UniParc	Acetamidase/Formamidase	2	D2SEX0; UPI000478DFC2	Geodermatophilus obscurus (strain ATCC 25078 / DSM 43160 / JCM 3152 / G-20); Geodermatophilaceae bacterium URHB0062	337	0.9	Bacteria	Actinobacteria
UniRef90_E6S7Q4	unreviewed and UniParc	Acetamidase/Formamidase	2	E6S7Q4; UPI00059EC95F	Intrasporangium calvum (strain ATCC 23552 / DSM 43043 / JCM 3097 / NBRC 12989 / 7 KIP); Intrasporangium calvum	374	0.9	Bacteria	Actinobacteria
UniRef90_I4EV33	unreviewed and UniParc	Acetamidase/formamidase	2	I4EV33; UPI00047C631C	Modestobacter marinus (strain BC501); Geodermatophilaceae bacterium URHA0031	340	0.9	Bacteria	Actinobacteria
UniRef90_I4F096	unreviewed and UniParc	Acetamidase/formamidase	2	I4F096; UPI00047CC7B2	Modestobacter marinus (strain BC501); Geodermatophilaceae bacterium URHA0031	333	0.9	Bacteria	Actinobacteria
UniRef90_I4F1T7	unreviewed and UniParc	Acetamidase/formamidase	2	I4F1T7; UPI0006870A32	Modestobacter marinus (strain BC501); Modestobacter marinus	333	0.9	Bacteria	Actinobacteria
UniRef90_S4MLC8	unreviewed and UniParc	Putative Acetamidase	2	S4MLC8; UPI000262ED2F	Streptomyces afghaniensis 772; Streptomyces chartreusis	332	0.9	Bacteria	Actinobacteria
UniRef90_S5SSG9	unreviewed and UniParc	Acetamidase/formamidase	2	S5SSG9; UPI000693DAD8	Corynebacterium maris DSM 45190; Corynebacterium maris	316	0.9	Bacteria	Actinobacteria
UniRef90_W2EFV1	unreviewed and UniParc	Acetamidase	2	W2EFV1; UPI0004C3FA08	Microbispora sp. ATCC PTA-5024; Microbispora rosea	336	0.9	Bacteria	Actinobacteria
UniRef90_W5W756	unreviewed and UniParc	Acetamidase	2	W5W756; UPI00046CD58E	Kutzneria albida DSM 43870; Kutzneria albida	330	0.9	Bacteria	Actinobacteria
UniRef90_W9GIS5	unreviewed and UniParc	Acetamidase	2	W9GIS5; UPI0004B71BC4	Intrasporangium chromatireducens Q5-1; Intrasporangium chromatireducens	337	0.9	Bacteria	Actinobacteria
UniRef90_A0A0S7CVI1	unreviewed	Putative formamidase C869.04	2	A0A0S7CVI1; A0A0K2RHA6	Arthrobacter sp. Hiyo1; Arthrobacter sp. Hiyo8	301	0.9	Bacteria	Actinobacteria
UniRef90_A0A0P7FU59	unreviewed	Acetamidase	2	A0A0P7FU59; A0A078MSZ1	Arthrobacter sp. Edens01; Arthrobacter sp. 11W110_air	333	0.9	Bacteria	Actinobacteria
UniRef90_G7HTY0	unreviewed	Formamidase	2	G7HTY0; W5XNY0	Corynebacterium casei UCMA 3821; Corynebacterium casei LMG S-19264	339	0.9	Bacteria	Actinobacteria
UniRef90_A0A072CJZ4	unreviewed and UniParc	Acetamidase/formamidase	2	A0A072CJZ4; UPI0003FDAA94	Sinorhizobium americanum CCGM7; Ensifer sp. USDA 6670	304	0.9	Bacteria	Alphaproteobacteria
UniRef90_A0A085TRC4	unreviewed and UniParc	Acetamidase/formamidase	2	A0A085TRC4; UPI0005710797	Thioclava sp. 13D2W-2	410	0.9	Bacteria	Alphaproteobacteria
UniRef90_A0A095DJP0	unreviewed	Acetamidase	2	A0A095DJP0; A0A0N9NP09	Rhodovulum sp. NI22; Confluentimicrobium sp. EMB200-NS6	332	0.9	Bacteria	Alphaproteobacteria
UniRef90_A0A0D6AXX6	unreviewed and UniParc	Acetamidase/formamidase	2	A0A0D6AXX6; UPI0005A827B3	Rhodovulum sulfidophilum (Rhodobacter sulfidophilus)	439	0.9	Bacteria	Alphaproteobacteria
UniRef90_A0A0Q6DBU7	unreviewed	Acetamidase	2	A0A0Q6DBU7; A0A0Q6E6Q2	Aureimonas sp. Leaf427; Aureimonas sp. Leaf460	304	0.9	Bacteria	Alphaproteobacteria
UniRef90_A0A0R3DNL1	unreviewed and UniParc	Acetamidase	2	A0A0R3DNL1; UPI000480339A	Bradyrhizobium manausense; Bradyrhizobium sp. Ec3.3	332	0.9	Bacteria	Alphaproteobacteria
UniRef90_A6FUS5	unreviewed	Predicted acetamidase/formamidase	2	A6FUS5; A0A059ISE8	Roseobacter sp. AzwK-3b; Defluviimonas sp. 20V17	440	0.9	Bacteria	Alphaproteobacteria
UniRef90_I4YYF6	unreviewed and UniParc	Putative acetamidase/formamidase	2	I4YYF6; UPI00058D8762	Microvirga lotononidis	311	0.9	Bacteria	Alphaproteobacteria
UniRef90_J1T788	unreviewed and UniParc	Putative acetamidase/formamidase	2	J1T788; UPI0005666776	Rhizobium sp. CF142; Rhizobium alamii	303	0.9	Bacteria	Alphaproteobacteria
UniRef90_A0A095DLF5	unreviewed	Formamidase	2	A0A095DLF5; A0A0N9NUS5	Rhodovulum sp. NI22; Confluentimicrobium sp. EMB200-NS6	338	0.9	Bacteria	Alphaproteobacteria
UniRef90_A0A0J6VCE5	unreviewed	Formamidase	2	A0A0J6VCE5; A0A0C6F3U7	Methylobacterium aquaticum	342	0.9	Bacteria	Alphaproteobacteria
UniRef90_A0A0Q7DNR8	unreviewed	Formamidase	2	A0A0Q7DNR8; A0A0Q6PFQ6	Devosia sp. Root413D1; Devosia sp. Root105	338	0.9	Bacteria	Alphaproteobacteria
UniRef90_A0A0Q7V5W4	unreviewed	Formamidase	2	A0A0Q7V5W4; A0A0Q8ATR5	Mesorhizobium sp. Root552; Mesorhizobium sp. Root157	335	0.9	Bacteria	Alphaproteobacteria
UniRef90_F1YUN4	unreviewed and UniParc	Formamidase	2	F1YUN4; UPI00030F7CA9	Acetobacter pomorum DM001; Acetobacter pasteurianus (Acetobacter turbidans)	335	0.9	Bacteria	Alphaproteobacteria
UniRef90_A0A078MGR1	unreviewed	Acetamidase	2	A0A078MGR1; A0A087N4X3	Lysinibacillus sp. 13S34_air; Lysinibacillus sp. BF-4	293	0.9	Bacteria	Bacilli
UniRef90_A0A0B5APZ4	unreviewed	Acetamidase	2	A0A0B5APZ4; A0A0C2VRL8	Jeotgalibacillus sp. D5; Jeotgalibacillus alimentarius	433	0.9	Bacteria	Bacilli
UniRef90_A0A0C2HDT8	unreviewed and UniParc	Acetamidase	2	A0A0C2HDT8; UPI0004E16B2D	Salinicoccus roseus; Salinicoccus luteus	433	0.9	Bacteria	Bacilli
UniRef90_A0A0D1Y1Y9	unreviewed	Acetamidase	2	A0A0D1Y1Y9; A0A0K2WCN9	Aneurinibacillus migulanus (Bacillus migulanus)	304	0.9	Bacteria	Bacilli
UniRef90_A0A0M0KC05	unreviewed	Acetamidase	2	A0A0M0KC05; Q9KGN3	Bacillus okuhidensis; Bacillus halodurans (strain ATCC BAA-125 / DSM 18197 / FERM 7344 / JCM 9153 / C-125)	300	0.9	Bacteria	Bacilli
UniRef90_A0A0M2SHP7	unreviewed and UniParc	Acetamidase	2	A0A0M2SHP7; UPI0002E7C073	Salinicoccus sp. SV-16; Salinicoccus carnicancri	433	0.9	Bacteria	Bacilli
UniRef90_B1HXL7	unreviewed	Acetamidase/formamidase	2	B1HXL7; W7RWE0	Lysinibacillus sphaericus (strain C3-41); Lysinibacillus sphaericus CBAM5	451	0.9	Bacteria	Bacilli
UniRef90_F2F5B1	unreviewed	Predicted acetamidase/formamidase	2	F2F5B1; K1KJV8	Solibacillus silvestris (strain StLB046) (Bacillus silvestris); Bacillus isronensis B3W22	454	0.9	Bacteria	Bacilli
UniRef90_F2I7U9	unreviewed and UniParc	Acetamidase/Formamidase family protein	2	F2I7U9; UPI000763086B	Aerococcus urinae (strain ACS-120-V-Col10a); Aerococcus urinae	300	0.9	Bacteria	Bacilli
UniRef90_J9HP82	unreviewed	Acetamidase/Formamidase	2	J9HP82; A0A0V0PNI5	Alicyclobacillus hesperidum URH17-3-68; Alicyclobacillus tengchongensis	304	0.9	Bacteria	Bacilli
UniRef90_K8E559	unreviewed and UniParc	Acetamidase/Formamidase family protein	2	K8E559; UPI0006843ECD	Carnobacterium maltaromaticum LMA28; Carnobacterium maltaromaticum (Carnobacterium piscicola)	375	0.9	Bacteria	Bacilli
UniRef90_V6Z435	unreviewed and UniParc	Acetamidase	2	V6Z435; UPI000401AB03	Streptococcus agalactiae LMG 14747; Streptococcus hyovaginalis	292	0.9	Bacteria	Bacilli
UniRef90_W1SIC2	unreviewed and UniParc	Acetamidase/fomramidase	2	W1SIC2; UPI00055903CC	Bacillus vireti LMG 21834; Bacillus vireti	300	0.9	Bacteria	Bacilli
UniRef90_W4F7E0	unreviewed	Acetamidase/formamidase	2	W4F7E0; A0A0M0LBG9	Viridibacillus arenosi FSL R5-213; Viridibacillus arvi	299	0.9	Bacteria	Bacilli
UniRef90_A0A0B6B0D8	unreviewed and UniParc	Formamidase	2	A0A0B6B0D8; UPI000660FD31	Bacillus megaterium NBRC 15308 = ATCC 14581; Bacillus	332	0.9	Bacteria	Bacilli
UniRef90_A0A0C2HN13	unreviewed and UniParc	Formamidase	2	A0A0C2HN13; UPI0004E15F77	Salinicoccus roseus; Salinicoccus luteus	327	0.9	Bacteria	Bacilli
UniRef90_A0A060PE73	unreviewed	Acetamidase/formamidase	2	A0A060PE73; G8MHF5	Burkholderia sp. RPE67; Burkholderia sp. YI23	328	0.9	Bacteria	Betaproteobacteria
UniRef90_A0A078BIY9	unreviewed	Acetamidase/Formamidase	2	A0A078BIY9; E6PK54	Thiomonas sp. CB2; mine drainage metagenome	330	0.9	Bacteria	Betaproteobacteria
UniRef90_A0A0D5VPF6	unreviewed	Acetamidase/Formamidase family protein	2	A0A0D5VPF6; A0A069PU58	Burkholderia fungorum; Burkholderia glathei	310	0.9	Bacteria	Betaproteobacteria
UniRef90_A0A0E3CB19	unreviewed and UniParc	Acetamidase	2	A0A0E3CB19; UPI00050E15DD	Comamonas testosteroni (Pseudomonas testosteroni)	324	0.9	Bacteria	Betaproteobacteria
UniRef90_A0A0Q5P3Y8	unreviewed and UniParc	Acetamidase	2	A0A0Q5P3Y8; UPI00074CD285	Burkholderia sp. Leaf177; Burkholderia sordidicola	328	0.9	Bacteria	Betaproteobacteria
UniRef90_F2LJQ8	unreviewed and UniParc	Acetamidase/formamidase	2	F2LJQ8; UPI0003A3AB63	Burkholderia gladioli (strain BSR3); Burkholderia gladioli (Pseudomonas marginata) (Phytomonas marginata)	435	0.9	Bacteria	Betaproteobacteria
UniRef90_W0V236	unreviewed and UniParc	Acetamidase/Formamidase family protein	2	W0V236; UPI000570A60A	Janthinobacterium agaricidamnosum NBRC 102515 = DSM 9628; Janthinobacterium agaricidamnosum	442	0.9	Bacteria	Betaproteobacteria
UniRef90_A0A014NGF4	unreviewed and UniParc	Formamidase	2	A0A014NGF4; UPI0004BC9FE1	Comamonas aquatica DA1877; Comamonas aquatica	334	0.9	Bacteria	Betaproteobacteria
UniRef90_A0A0L6TAH1	unreviewed	Formamidase	2	A0A0L6TAH1; A0A0L6TCE1	Methylibium sp. NZG	353	0.9	Bacteria	Betaproteobacteria
UniRef90_I0I7G6	unreviewed and UniParc	Acetamidase/formamidase family protein	2	I0I7G6; UPI0005C66FE8	Caldilinea aerophila (strain DSM 14535 / JCM 11387 / NBRC 104270 / STL-6-O1); Caldilinea aerophila	449	0.9	Bacteria	Chloroflexi
UniRef90_A0A0G1JX24	unreviewed	Acetamidase/Formamidase	2	A0A0G1JX24; K2D5C0	Peregrinibacteria bacterium GW2011_GWA2_44_7; uncultured bacterium (gcode 4)	570	0.9	Bacteria	Unclassified Bacteria
UniRef90_A0A0F2J9Y0	unreviewed and UniParc	Acetamidase	2	A0A0F2J9Y0; UPI0005EE50D2	Desulfosporosinus sp. I2	305	0.9	Bacteria	Clostridia
UniRef90_A6TSA4	unreviewed and UniParc	Acetamidase/Formamidase	2	A6TSA4; UPI0005A0FA4D	Alkaliphilus metalliredigens (strain QYMF); Alkaliphilus metalliredigens	295	0.9	Bacteria	Clostridia
UniRef90_C0CY33	unreviewed and UniParc	Acetamidase/Formamidase family protein	2	C0CY33; UPI0004655F45	[Clostridium asparagiforme] DSM 15981; Clostridiales bacterium VE202-15	304	0.9	Bacteria	Clostridia
UniRef90_C0DAC8	unreviewed and UniParc	Acetamidase/Formamidase family protein	2	C0DAC8; UPI000464C9A0	[Clostridium asparagiforme] DSM 15981; Clostridiales bacterium VE202-15	304	0.9	Bacteria	Clostridia
UniRef90_C5ET20	unreviewed and UniParc	Acetamidase/Formamidase family protein	2	C5ET20; UPI0004700F40	Clostridiales bacterium 1_7_47FAA; Clostridiales bacterium VE202-28	313	0.9	Bacteria	Clostridia
UniRef90_D5XE92	unreviewed	Acetamidase/Formamidase	2	D5XE92; A0A0L6W5Y1	Thermincola potens (strain JR); Thermincola ferriacetica	301	0.9	Bacteria	Clostridia
UniRef90_D9TSC9	unreviewed	Acetamidase/Formamidase	2	D9TSC9; L0IMM5	Thermoanaerobacterium thermosaccharolyticum (strain ATCC 7956 / DSM 571 / NCIB 9385 / NCA 3814) (Clostridium thermosaccharolyticum); Thermoanaerobacterium thermosaccharolyticum M0795	298	0.9	Bacteria	Clostridia
UniRef90_E3DP37	unreviewed and UniParc	Acetamidase/Formamidase	2	E3DP37; UPI00068059DD	Halanaerobium praevalens (strain ATCC 33744 / DSM 2228 / GSL); Halanaerobium praevalens	300	0.9	Bacteria	Clostridia
UniRef90_E6LQL4	unreviewed	Acetamidase/Formamidase family protein	2	E6LQL4; I0R8L4	Lachnoanaerobaculum saburreum DSM 3986; Lachnoanaerobaculum saburreum F0468	294	0.9	Bacteria	Clostridia
UniRef90_I3VXL9	unreviewed	Acetamidase/Formamidase	2	I3VXL9; W9EBW4	Thermoanaerobacterium saccharolyticum (strain DSM 8691 / JW/SL-YS485); Thermoanaerobacterium aotearoense SCUT27	298	0.9	Bacteria	Clostridia
UniRef90_J0N4J7	unreviewed and UniParc	Acetamidase/formamidase domain protein	2	J0N4J7; UPI0004B7BF1E	Clostridium sp. MSTE9; Clostridium sp. JCD	296	0.9	Bacteria	Clostridia
UniRef90_T2RDK0	unreviewed and UniParc	Putative acetamidase/formamidase	2	T2RDK0; UPI0005E88710	[Clostridium] sordellii ATCC 9714; Clostridium sordellii	221	0.9	Bacteria	Clostridia
UniRef90_F7V7J1	unreviewed and UniParc	Formamidase	2	F7V7J1; UPI0002E393D1	Clostridium sp. (strain SY8519); Ruminococcus sp. JC304	354	0.9	Bacteria	Clostridia
UniRef90_D0WH77	unreviewed	Acetamidase/Formamidase family protein	2	D0WH77; J6IK59	Slackia exigua ATCC 700122; Slackia sp. CM382	298	0.9	Bacteria	Actinobacteria
UniRef90_A8ZM75	unreviewed	Formamidase	2	A8ZM75; K9UED6	Acaryochloris marina (strain MBIC 11017); Chamaesiphon minutus PCC 6605	347	0.9	Bacteria	Cyanobacteria
UniRef90_A0A0G9HHU7	unreviewed	Acetamidase	2	A0A0G9HHU7; A0A0G9HYB6	Luteibacter rhizovicinus DSM 16549; Xanthomonas hyacinthi DSM 19077	439	0.9	Bacteria	Gammaproteobacteria
UniRef90_A0A0R0BNV9	unreviewed	Acetamidase	2	A0A0R0BNV9; A0A0Q4QDJ9	Stenotrophomonas nitritireducens; Stenotrophomonas sp. Leaf70	433	0.9	Bacteria	Gammaproteobacteria
UniRef90_Q3KEI3	unreviewed and UniParc	Putative acetamidase/formamidase	2	Q3KEI3; UPI000038787E	Pseudomonas fluorescens (strain Pf0-1); Pseudomonas fluorescens	438	0.9	Bacteria	Gammaproteobacteria
UniRef90_A0A0J4QSW0	unreviewed	Formamidase	2	A0A0J4QSW0; A0A0W2EKJ1	Klebsiella pneumoniae; Enterobacter cloacae	334	0.9	Bacteria	Gammaproteobacteria
UniRef90_D0L147	unreviewed	Formamidase	2	D0L147; A0A0W1RTY2	Halothiobacillus neapolitanus (strain ATCC 23641 / c2) (Thiobacillus neapolitanus); Halothiobacillus sp. XI15	331	0.9	Bacteria	Gammaproteobacteria
UniRef90_H0JJB8	unreviewed	Formamidase	2	H0JJB8; N2J115	Pseudomonas psychrotolerans L19; Pseudomonas sp. HPB0071	335	0.9	Bacteria	Gammaproteobacteria
UniRef90_F2BXY1	unreviewed	Acetamidase/formamidase	2	F2BXY1; E4L822	Dialister micraerophilus DSM 19965; Dialister microaerophilus UPII 345-E	301	0.9	Bacteria	Negativicutes
UniRef90_I4BXM4	unreviewed and UniParc	Putative acetamidase/formamidase	2	I4BXM4; UPI00059D5291	Anaerobaculum mobile (strain ATCC BAA-54 / DSM 13181 / NGA); Anaerobaculum mobile	434	0.9	Bacteria	Synergistetes
UniRef90_A0A0B5KW32	unreviewed	Formamidase	2	A0A0B5KW32; B9K713	Thermotoga sp. RQ7; Thermotoga neapolitana (strain ATCC 49049 / DSM 4359 / NS-E)	285	0.9	Bacteria	Thermotogae
UniRef90_A9BH43	unreviewed and UniParc	Acetamidase/Formamidase	2	A9BH43; UPI0005A0FF12	Petrotoga mobilis (strain DSM 10674 / SJ95); Petrotoga mobilis	291	0.9	Bacteria	Thermotogae
UniRef90_H9UBG0	unreviewed and UniParc	Putative acetamidase/formamidase	2	H9UBG0; UPI0002D5622B	Fervidobacterium pennivorans (strain DSM 9078 / Ven5); Fervidobacterium pennivorans	300	0.9	Bacteria	Thermotogae
UniRef90_I2F1P4	unreviewed	Putative acetamidase/formamidase	2	I2F1P4; N1JWU5	Mesotoga prima MesG1.Ag.4.2; Mesotoga infera	291	0.9	Bacteria	Thermotogae
UniRef90_M1ZAP7	unreviewed and UniParc	Acetamidase/Formamidase	2	M1ZAP7; UPI00041AC86C	[Clostridium] ultunense Esp; [Clostridium] ultunense	300	0.9	Bacteria	Tissierellia
UniRef90_A0A0F7DBH6	unreviewed	Putative acetamidase/formamidase	1	A0A0F7DBH6	Geoglobus ahangari	433	0.9	Archaea	Archaeoglobi
UniRef90_A0A0P9EEU1	unreviewed	Acetamidase/Formamidase family protein	1	A0A0P9EEU1	Bathyarchaeota archaeon BA1	319	0.9	Archaea	unclassified Archaea
UniRef90_A0A0M0BL50	unreviewed	Acetamidase	1	A0A0M0BL50	miscellaneous Crenarchaeota group archaeon SMTZ1-55	433	0.9	Archaea	unclassified Archaea
UniRef90_B1L5R6	unreviewed	Acetamidase/Formamidase	1	B1L5R6	Korarchaeum cryptofilum (strain OPF8)	313	0.9	Archaea	Candidatus Korarchaeota
UniRef90_A0A063V1M3	unreviewed	Putative acetamidase/formamidase (Fragment)	1	A0A063V1M3	Haloterrigena sp. H13	68	0.9	Archaea	Halobacteria
UniRef90_A0A0F7PB27	unreviewed	Acetamidase/formamidase	1	A0A0F7PB27	Halanaeroarchaeum sulfurireducens	434	0.9	Archaea	Halobacteria
UniRef90_A0A0N0BSD6	unreviewed	Acetamidase	1	A0A0N0BSD6	Halorubrum sp. 5	303	0.9	Archaea	Halobacteria
UniRef90_D2RWF9	unreviewed	Acetamidase/Formamidase	1	D2RWF9	Haloterrigena turkmenica (strain ATCC 51198 / DSM 5511 / NCIMB 13204 / VKM B-1734) (Halococcus turkmenicus)	438	0.9	Archaea	Halobacteria
UniRef90_D3SZ09	unreviewed	Acetamidase/Formamidase	1	D3SZ09	Natrialba magadii (strain ATCC 43099 / DSM 3394 / NCIMB 2190 / MS3) (Natronobacterium magadii)	437	0.9	Archaea	Halobacteria
UniRef90_E7QVP5	unreviewed	Acetamidase/formamidase	1	E7QVP5	Haladaptatus paucihalophilus DX253	435	0.9	Archaea	Halobacteria
UniRef90_F8D8L6	unreviewed	Acetamidase/Formamidase	1	F8D8L6	Halopiger xanaduensis (strain DSM 18323 / JCM 14033 / SH-6)	315	0.9	Archaea	Halobacteria
UniRef90_L0AMK2	unreviewed	Acetamidase/formamidase	1	L0AMK2	Natronobacterium gregoryi (strain ATCC 43098 / CCM 3738 / NCIMB 2189 / SP2)	301	0.9	Archaea	Halobacteria
UniRef90_L0IDL6	unreviewed	Putative acetamidase/formamidase	1	L0IDL6	Halovivax ruber (strain DSM 18193 / JCM 13892 / XH-70)	435	0.9	Archaea	Halobacteria
UniRef90_L0K0E7	unreviewed	Putative acetamidase/formamidase	1	L0K0E7	Natronococcus occultus SP4	301	0.9	Archaea	Halobacteria
UniRef90_L9VUS2	unreviewed	Acetamidase/formamidase	1	L9VUS2	Natronorubrum tibetense GA33	305	0.9	Archaea	Halobacteria
UniRef90_L9WN08	unreviewed	Acetamidase/formamidase	1	L9WN08	Natronococcus jeotgali DSM 18795	438	0.9	Archaea	Halobacteria
UniRef90_L9WUZ8	unreviewed	Acetamidase/formamidase	1	L9WUZ8	Natronolimnobius innermongolicus JCM 12255	305	0.9	Archaea	Halobacteria
UniRef90_M0A9M7	unreviewed	Acetamidase/formamidase	1	M0A9M7	Natrialba chahannaoensis JCM 10990	111	0.9	Archaea	Halobacteria
UniRef90_M0AZK2	unreviewed	Acetamidase/formamidase	1	M0AZK2	Natrialba asiatica (strain ATCC 700177 / DSM 12278 / JCM 9576 / FERM P-10747 / NBRC 102637 / 172P1)	304	0.9	Archaea	Halobacteria
UniRef90_M0B4Y6	unreviewed	Acetamidase/formamidase	1	M0B4Y6	Natrialba asiatica (strain ATCC 700177 / DSM 12278 / JCM 9576 / FERM P-10747 / NBRC 102637 / 172P1)	435	0.9	Archaea	Halobacteria
UniRef90_M0BBI3	unreviewed	Acetamidase/formamidase	1	M0BBI3	Halovivax asiaticus JCM 14624	59	0.9	Archaea	Halobacteria
UniRef90_M0CS02	unreviewed	Acetamidase/formamidase	1	M0CS02	Haloterrigena limicola JCM 13563	435	0.9	Archaea	Halobacteria
UniRef90_M0ELL2	unreviewed	Acetamidase/Formamidase	1	M0ELL2	Halorubrum coriense DSM 10284	122	0.9	Archaea	Halobacteria
UniRef90_M0EMT0	unreviewed	Acetamidase/Formamidase (Fragment)	1	M0EMT0	Halorubrum coriense DSM 10284	154	0.9	Archaea	Halobacteria
UniRef90_M0H308	unreviewed	Acetamidase/formamidase	1	M0H308	Haloferax lucentense (strain DSM 14919 / JCM 9276 / NCIMB 13854 / Aa 2.2) (Haloferax alicantei)	303	0.9	Archaea	Halobacteria
UniRef90_M0JHL1	unreviewed	Acetamidase/Formamidase	1	M0JHL1	Haloarcula vallismortis ATCC 29715	435	0.9	Archaea	Halobacteria
UniRef90_M0KP71	unreviewed	Acetamidase/Formamidase	1	M0KP71	Haloarcula amylolytica JCM 13557	121	0.9	Archaea	Halobacteria
UniRef90_M0L4W7	unreviewed	Acetamidase/formamidase family protein (Fragment)	1	M0L4W7	Halobiforma nitratireducens JCM 10879	37	0.9	Archaea	Halobacteria
UniRef90_M0LYQ5	unreviewed	Acetamidase/formamidase	1	M0LYQ5	Halobiforma lacisalsi AJ5	305	0.9	Archaea	Halobacteria
UniRef90_M0NJM7	unreviewed	Acetamidase/Formamidase (Fragment)	1	M0NJM7	Halorubrum lipolyticum DSM 21995	58	0.9	Archaea	Halobacteria
UniRef90_M0NMB0	unreviewed	Acetamidase/Formamidase (Fragment)	1	M0NMB0	Halorubrum lipolyticum DSM 21995	201	0.9	Archaea	Halobacteria
UniRef90_R4W773	unreviewed	Acetamidase/formamidase	1	R4W773	Salinarchaeum sp. Harcht-Bsk1	434	0.9	Archaea	Halobacteria
UniRef90_U1PZP8	unreviewed	Putative acetamidase/formamidase	1	U1PZP8	Haloquadratum sp. J07HQX50	334	0.9	Archaea	Halobacteria
UniRef90_V4HDB2	unreviewed	Acetamidase/formamidase	1	V4HDB2	Candidatus Halobonum tyrrellensis G22	303	0.9	Archaea	Halobacteria
UniRef90_F8AJ17	unreviewed	Acetamidase/Formamidase family	1	F8AJ17	Pyrococcus yayanosii (strain CH1 / JCM 16557)	296	0.9	Archaea	Thermococci
UniRef90_I3RDR9	unreviewed	Putative formamidase (Formamide amidohydrolase)	1	I3RDR9	Pyrococcus sp. ST04	293	0.9	Archaea	Thermococci
UniRef90_A0A0U3QM70	unreviewed	Acetamidase/formamidase	1	A0A0U3QM70	Thermococcus sp. 2319x1	76	0.9	Archaea	Thermococci
UniRef90_A0A0U3QX51	unreviewed	Acetamidase/formamidase	1	A0A0U3QX51	Thermococcus sp. 2319x1	62	0.9	Archaea	Thermococci
UniRef90_A0A0U3SXP5	unreviewed	Acetamidase	1	A0A0U3SXP5	Thermococcus sp. 2319x1	149	0.9	Archaea	Thermococci
UniRef90_G2MFV3	unreviewed	Acetamidase/Formamidase	1	G2MFV3	halophilic archaeon DL31	434	0.9	Archaea	unclassified Archaea
UniRef90_G2MKL2	unreviewed	Acetamidase/Formamidase	1	G2MKL2	halophilic archaeon DL31	302	0.9	Archaea	unclassified Archaea
UniRef90_V4XZF3	unreviewed	Putative acetamidase/formamidase	1	V4XZF3	uncultured archaeon A07HB70	432	0.9	Archaea	unclassified Archaea
UniRef90_V4Y654	unreviewed	Putative acetamidase/formamidase	1	V4Y654	uncultured archaeon A07HR60	168	0.9	Archaea	unclassified Archaea
UniRef90_V4YGB4	unreviewed	Putative acetamidase/formamidase	1	V4YGB4	uncultured archaeon A07HR60	160	0.9	Archaea	unclassified Archaea
UniRef90_A0A0D8HJK6	unreviewed	Acetamidase	1	A0A0D8HJK6	Acidithrix ferrooxidans	334	0.9	Bacteria	Actinobacteria
UniRef90_C7M1X7	unreviewed	Acetamidase/Formamidase	1	C7M1X7	Acidimicrobium ferrooxidans (strain DSM 10331 / JCM 15462 / NBRC 103882 / ICP)	342	0.9	Bacteria	Actinobacteria
UniRef90_E8X708	unreviewed	Acetamidase/Formamidase	1	E8X708	Granulicella tundricola (strain ATCC BAA-1859 / DSM 23138 / MP5ACTX9)	449	0.9	Bacteria	Acidobacteria
UniRef90_I3ZFM7	unreviewed	Putative acetamidase/formamidase	1	I3ZFM7	Terriglobus roseus (strain DSM 18391 / NRRL B-41598 / KBS 63)	447	0.9	Bacteria	Acidobacteria
UniRef90_I3ZJ29	unreviewed	Putative acetamidase/formamidase	1	I3ZJ29	Terriglobus roseus (strain DSM 18391 / NRRL B-41598 / KBS 63)	428	0.9	Bacteria	Acidobacteria
UniRef90_A0A010YIW1	unreviewed	Putative acetamidase/formamidase	1	A0A010YIW1	Cryptosporangium arvum DSM 44712	339	0.9	Bacteria	Actinobacteria
UniRef90_A0A066YIG2	unreviewed	Acetamidase	1	A0A066YIG2	Kitasatospora cheerisanensis KCTC 2395	345	0.9	Bacteria	Actinobacteria
UniRef90_A0A074Q2G0	unreviewed	Acetamidase	1	A0A074Q2G0	Georgenia sp. SUBG003	338	0.9	Bacteria	Actinobacteria
UniRef90_A0A074UKM0	unreviewed	Acetamidase/formamidase	1	A0A074UKM0	Microbacterium sp. SUBG005	309	0.9	Bacteria	Actinobacteria
UniRef90_A0A095Y4K2	unreviewed	Acetamidase/formamidase	1	A0A095Y4K2	Actinomyces sp. S4-C9	311	0.9	Bacteria	Actinobacteria
UniRef90_A0A0B2AKZ0	unreviewed	Acetamidase	1	A0A0B2AKZ0	Sinomonas humi	335	0.9	Bacteria	Actinobacteria
UniRef90_A0A0D0VKL5	unreviewed	Acetamidase	1	A0A0D0VKL5	Micromonospora carbonacea	337	0.9	Bacteria	Actinobacteria
UniRef90_A0A0D7CP11	unreviewed	Acetamidase	1	A0A0D7CP11	Streptomyces natalensis ATCC 27448	332	0.9	Bacteria	Actinobacteria
UniRef90_A0A0J1EZH4	unreviewed	Acetamidase/formamidase	1	A0A0J1EZH4	Kocuria sp. SM24M-10	306	0.9	Bacteria	Actinobacteria
UniRef90_A0A0L8QH47	unreviewed	Acetamidase (Fragment)	1	A0A0L8QH47	Streptomyces varsoviensis	210	0.9	Bacteria	Actinobacteria
UniRef90_A0A0M2J186	unreviewed	Acetamidase (Fragment)	1	A0A0M2J186	Streptomyces mangrovisoli	84	0.9	Bacteria	Actinobacteria
UniRef90_A0A0M2RX67	unreviewed	Acetamidase	1	A0A0M2RX67	Micromonospora sp. HK10	337	0.9	Bacteria	Actinobacteria
UniRef90_A0A0M2YYU2	unreviewed	Acetamidase	1	A0A0M2YYU2	Streptomyces sp. MUSC119T	337	0.9	Bacteria	Actinobacteria
UniRef90_A0A0Q5V8K9	unreviewed	Acetamidase	1	A0A0Q5V8K9	Geodermatophilus sp. Leaf369	336	0.9	Bacteria	Actinobacteria
UniRef90_A0A0Q6FIC2	unreviewed	Acetamidase	1	A0A0Q6FIC2	Marmoricola sp. Leaf446	337	0.9	Bacteria	Actinobacteria
UniRef90_A0A0Q9KU51	unreviewed	Acetamidase/formamidase	1	A0A0Q9KU51	Knoellia sp. Soil729	311	0.9	Bacteria	Actinobacteria
UniRef90_A0A0Q9M970	unreviewed	Acetamidase	1	A0A0Q9M970	Tetrasphaera sp. Soil756	335	0.9	Bacteria	Actinobacteria
UniRef90_A0A0T1WLE7	unreviewed	Acetamidase	1	A0A0T1WLE7	Mycobacterium sp. Root135	337	0.9	Bacteria	Actinobacteria
UniRef90_A0A0T6LR49	unreviewed	Acetamidase	1	A0A0T6LR49	Streptomyces vitaminophilus	339	0.9	Bacteria	Actinobacteria
UniRef90_A0A0T9MKY9	unreviewed	Acetamidase/formamidase	1	A0A0T9MKY9	Mycobacterium tuberculosis	333	0.9	Bacteria	Actinobacteria
UniRef90_C7QGJ7	unreviewed	Acetamidase/Formamidase	1	C7QGJ7	Catenulispora acidiphila (strain DSM 44928 / NRRL B-24433 / NBRC 102108 / JCM 14897)	339	0.9	Bacteria	Actinobacteria
UniRef90_D2Q2H6	unreviewed	Acetamidase/Formamidase	1	D2Q2H6	Kribbella flavida (strain DSM 17836 / JCM 10339 / NBRC 14399)	330	0.9	Bacteria	Actinobacteria
UniRef90_D3Q9L5	unreviewed	Acetamidase/Formamidase	1	D3Q9L5	Stackebrandtia nassauensis (strain DSM 44728 / NRRL B-16338 / NBRC 102104 / LLR-40K-21)	339	0.9	Bacteria	Actinobacteria
UniRef90_D7WBF4	unreviewed	Acetamidase/Formamidase family protein	1	D7WBF4	Corynebacterium genitalium ATCC 33030	286	0.9	Bacteria	Actinobacteria
UniRef90_F4CK15	unreviewed	Acetamidase/Formamidase	1	F4CK15	Pseudonocardia dioxanivorans (strain ATCC 55486 / DSM 44775 / JCM 13855 / CB1190)	338	0.9	Bacteria	Actinobacteria
UniRef90_F4CSZ9	unreviewed	Acetamidase/Formamidase	1	F4CSZ9	Pseudonocardia dioxanivorans (strain ATCC 55486 / DSM 44775 / JCM 13855 / CB1190)	333	0.9	Bacteria	Actinobacteria
UniRef90_F8JZM5	unreviewed	Acetamidase/Formamidase	1	F8JZM5	Streptomyces cattleya (strain ATCC 35852 / DSM 46488 / JCM 4925 / NBRC 14057 / NRRL 8057)	333	0.9	Bacteria	Actinobacteria
UniRef90_G8S3K9	unreviewed	Acetamidase	1	G8S3K9	Actinoplanes sp. (strain ATCC 31044 / CBS 674.73 / SE50/110)	329	0.9	Bacteria	Actinobacteria
UniRef90_H5UPM8	unreviewed	Putative acetamidase	1	H5UPM8	Mobilicoccus pelagius NBRC 104925	337	0.9	Bacteria	Actinobacteria
UniRef90_H6RNB7	unreviewed	Acetamidase/formamidase	1	H6RNB7	Blastococcus saxobsidens (strain DD2)	341	0.9	Bacteria	Actinobacteria
UniRef90_I0L1S8	unreviewed	Acetamidase/Formamidase	1	I0L1S8	Micromonospora lupini str. Lupac 08	342	0.9	Bacteria	Actinobacteria
UniRef90_K0JZY8	unreviewed	Acetamidase	1	K0JZY8	Saccharothrix espanaensis (strain ATCC 51144 / DSM 44229 / JCM 9112 / NBRC 15066 / NRRL 15764)	339	0.9	Bacteria	Actinobacteria
UniRef90_R4LR90	unreviewed	Acetamidase	1	R4LR90	Actinoplanes sp. N902-109	337	0.9	Bacteria	Actinobacteria
UniRef90_W9ASK4	unreviewed	Acetamidase/formamidase	1	W9ASK4	Mycobacterium cosmeticum	332	0.9	Bacteria	Actinobacteria
UniRef90_A0A0M2CR68	unreviewed	Formamidase	1	A0A0M2CR68	Kocuria sp. UCD-OTCP	348	0.9	Bacteria	Actinobacteria
UniRef90_W5WQF0	unreviewed	Formamidase	1	W5WQF0	Corynebacterium falsenii DSM 44353	336	0.9	Bacteria	Actinobacteria
UniRef90_A0A074JNL1	unreviewed	Acetamidase	1	A0A074JNL1	Thioclava pacifica DSM 10166	332	0.9	Bacteria	Alphaproteobacteria
UniRef90_A0A085FDS6	unreviewed	Putative Acetamidase/Formamidase family protein	1	A0A085FDS6	Bosea sp. LC85	309	0.9	Bacteria	Alphaproteobacteria
UniRef90_A0A087LZM5	unreviewed	Acetamidase	1	A0A087LZM5	Devosia riboflavina	307	0.9	Bacteria	Alphaproteobacteria
UniRef90_A0A0A0HP76	unreviewed	Putative acetamidase/formamidase	1	A0A0A0HP76	Roseovarius mucosus DSM 17069	440	0.9	Bacteria	Alphaproteobacteria
UniRef90_A0A0B4X599	unreviewed	Acetamidase/formamidase protein	1	A0A0B4X599	Rhizobium gallicum bv. gallicum R602	303	0.9	Bacteria	Alphaproteobacteria
UniRef90_A0A0D2UBZ3	unreviewed	Acetamidase	1	A0A0D2UBZ3	Skermanella aerolata KACC 11604	328	0.9	Bacteria	Alphaproteobacteria
UniRef90_A0A0D2WQ71	unreviewed	Acetamidase	1	A0A0D2WQ71	Skermanella aerolata KACC 11604	312	0.9	Bacteria	Alphaproteobacteria
UniRef90_A0A0D6P427	unreviewed	Acetamidase/formamidase	1	A0A0D6P427	Acidisphaera rubrifaciens HS-AP3	333	0.9	Bacteria	Alphaproteobacteria
UniRef90_A0A0F5FZV7	unreviewed	Acetamidase	1	A0A0F5FZV7	Devosia geojensis	306	0.9	Bacteria	Alphaproteobacteria
UniRef90_A0A0F5L9A0	unreviewed	Acetamidase	1	A0A0F5L9A0	Devosia soli	307	0.9	Bacteria	Alphaproteobacteria
UniRef90_A0A0H1ABF3	unreviewed	Acetamidase	1	A0A0H1ABF3	Mesorhizobium sp. LC103	304	0.9	Bacteria	Alphaproteobacteria
UniRef90_A0A0N0KCJ7	unreviewed	Acetamidase	1	A0A0N0KCJ7	Novosphingobium sp. AAP83	432	0.9	Bacteria	Alphaproteobacteria
UniRef90_A0A0Q6MVS8	unreviewed	Acetamidase	1	A0A0Q6MVS8	Mesorhizobium sp. Root102	321	0.9	Bacteria	Alphaproteobacteria
UniRef90_A0A0Q6UNF6	unreviewed	Acetamidase	1	A0A0Q6UNF6	Rhizobium sp. Root1220	441	0.9	Bacteria	Alphaproteobacteria
UniRef90_A0A0Q7W656	unreviewed	Acetamidase	1	A0A0Q7W656	Mesorhizobium sp. Root552	329	0.9	Bacteria	Alphaproteobacteria
UniRef90_A0A0Q9IYN7	unreviewed	Acetamidase	1	A0A0Q9IYN7	Bosea sp. Root381	308	0.9	Bacteria	Alphaproteobacteria
UniRef90_A6FP84	unreviewed	Acetamidase/Formamidase	1	A6FP84	Roseobacter sp. AzwK-3b	328	0.9	Bacteria	Alphaproteobacteria
UniRef90_A8IKB3	unreviewed	Acetamidase	1	A8IKB3	Azorhizobium caulinodans (strain ATCC 43989 / DSM 5975 / JCM 20966 / NBRC 14845 / NCIMB 13405 / ORS 571)	329	0.9	Bacteria	Alphaproteobacteria
UniRef90_D5BMC8	unreviewed	Putative Acetamidase/Formamidase	1	D5BMC8	Puniceispirillum marinum (strain IMCC1322)	313	0.9	Bacteria	Alphaproteobacteria
UniRef90_D5BUK7	unreviewed	Acetamidase/Formamidase	1	D5BUK7	Puniceispirillum marinum (strain IMCC1322)	441	0.9	Bacteria	Alphaproteobacteria
UniRef90_D5RP35	unreviewed	Acetamidase/Formamidase family protein	1	D5RP35	Roseomonas cervicalis ATCC 49957	440	0.9	Bacteria	Alphaproteobacteria
UniRef90_D7A1H5	unreviewed	Acetamidase/Formamidase	1	D7A1H5	Starkeya novella (strain ATCC 8093 / DSM 506 / CCM 1077 / IAM 12100 / NBRC 12443 / NCIB 9113)	307	0.9	Bacteria	Alphaproteobacteria
UniRef90_F5JJ11	unreviewed	Putative acetamidase/formamidase	1	F5JJ11	Agrobacterium sp. ATCC 31749	304	0.9	Bacteria	Alphaproteobacteria
UniRef90_J2G490	unreviewed	Putative acetamidase/formamidase	1	J2G490	Caulobacter sp. AP07	431	0.9	Bacteria	Alphaproteobacteria
UniRef90_M9RCM9	unreviewed	Acetamidase/formamidase family protein	1	M9RCM9	Octadecabacter antarcticus 307	328	0.9	Bacteria	Alphaproteobacteria
UniRef90_Q212X6	unreviewed	Acetamidase/Formamidase	1	Q212X6	Rhodopseudomonas palustris (strain BisB18)	329	0.9	Bacteria	Alphaproteobacteria
UniRef90_S5XZL0	unreviewed	Acetamidase/formamidase	1	S5XZL0	Paracoccus aminophilus JCM 7686	332	0.9	Bacteria	Alphaproteobacteria
UniRef90_U3A616	unreviewed	Acetamidase/formamidase family protein	1	U3A616	Novosphingobium tardaugens NBRC 16725	437	0.9	Bacteria	Alphaproteobacteria
UniRef90_V7EHX7	unreviewed	Acetamidase	1	V7EHX7	Rhodobacter sp. CACIA14H1	438	0.9	Bacteria	Alphaproteobacteria
UniRef90_A0A037ZIU7	unreviewed	Formamidase	1	A0A037ZIU7	Actibacterium mucosum KCTC 23349	338	0.9	Bacteria	Alphaproteobacteria
UniRef90_A0A058ZKK1	unreviewed	Formamidase	1	A0A058ZKK1	Actibacterium atlanticum	338	0.9	Bacteria	Alphaproteobacteria
UniRef90_A0A0D6P5I7	unreviewed	Formamidase	1	A0A0D6P5I7	Acidisphaera rubrifaciens HS-AP3	338	0.9	Bacteria	Alphaproteobacteria
UniRef90_A0A0F5FN71	unreviewed	Formamidase	1	A0A0F5FN71	Devosia chinhatensis	338	0.9	Bacteria	Alphaproteobacteria
UniRef90_A0A0M6YTV2	unreviewed	Formamidase	1	A0A0M6YTV2	Labrenzia alba	339	0.9	Bacteria	Alphaproteobacteria
UniRef90_A0A0P0YX21	unreviewed	Formamidase	1	A0A0P0YX21	Aureimonas altamirensis	338	0.9	Bacteria	Alphaproteobacteria
UniRef90_A0A0P6VPN1	unreviewed	Formamidase	1	A0A0P6VPN1	Prosthecomicrobium hirschii	339	0.9	Bacteria	Alphaproteobacteria
UniRef90_A0A0Q6CIC6	unreviewed	Formamidase	1	A0A0Q6CIC6	Aureimonas sp. Leaf454	338	0.9	Bacteria	Alphaproteobacteria
UniRef90_B7RHN0	unreviewed	Formamidase	1	B7RHN0	Roseobacter sp. GAI101	336	0.9	Bacteria	Alphaproteobacteria
UniRef90_E0MIR2	unreviewed	Formamidase	1	E0MIR2	Ahrensia sp. R2A130	347	0.9	Bacteria	Alphaproteobacteria
UniRef90_F2IWR6	unreviewed	Formamidase	1	F2IWR6	Polymorphum gilvum (strain LMG 25793 / CGMCC 1.9160 / SL003B-26A1)	339	0.9	Bacteria	Alphaproteobacteria
UniRef90_F7ZEL0	unreviewed	Formamidase	1	F7ZEL0	Roseobacter litoralis (strain ATCC 49566 / DSM 6996 / JCM 21268 / NBRC 15278 / OCh 149)	338	0.9	Bacteria	Alphaproteobacteria
UniRef90_H0RSM7	unreviewed	Formamidase	1	H0RSM7	Bradyrhizobium sp. ORS 285	337	0.9	Bacteria	Alphaproteobacteria
UniRef90_W1JRN6	unreviewed	Formamidase (Fragment)	1	W1JRN6	Bradyrhizobium sp. CCGE-LA001	68	0.9	Bacteria	Alphaproteobacteria
UniRef90_W6KAK6	unreviewed	Formamidase	1	W6KAK6	Magnetospira sp. QH-2	334	0.9	Bacteria	Alphaproteobacteria
UniRef90_A0A069CY99	unreviewed	Acetamidase/formamidase	1	A0A069CY99	Weissella oryzae SG25	301	0.9	Bacteria	Bacilli
UniRef90_A0A073K892	unreviewed	Acetamidase	1	A0A073K892	Bacillus gaemokensis	304	0.9	Bacteria	Bacilli
UniRef90_A0A074LK10	unreviewed	Acetamidase	1	A0A074LK10	Tumebacillus flagellatus	296	0.9	Bacteria	Bacilli
UniRef90_A0A078LZA8	unreviewed	Acetamidase/Formamidase family protein	1	A0A078LZA8	Jeotgalicoccus sp. 13MG44_air	302	0.9	Bacteria	Bacilli
UniRef90_A0A084H9I1	unreviewed	Acetamidase	1	A0A084H9I1	Bacillus sp. SJS	308	0.9	Bacteria	Bacilli
UniRef90_A0A090Z2L8	unreviewed	Acetamidase	1	A0A090Z2L8	Bacillus mycoides	304	0.9	Bacteria	Bacilli
UniRef90_A0A0A3IWG9	unreviewed	Acetamidase	1	A0A0A3IWG9	Lysinibacillus odysseyi 34hs-1 = NBRC 100172	452	0.9	Bacteria	Bacilli
UniRef90_A0A0A8JHZ8	unreviewed	Acetamidase/formamidase	1	A0A0A8JHZ8	Bacillus sp. (strain OxB-1)	303	0.9	Bacteria	Bacilli
UniRef90_A0A0A8JJT8	unreviewed	Acetamidase/formamidase	1	A0A0A8JJT8	Bacillus sp. (strain OxB-1)	300	0.9	Bacteria	Bacilli
UniRef90_A0A0B5AUD8	unreviewed	Acetamidase	1	A0A0B5AUD8	Jeotgalibacillus sp. D5	302	0.9	Bacteria	Bacilli
UniRef90_A0A0C2VQG1	unreviewed	Acetamidase	1	A0A0C2VQG1	Jeotgalibacillus alimentarius	303	0.9	Bacteria	Bacilli
UniRef90_A0A0D6Z5S8	unreviewed	Acetamidase	1	A0A0D6Z5S8	Bacillus subterraneus	305	0.9	Bacteria	Bacilli
UniRef90_A0A0D6Z7R5	unreviewed	Acetamidase	1	A0A0D6Z7R5	Bacillus subterraneus	301	0.9	Bacteria	Bacilli
UniRef90_A0A0D6ZE83	unreviewed	Acetamidase	1	A0A0D6ZE83	Bacillus subterraneus	435	0.9	Bacteria	Bacilli
UniRef90_A0A0F7D3P7	unreviewed	Acetamidase	1	A0A0F7D3P7	Salinicoccus halodurans	301	0.9	Bacteria	Bacilli
UniRef90_A0A0F7HKC5	unreviewed	Acetamidase	1	A0A0F7HKC5	Salinicoccus halodurans	433	0.9	Bacteria	Bacilli
UniRef90_A0A0F7HNU4	unreviewed	Acetamidase	1	A0A0F7HNU4	Salinicoccus halodurans	293	0.9	Bacteria	Bacilli
UniRef90_A0A0J6D1P6	unreviewed	Acetamidase	1	A0A0J6D1P6	Anaerobacillus macyae	434	0.9	Bacteria	Bacilli
UniRef90_A0A0J6FYA9	unreviewed	Acetamidase	1	A0A0J6FYA9	Anaerobacillus macyae	298	0.9	Bacteria	Bacilli
UniRef90_A0A0K9YQ82	unreviewed	Acetamidase	1	A0A0K9YQ82	Brevibacillus reuszeri	436	0.9	Bacteria	Bacilli
UniRef90_A0A0K9YS67	unreviewed	Acetamidase	1	A0A0K9YS67	Brevibacillus reuszeri	298	0.9	Bacteria	Bacilli
UniRef90_A0A0L0QLR8	unreviewed	Acetamidase	1	A0A0L0QLR8	Virgibacillus pantothenticus	299	0.9	Bacteria	Bacilli
UniRef90_A0A0M9WYC2	unreviewed	Acetamidase	1	A0A0M9WYC2	Lysinibacillus contaminans	453	0.9	Bacteria	Bacilli
UniRef90_A0A0P9EV91	unreviewed	Acetamidase	1	A0A0P9EV91	Alicyclobacillus ferrooxydans	305	0.9	Bacteria	Bacilli
UniRef90_A0A0P9EWE1	unreviewed	Acetamidase	1	A0A0P9EWE1	Alicyclobacillus ferrooxydans	302	0.9	Bacteria	Bacilli
UniRef90_A0A0Q3X0I7	unreviewed	Acetamidase	1	A0A0Q3X0I7	Bacillus shackletonii	292	0.9	Bacteria	Bacilli
UniRef90_A0ALT9	unreviewed	Acetamidase/formamidase family protein	1	A0ALT9	Listeria welshimeri serovar 6b (strain ATCC 35897 / DSM 20650 / SLCC5334)	299	0.9	Bacteria	Bacilli
UniRef90_A6CMG9	unreviewed	Acetamidase/formamidase	1	A6CMG9	Bacillus sp. SG-1	304	0.9	Bacteria	Bacilli
UniRef90_B7DMZ6	unreviewed	Acetamidase/Formamidase	1	B7DMZ6	Alicyclobacillus acidocaldarius LAA1	304	0.9	Bacteria	Bacilli
UniRef90_D5WTI6	unreviewed	Acetamidase/Formamidase	1	D5WTI6	Kyrpidia tusciae (strain DSM 2912 / NBRC 15312 / T2) (Bacillus tusciae)	435	0.9	Bacteria	Bacilli
UniRef90_D5WY30	unreviewed	Acetamidase/Formamidase	1	D5WY30	Kyrpidia tusciae (strain DSM 2912 / NBRC 15312 / T2) (Bacillus tusciae)	303	0.9	Bacteria	Bacilli
UniRef90_D6XUC3	unreviewed	Acetamidase/Formamidase	1	D6XUC3	Bacillus selenitireducens (strain ATCC 700615 / DSM 15326 / MLS10)	434	0.9	Bacteria	Bacilli
UniRef90_F5SII1	unreviewed	Acetamidase/formamidase	1	F5SII1	Desmospora sp. 8437	439	0.9	Bacteria	Bacilli
UniRef90_K2GF55	unreviewed	Acetamidase/formamidase	1	K2GF55	Salimicrobium jeotgali	430	0.9	Bacteria	Bacilli
UniRef90_K2GF64	unreviewed	Acetamidase/Formamidase	1	K2GF64	Salimicrobium jeotgali	299	0.9	Bacteria	Bacilli
UniRef90_V6M9F5	unreviewed	Acetamidase	1	V6M9F5	Brevibacillus panacihumi W25	297	0.9	Bacteria	Bacilli
UniRef90_V6MBF1	unreviewed	Acetamidase	1	V6MBF1	Brevibacillus panacihumi W25	434	0.9	Bacteria	Bacilli
UniRef90_W4Q7Y9	unreviewed	Acetamidase	1	W4Q7Y9	Bacillus wakoensis JCM 9140	299	0.9	Bacteria	Bacilli
UniRef90_W7BU70	unreviewed	Acetamidase	1	W7BU70	Listeria grandensis FSL F6-971	220	0.9	Bacteria	Bacilli
UniRef90_W7D275	unreviewed	Acetamidase/formamidase	1	W7D275	Listeria rocourtiae FSL F6-920	221	0.9	Bacteria	Bacilli
UniRef90_A0A098EHA8	unreviewed	Formamidase	1	A0A098EHA8	Planomicrobium sp. ES2	300	0.9	Bacteria	Bacilli
UniRef90_A0A0U0GMU7	unreviewed	Formamidase	1	A0A0U0GMU7	Streptococcus pneumoniae	226	0.9	Bacteria	Bacilli
UniRef90_M7NGX0	unreviewed	Formamidase	1	M7NGX0	Bhargavaea cecembensis DSE10	301	0.9	Bacteria	Bacilli
UniRef90_A0A0U2N0E4	unreviewed	Acetamidase/Formamidase family protein	1	A0A0U2N0E4	Paenibacillus naphthalenovorans	304	0.9	Bacteria	Bacilli
UniRef90_A0A0U2Z847	unreviewed	Acetamidase	1	A0A0U2Z847	Planococcus rifietoensis	300	0.9	Bacteria	Bacilli
UniRef90_A0A0V8HDP4	unreviewed	Acetamidase	1	A0A0V8HDP4	Bacillus enclensis	305	0.9	Bacteria	Bacilli
UniRef90_A0A069PFM9	unreviewed	Acetamidase	1	A0A069PFM9	Burkholderia glathei	444	0.9	Bacteria	Betaproteobacteria
UniRef90_A0A081V7J2	unreviewed	Acetamidase	1	A0A081V7J2	Burkholderia cepacia (Pseudomonas cepacia)	446	0.9	Bacteria	Betaproteobacteria
UniRef90_A0A0F0FVF1	unreviewed	Acetamidase	1	A0A0F0FVF1	Burkholderiaceae bacterium 16	442	0.9	Bacteria	Betaproteobacteria
UniRef90_A0A0J1CLF6	unreviewed	Acetamidase	1	A0A0J1CLF6	Burkholderia glathei PML1(12)	310	0.9	Bacteria	Betaproteobacteria
UniRef90_A0A0K1JVD8	unreviewed	Acetamidase	1	A0A0K1JVD8	Massilia sp. NR 4-1	424	0.9	Bacteria	Betaproteobacteria
UniRef90_A0A0P9BYA1	unreviewed	Acetamidase	1	A0A0P9BYA1	Variovorax paradoxus	329	0.9	Bacteria	Betaproteobacteria
UniRef90_C0DYE9	unreviewed	Acetamidase/Formamidase family protein	1	C0DYE9	Eikenella corrodens ATCC 23834	295	0.9	Bacteria	Betaproteobacteria
UniRef90_H5WRF8	unreviewed	Putative acetamidase/formamidase	1	H5WRF8	Burkholderiales bacterium JOSHI_001	329	0.9	Bacteria	Betaproteobacteria
UniRef90_R7X393	unreviewed	Acetamidase/formamidase	1	R7X393	Pandoraea sp. SD6-2	446	0.9	Bacteria	Betaproteobacteria
UniRef90_A0A0N1AG70	unreviewed	Formamidase	1	A0A0N1AG70	beta proteobacterium AAP51	340	0.9	Bacteria	Betaproteobacteria
UniRef90_H5WRD7	unreviewed	Formamidase	1	H5WRD7	Burkholderiales bacterium JOSHI_001	339	0.9	Bacteria	Betaproteobacteria
UniRef90_A0A099RNI5	unreviewed	Acetamidase	1	A0A099RNI5	Clostridium sp. HMP27	298	0.9	Bacteria	Clostridia
UniRef90_A0A0B7MI75	unreviewed	Putative Acetamidase/Formamidase	1	A0A0B7MI75	Syntrophaceticus schinkii	305	0.9	Bacteria	Clostridia
UniRef90_A0A0C7NMG3	unreviewed	Acetamidase/Formamidase	1	A0A0C7NMG3	Moorella glycerini	304	0.9	Bacteria	Clostridia
UniRef90_A0A0F2Q4P6	unreviewed	Acetamidase	1	A0A0F2Q4P6	Clostridiaceae bacterium BRH_c20a	430	0.9	Bacteria	Clostridia
UniRef90_A0A0F2S8I5	unreviewed	Acetamidase	1	A0A0F2S8I5	Peptococcaceae bacterium BRH_c23	429	0.9	Bacteria	Clostridia
UniRef90_A0A0L0WAD5	unreviewed	Acetamidase/formamidase family protein	1	A0A0L0WAD5	Clostridium purinilyticum	298	0.9	Bacteria	Clostridia
UniRef90_B2A6V0	unreviewed	Acetamidase/Formamidase	1	B2A6V0	Natranaerobius thermophilus (strain ATCC BAA-1301 / DSM 18059 / JW/NM-WN-LF)	305	0.9	Bacteria	Clostridia
UniRef90_B5Y871	unreviewed	Acetamidase/formamidase	1	B5Y871	Coprothermobacter proteolyticus (strain ATCC 35245 / DSM 5265 / BT)	435	0.9	Bacteria	Clostridia
UniRef90_B8FSX8	unreviewed	Acetamidase/Formamidase	1	B8FSX8	Desulfitobacterium hafniense (strain DCB-2 / DSM 10664)	311	0.9	Bacteria	Clostridia
UniRef90_C5EEN8	unreviewed	Acetamidase/Formamidase family protein	1	C5EEN8	Clostridiales bacterium 1_7_47FAA	432	0.9	Bacteria	Clostridia
UniRef90_E4RJW6	unreviewed	Acetamidase/Formamidase	1	E4RJW6	Halanaerobium hydrogeniformans (Halanaerobium sp. (strain sapolanicus))	299	0.9	Bacteria	Clostridia
UniRef90_E4RNB7	unreviewed	Acetamidase/Formamidase	1	E4RNB7	Halanaerobium hydrogeniformans (Halanaerobium sp. (strain sapolanicus))	430	0.9	Bacteria	Clostridia
UniRef90_F1ZWZ9	unreviewed	Acetamidase/Formamidase	1	F1ZWZ9	Thermoanaerobacter ethanolicus JW 200	431	0.9	Bacteria	Clostridia
UniRef90_F4LVF2	unreviewed	Acetamidase/Formamidase	1	F4LVF2	Tepidanaerobacter acetatoxydans (strain DSM 21804 / JCM 16047 / Re1)	296	0.9	Bacteria	Clostridia
UniRef90_F6B5A8	unreviewed	Acetamidase/Formamidase	1	F6B5A8	Desulfotomaculum nigrificans (strain DSM 14880 / VKM B-2319 / CO-1-SRB) (Desulfotomaculum carboxydivorans)	302	0.9	Bacteria	Clostridia
UniRef90_F6BJW9	unreviewed	Acetamidase/Formamidase	1	F6BJW9	Thermoanaerobacterium xylanolyticum (strain ATCC 49914 / DSM 7097 / LX-11)	298	0.9	Bacteria	Clostridia
UniRef90_F8I9C2	unreviewed	Acetamidase/Formamidase	1	F8I9C2	Sulfobacillus acidophilus (strain TPY)	150	0.9	Bacteria	Clostridia
UniRef90_F8I9C3	unreviewed	Acetamidase/formamidase	1	F8I9C3	Sulfobacillus acidophilus (strain TPY)	113	0.9	Bacteria	Clostridia
UniRef90_F8I9C4	unreviewed	Acetamidase/formamidase	1	F8I9C4	Sulfobacillus acidophilus (strain TPY)	157	0.9	Bacteria	Clostridia
UniRef90_K0AUR3	unreviewed	Acetamidase/formamidase family protein	1	K0AUR3	Clostridium acidurici (strain ATCC 7906 / DSM 604 / KCTC 5404 / 9a)	297	0.9	Bacteria	Clostridia
UniRef90_M1E5U2	unreviewed	Acetamidase/Formamidase	1	M1E5U2	Thermodesulfobium narugense DSM 14796	430	0.9	Bacteria	Clostridia
UniRef90_M5DXP2	unreviewed	Acetamidase	1	M5DXP2	Halanaerobium saccharolyticum subsp. saccharolyticum DSM 6643	82	0.9	Bacteria	Clostridia
UniRef90_M5E398	unreviewed	Acetamidase	1	M5E398	Halanaerobium saccharolyticum subsp. saccharolyticum DSM 6643	299	0.9	Bacteria	Clostridia
UniRef90_M5EDK1	unreviewed	Acetamidase	1	M5EDK1	Halanaerobium saccharolyticum subsp. saccharolyticum DSM 6643	299	0.9	Bacteria	Clostridia
UniRef90_R5GXA0	unreviewed	Acetamidase/Formamidase	1	R5GXA0	Eubacterium sp. CAG:786	301	0.9	Bacteria	Clostridia
UniRef90_U2CL10	unreviewed	Acetamidase/Formamidase family protein	1	U2CL10	Clostridium sp. KLE 1755	299	0.9	Bacteria	Clostridia
UniRef90_A0A0J1FF27	unreviewed	Formamidase	1	A0A0J1FF27	Peptococcaceae bacterium CEB3	298	0.9	Bacteria	Clostridia
UniRef90_M5DY49	unreviewed	Formamidase	1	M5DY49	Halanaerobium saccharolyticum subsp. saccharolyticum DSM 6643	115	0.9	Bacteria	Clostridia
UniRef90_T2RCI2	unreviewed	Acetamidase/Formamidase domain protein	1	T2RCI2	[Clostridium] sordellii ATCC 9714	64	0.9	Bacteria	Clostridia
UniRef90_A0A0A8B1V6	unreviewed	Acetamidase	1	A0A0A8B1V6	Coriobacteriaceae bacterium 68-1-3	298	0.9	Bacteria	Actinobacteria
UniRef90_A0A0A8B5R5	unreviewed	Acetamidase	1	A0A0A8B5R5	Coriobacteriaceae bacterium 68-1-3	303	0.9	Bacteria	Actinobacteria
UniRef90_C7N1R6	unreviewed	Predicted acetamidase/formamidase	1	C7N1R6	Slackia heliotrinireducens (strain ATCC 29202 / DSM 20476 / NCTC 11029 / RHS 1) (Peptococcus heliotrinreducens)	300	0.9	Bacteria	Actinobacteria
UniRef90_D6E822	unreviewed	Predicted acetamidase/formamidase	1	D6E822	Gordonibacter pamelaeae 7-10-1-b	298	0.9	Bacteria	Actinobacteria
UniRef90_S6C649	unreviewed	Acetamidase/formamidase	1	S6C649	Adlercreutzia equolifaciens DSM 19450	298	0.9	Bacteria	Actinobacteria
UniRef90_A0A0C1X662	unreviewed	Formamidase	1	A0A0C1X662	Scytonema millei VB511283	342	0.9	Bacteria	Cyanobacteria
UniRef90_A0A0P7ZIL6	unreviewed	Formamidase	1	A0A0P7ZIL6	Phormidesmis priestleyi Ana	358	0.9	Bacteria	Cyanobacteria
UniRef90_B4WNN3	unreviewed	Formamidase	1	B4WNN3	Synechococcus sp. PCC 7335	343	0.9	Bacteria	Cyanobacteria
UniRef90_K9SK57	unreviewed	Formamidase	1	K9SK57	Pseudanabaena sp. PCC 7367	339	0.9	Bacteria	Cyanobacteria
UniRef90_K9XAJ1	unreviewed	Formamidase	1	K9XAJ1	Gloeocapsa sp. PCC 7428	344	0.9	Bacteria	Cyanobacteria
UniRef90_C1D2F8	unreviewed	Putative acetamidase/formamidase family protein	1	C1D2F8	Deinococcus deserti (strain VCD115 / DSM 17065 / LMG 22923)	315	0.9	Bacteria	Deinococcus-Thermus
UniRef90_D7BBR3	unreviewed	Acetamidase/Formamidase	1	D7BBR3	Meiothermus silvanus (strain ATCC 700542 / DSM 9946 / VI-R2) (Thermus silvanus)	311	0.9	Bacteria	Deinococcus-Thermus
UniRef90_A0A0F7BTA2	unreviewed	Acetamidase	1	A0A0F7BTA2	Myxococcus fulvus 124B02	437	0.9	Bacteria	Deltaproteobacteria
UniRef90_A0A0H4WTC8	unreviewed	Acetamidase/Formamidase	1	A0A0H4WTC8	Myxococcus sp. mixupus	437	0.9	Bacteria	Deltaproteobacteria
UniRef90_B6WRY6	unreviewed	Acetamidase/Formamidase family protein	1	B6WRY6	Desulfovibrio piger ATCC 29098	297	0.9	Bacteria	Deltaproteobacteria
UniRef90_C0QBL1	unreviewed	Acetamidase/formamidase family protein	1	C0QBL1	Desulfobacterium autotrophicum (strain ATCC 43914 / DSM 3382 / HRM2)	232	0.9	Bacteria	Deltaproteobacteria
UniRef90_H8N1C9	unreviewed	Acetamidase/Formamidase	1	H8N1C9	Corallococcus coralloides (strain ATCC 25202 / DSM 2259 / NBRC 100086 / M2) (Myxococcus coralloides)	432	0.9	Bacteria	Deltaproteobacteria
UniRef90_L7U3W2	unreviewed	Acetamidase/formamidase	1	L7U3W2	Myxococcus stipitatus (strain DSM 14675 / JCM 12634 / Mx s8)	435	0.9	Bacteria	Deltaproteobacteria
UniRef90_R5CGT4	unreviewed	Acetamidase/formamidase	1	R5CGT4	Firmicutes bacterium CAG:791	296	0.9	Bacteria	Unclassified Firmicutes
UniRef90_B9Y820	unreviewed	Acetamidase/Formamidase family protein	1	B9Y820	Holdemania filiformis DSM 12042	295	0.9	Bacteria	Erysipelotrichia
UniRef90_R5FQS8	unreviewed	Acetamidase/formamidase	1	R5FQS8	Coprobacillus sp. CAG:698	302	0.9	Bacteria	Erysipelotrichia
UniRef90_C3W9D7	unreviewed	Acetamidase/Formamidase family protein	1	C3W9D7	Fusobacterium mortiferum ATCC 9817	299	0.9	Bacteria	Fusobacteria
UniRef90_A0A085HGD8	unreviewed	Acetamidase	1	A0A085HGD8	Leminorella grimontii ATCC 33999 = DSM 5078	299	0.9	Bacteria	Gammaproteobacteria
UniRef90_A0A095VJA4	unreviewed	Acetamidase	1	A0A095VJA4	Tatumella morbirosei	304	0.9	Bacteria	Gammaproteobacteria
UniRef90_A0A0B8PLW0	unreviewed	Acetamidase	1	A0A0B8PLW0	Vibrio sp. JCM 19236	219	0.9	Bacteria	Gammaproteobacteria
UniRef90_A0A0D0JGA4	unreviewed	Acetamidase	1	A0A0D0JGA4	Stenotrophomonas maltophilia (Pseudomonas maltophilia) (Xanthomonas maltophilia)	437	0.9	Bacteria	Gammaproteobacteria
UniRef90_A0A0G3CHN9	unreviewed	Acetamidase	1	A0A0G3CHN9	Pragia fontium	299	0.9	Bacteria	Gammaproteobacteria
UniRef90_A0A0J6G1U9	unreviewed	Acetamidase	1	A0A0J6G1U9	Xanthomonas axonopodis pv. phaseoli	449	0.9	Bacteria	Gammaproteobacteria
UniRef90_A0A0P7DCZ5	unreviewed	Acetamidase	1	A0A0P7DCZ5	Pseudomonas putida (Arthrobacter siderocapsulatus)	327	0.9	Bacteria	Gammaproteobacteria
UniRef90_A0A0Q5IWL7	unreviewed	Acetamidase	1	A0A0Q5IWL7	Xanthomonas sp. Leaf148	430	0.9	Bacteria	Gammaproteobacteria
UniRef90_A0A0R0AVP9	unreviewed	Acetamidase	1	A0A0R0AVP9	Stenotrophomonas panacihumi	432	0.9	Bacteria	Gammaproteobacteria
UniRef90_A0A0R0C3P2	unreviewed	Acetamidase	1	A0A0R0C3P2	Stenotrophomonas terrae	433	0.9	Bacteria	Gammaproteobacteria
UniRef90_A0A0R0CA92	unreviewed	Acetamidase	1	A0A0R0CA92	Stenotrophomonas humi	440	0.9	Bacteria	Gammaproteobacteria
UniRef90_D4BHN1	unreviewed	Acetamidase/Formamidase family protein	1	D4BHN1	Citrobacter youngae ATCC 29220	298	0.9	Bacteria	Gammaproteobacteria
UniRef90_Q3K469	unreviewed	Putative acetamidase/formamidase	1	Q3K469	Pseudomonas fluorescens (strain Pf0-1)	439	0.9	Bacteria	Gammaproteobacteria
UniRef90_A0A084A3V0	unreviewed	Formamidase	1	A0A084A3V0	Serratia sp. DD3	300	0.9	Bacteria	Gammaproteobacteria
UniRef90_A0A0W0ZP21	unreviewed	Formamidase	1	A0A0W0ZP21	Legionella tucsonensis	337	0.9	Bacteria	Gammaproteobacteria
UniRef90_F2ZKC5	unreviewed	Formamidase	1	F2ZKC5	Pseudomonas coronafaciens pv. oryzae str. 1_6	339	0.9	Bacteria	Gammaproteobacteria
UniRef90_F3FD11	unreviewed	Formamidase	1	F3FD11	Pseudomonas syringae pv. japonica str. M301072	341	0.9	Bacteria	Gammaproteobacteria
UniRef90_U2EP64	unreviewed	Formamidase	1	U2EP64	Salinisphaera shabanensis E1L3A	330	0.9	Bacteria	Gammaproteobacteria
UniRef90_A0A0U1KWI8	unreviewed	Acetamidase/formamidase	1	A0A0U1KWI8	Sporomusa sp. An4	95	0.9	Bacteria	Negativicutes
UniRef90_F2BXY7	unreviewed	Acetamidase/formamidase	1	F2BXY7	Dialister micraerophilus DSM 19965	299	0.9	Bacteria	Negativicutes
UniRef90_R6J752	unreviewed	Acetamidase/formamidase	1	R6J752	Phascolarctobacterium sp. CAG:207	297	0.9	Bacteria	Negativicutes
UniRef90_R7PPW8	unreviewed	Acetamidase/formamidase	1	R7PPW8	Dialister sp. CAG:588	300	0.9	Bacteria	Negativicutes
UniRef90_A6CBV7	unreviewed	Acetamidase/Formamidase	1	A6CBV7	Gimesia maris DSM 8797	296	0.9	Bacteria	Planctomycetes
UniRef90_D2R5N0	unreviewed	Acetamidase/Formamidase	1	D2R5N0	Pirellula staleyi (strain ATCC 27377 / DSM 6068 / ICPB 4128) (Pirella staleyi)	295	0.9	Bacteria	Planctomycetes
UniRef90_L0DDK2	unreviewed	Putative acetamidase/formamidase	1	L0DDK2	Singulisphaera acidiphila (strain ATCC BAA-1392 / DSM 18658 / VKM B-2454 / MOB10)	295	0.9	Bacteria	Planctomycetes
UniRef90_L0DLR1	unreviewed	Putative acetamidase/formamidase	1	L0DLR1	Singulisphaera acidiphila (strain ATCC BAA-1392 / DSM 18658 / VKM B-2454 / MOB10)	347	0.9	Bacteria	Planctomycetes
UniRef90_A0A023X3D6	unreviewed	Putative acetamidase/formamidase	1	A0A023X3D6	Rubrobacter radiotolerans	314	0.9	Bacteria	Actinobacteria
UniRef90_Q01VE0	unreviewed	Acetamidase/Formamidase	1	Q01VE0	Acidobacteria (strain Ellin6076)	433	0.9	Bacteria	Acidobacteria
UniRef90_Q01Z87	unreviewed	Acetamidase/Formamidase	1	Q01Z87	Acidobacteria (strain Ellin6076)	420	0.9	Bacteria	Acidobacteria
UniRef90_Q028Q2	unreviewed	Acetamidase/Formamidase	1	Q028Q2	Acidobacteria (strain Ellin6076)	332	0.9	Bacteria	Acidobacteria
UniRef90_A0A0T5X7Y5	unreviewed	Acetamidase/Formamidase family protein	1	A0A0T5X7Y5	Anaerobaculum hydrogeniformans ATCC BAA-1850	433	0.9	Bacteria	Synergistetes
UniRef90_A0A0T5XF32	unreviewed	Acetamidase/Formamidase family protein	1	A0A0T5XF32	Anaerobaculum hydrogeniformans ATCC BAA-1850	307	0.9	Bacteria	Synergistetes
UniRef90_D1Y816	unreviewed	Acetamidase/Formamidase family protein	1	D1Y816	Pyramidobacter piscolens W5455	296	0.9	Bacteria	Synergistetes
UniRef90_D2Z646	unreviewed	Acetamidase/Formamidase	1	D2Z646	Dethiosulfovibrio peptidovorans DSM 11002	298	0.9	Bacteria	Synergistetes
UniRef90_I4BWH1	unreviewed	Putative acetamidase/formamidase	1	I4BWH1	Anaerobaculum mobile (strain ATCC BAA-54 / DSM 13181 / NGA)	307	0.9	Bacteria	Synergistetes
UniRef90_D3FEY5	unreviewed	Acetamidase/Formamidase	1	D3FEY5	Conexibacter woesei (strain DSM 14684 / JCM 11494 / NBRC 100937 / ID131577)	443	0.9	Bacteria	Actinobacteria
UniRef90_D1C438	unreviewed	Acetamidase/Formamidase	1	D1C438	Sphaerobacter thermophilus (strain DSM 20745 / S 6022)	437	0.9	Bacteria	Chloroflexi
UniRef90_A8F665	unreviewed	Acetamidase/Formamidase	1	A8F665	Pseudothermotoga lettingae (strain ATCC BAA-301 / DSM 14385 / NBRC 107922 / TMO) (Thermotoga lettingae)	295	0.9	Bacteria	Thermotogae
UniRef90_F7YUP8	unreviewed	Acetamidase/Formamidase	1	F7YUP8	Pseudothermotoga thermarum DSM 5069	289	0.9	Bacteria	Thermotogae
UniRef90_H9U9W0	unreviewed	Putative acetamidase/formamidase	1	H9U9W0	Fervidobacterium pennivorans (strain DSM 9078 / Ven5)	305	0.9	Bacteria	Thermotogae
UniRef90_A0A0X1KP16	unreviewed	Formamidase	1	A0A0X1KP16	Pseudothermotoga hypogea DSM 11164 = NBRC 106472	290	0.9	Bacteria	Thermotogae
UniRef90_A0A090HXA4	unreviewed	Acetamidase/formamidase	1	A0A090HXA4	Peptoniphilus sp. 1-1	300	0.9	Bacteria	Tissierellia
UniRef90_A0A090I143	unreviewed	Acetamidase/formamidase	1	A0A090I143	Peptoniphilus sp. 1-1	295	0.9	Bacteria	Tissierellia
UniRef90_M1ZKE6	unreviewed	Acetamidase/Formamidase	1	M1ZKE6	[Clostridium] ultunense Esp	301	0.9	Bacteria	Tissierellia
UniRef90_E2RVF2	unreviewed	Putative acetoamidase/formamidase family amidase (Fragment)	1	E2RVF2	uncultured bacterium	47	0.9	Bacteria	Unclassified Bacteria
UniRef90_B8R8V4	unreviewed	Putative acetamidase/formamidase	1	B8R8V4	uncultured bacterium 1042	306	0.9	Bacteria	Unclassified Bacteria
UniRef90_A0A081BWW3	unreviewed	Putative acetamidase/formamidase	1	A0A081BWW3	bacterium UASB270	299	0.9	Bacteria	Unclassified Bacteria
UniRef90_A0A0P9D106	unreviewed	Acetamidase	1	A0A0P9D106	Kouleothrix aurantiaca	309	0.9	Bacteria	Chloroflexi
UniRef90_A0A0S7ZR49	unreviewed	Acetamidase	1	A0A0S7ZR49	Spirochaetes bacterium DG_61	306	0.9	Bacteria	Spirochaetes
halTADL_0419	unreviewed	Acetamidase/Formamidase	1	halTADL_0419	Halohasta litchfeldiate tADL	434	0.9	Archaea	Halobacteria
UniRef90_A4Z2V7	unreviewed and UniParc	Formamidase (Formamide amidohydrolase)	84	A4Z2V7; H0SQP7; A5E9T3; H0TS66; UPI0002D93F2C; H0S5T5; UPI000309C227; A0A0E4FTF0; A0A0S6UIR6; A0A0R3LW47; I2QJJ3; U1HJB9; A0A0D1M8M9; B3QJA6; Q6NAD0; G7DMG6; A0A023XTB5; A0A0D7P902; H5YC74; Q89VS3; W1K266; A0A0M3DTN5; Q2J0P3; H0STJ2; A0A0R3DP28; A0A0M9BH79; A0A099IIZ5; W3RKG7; M4Z0M7; A0A0N1LRM9; I0GGX9; Q07HR7; A0A0R3DIZ8; K8P0J7; A0A0D7F4U6; F7QKA8; A0A0D7NZX3; A0A0R3LMM2; E6VLE2; K8PM24; A0A0D…	Bradyrhizobium sp. (strain ORS278); Bradyrhizobium sp. ORS 375; Bradyrhizobium sp. (strain BTAi1 / ATCC BAA-1182); Bradyrhizobium sp. STM 3843; Bradyrhizobium sp. ORS 285; Bradyrhizobium diazoefficiens; Bradyrhizobium sp. DOA9; Bradyrhizobium valentinum; Bradyrhizobium sp. WSM1253; Bradyrhizobium sp. DFCI-1; Bradyrhizobium elkanii; Rhodopseudomonas palustris (strain TIE-1); Rhodopseudomonas palus…	410	0.9	Bacteria	Alphaproteobacteria
UniRef90_E8TEK8	unreviewed and UniParc	Acetamidase/Formamidase	57	E8TEK8; A0A0K2VNN4; A0A0Q8LJF3; X6KF17; X5RIQ8; X5QIU0; X5QH81; X6AKE6; X5V228; V7G170; M5EYN6; X6IQU9; X6G1T7; X5YF02; X6HNU4; X5UR75; A0A0Q6MID7; A0A090FVV0; A0A090FYC3; A0A090GRU2; L0KFI5; A0A0Q8K7E1; F7Y6J2; X6H402; X6K3T8; X6JGE2; A0A0E2NW83; V7F338; X5Y1K5; X5ZI63; X6ECA6; V7GXZ2; X6BP29; X6ETF8; X6FHK1; X6I5X1; X6IKK4; A0A0E2N8S5; A0A090EJ47; X5PPL5; V7HP66; X5X5D4; UPI0003CEA74D; UPI0003F…	Mesorhizobium ciceri biovar biserrulae (strain HAMBI 2942 / LMG 23838 / WSM1271); Mesorhizobium plurifarium; Mesorhizobium sp. Root695; Mesorhizobium sp. L103C105A0; Mesorhizobium sp. LSJC265A00; Mesorhizobium sp. LSJC269B00; Mesorhizobium sp. LSJC285A00; Mesorhizobium sp. LNJC386A00; Mesorhizobium sp. LSHC422A00; Mesorhizobium sp. LNJC394B00; Mesorhizobium sp. STM 4661; Mesorhizobium sp. L103C56…	314	0.9	Bacteria	Alphaproteobacteria
UniRef90_A0A0K8LZH0	unreviewed and UniParc	Formamidase	54	A0A0K8LZH0; A0A0N0WXS8; A0A0W0PER5; A0A0W0L2L9; A0A099SR49; F3IJP4; A0A0P9IF17; K2RUK1; A0A0E2J4M8; F3E3H4; A0A0Q0KU29; Q87XV2; S6NTA3; S6U3M4; S6TY24; S6NCL8; A0A0Q0D9Q8; A0A0P9J196; A0A0N8QQJ5; A0A0Q0AK71; UPI0003FD4E88; UPI00041C147C; A0A0W0LUF1; A0A0J8FTM8; A0A0R3AZG6; A0A0T6UYE9; U1S6L5; C3K9E4; S6I5S5; V9QZU5; A0A085VDT3; A0A085V4T7; A0A023CCW6; J0PJD9; A0A0N8SJU8; A0A0P6X1E0; A0A0P9ZA32; A…	Pseudomonas syringae pv. actinidiae; Pseudomonas syringae pv. maculicola; Pseudomonas syringae pv. actinidiae ICMP 19497; Pseudomonas syringae ICMP 11292; Pseudomonas syringae pv. tomato; Pseudomonas amygdali pv. lachrymans str. M302278; Pseudomonas syringae pv. apii; Pseudomonas avellanae BPIC 631; Pseudomonas syringae pv. actinidiae ICMP 19098; Pseudomonas amygdali pv. morsprunorum str. M302280…	410	0.9	Bacteria	Gammaproteobacteria
UniRef90_B1LZJ9	unreviewed and UniParc	Formamidase	47	B1LZJ9; A0A0Q5W1I7; A0A0E9KIQ7; A0A0N0B756; A0A0Q6HLG9; A0A0Q4VGY1; A0A0Q6EE26; A0A0Q4ZBW6; A0A0Q4YNW2; A0A0Q5C0Q8; C5AZ02; A9W7J2; A0A0Q4X0X7; B7KWE6; A0A0S9JDS6; C7CDP5; H1KH46; A0A0Q4VIV7; A0A0V7Z877; A0A0Q4YPR2; A0A0Q6E9E5; A0A0Q5YSG0; A0A0Q5DU63; A0A0Q6C4U0; A0A0S9S663; A0A0Q4XTW8; A0A0S9PQQ9; A0A0Q4WY70; A0A0Q4TMS2; A0A0M8ZGI5; A0A089P751; A0A0L6JAY1; I9WRD0; B1ZLR5; A0A0Q4XGJ4; A0A0Q5BKS4;…	Methylobacterium radiotolerans (strain ATCC 27329 / DSM 1819 / JCM 2831); Methylobacterium sp. Leaf361; Methylobacterium sp. ME121; Asanoa ferruginea; Methylobacterium sp. Leaf94; Methylobacterium sp. Leaf89; Methylobacterium sp. Leaf465; Methylobacterium sp. Leaf104; Methylobacterium sp. Leaf100; Methylobacterium sp. Leaf122; Methylobacterium extorquens (strain ATCC 14718 / DSM 1338 / AM1); Meth…	409	0.9	Bacteria	Alphaproteobacteria
UniRef90_A0A088X797	unreviewed and UniParc	Formamidase	39	A0A088X797; V5UF59; A0A0A5LKE8; A2VY78; V4ZYA4; A0A0H2XVX1; A0A0U2XS11; A0A0B6RNY8; A0A0P0KP84; A0A0A8BS32; A4JUU6; F2L8S1; B1K2X5; A0A0E3YCS5; A0A0E3Y988; A0A071MFG5; A0A095Y2U6; A0A0D5DIT1; A0A095F156; A0A0M2Q567; A0A0A8BDM7; A0A0H3WS37; A0A0C5JVB1; R7WZK7; UPI000347A661; UPI000348872D; UPI000468CD2B; UPI000481CDEC; UPI0004897979; UPI0005AA949A; UPI0005AB2DF0; UPI000649DCEA; UPI0006670FB1; UPI0…	Burkholderia oklahomensis; Pandoraea sp. RB-44; Burkholderia cepacia (Pseudomonas cepacia); Burkholderia cenocepacia PC184; Burkholderia cenocepacia KC-01; Burkholderia cenocepacia (strain AU 1054); Pandoraea norimbergensis; Burkholderia glumae PG1; Burkholderia plantarii; Pandoraea pulmonicola; Burkholderia vietnamiensis (strain G4 / LMG 22486) (Burkholderia cepacia (strain R1808)); Burkholderia…	412	0.9	Bacteria	Betaproteobacteria
UniRef90_D4XFK1	unreviewed and UniParc	Acetamidase/Formamidase family protein	34	D4XFK1; A0A0U1Q6M0; UPI0006C3B64E; A0A0U4ICF6; E5U323; A0A0M7HE64; UPI0006AC39B6; UPI0006AC5078; UPI0006AC2174; A0A0Q8JI64; A0A0S1Y1E0; A0A0D6I6E8; A0A0M7C9D8; A0A0A5J7Q8; A0A095WMG4; H0F474; A0A0L6I5X4; F7TAV4; E3HW84; A0A0L0REG3; J4P8V8; A0A0Q8BK99; A0A0M7H0S2; A0A0M7D259; A0A0M7G570; A0A0M7G5L4; A0A0M7IKZ0; A0A0M7DKM2; UPI00046AFEEB; UPI0006659A5D; UPI0006BF9829; UPI0006BFBEDE; UPI0006C099A2; …	Achromobacter piechaudii ATCC 43553; Achromobacter sp. LC458; Achromobacter sp.; Achromobacter denitrificans (Alcaligenes denitrificans); Achromobacter xylosoxidans C54; Alcaligenes xylosoxydans xylosoxydans (Achromobacter xylosoxidans); Achromobacter sp. Root170; Bordetella sp. N; Achromobacter sp. RTa; Achromobacter arsenitoxydans SY8; Achromobacter piechaudii; Achromobacter insuavis AXX-A; Ach…	409	0.9	Bacteria	Betaproteobacteria
UniRef90_A0A009JT55	unreviewed and UniParc	Formamidase	32	A0A009JT55; N9MV36; A0A022IQ91; A0A009KQW9; A0A0N9W1G5; N9U7S7; A0A0J8SPP7; N8XHM2; N9APU7; N8WJK3; N8WPS2; A0A098YLP6; N9NL67; N8U8P5; I4ZRL5; A0A031LWS9; N8PDY9; V2UXN7; N9LJL2; N9NUD2; N9T8G0; N9SWN2; S3TC05; N8XKX7; N9N302; N9SCK7; K9B7I4; R9B3Q9; A0A0B0KLY6; N9R7G3; UPI0005709B5E; UPI0005C6CA95	Acinetobacter baumannii 1437282; Acinetobacter sp. CIP 64.2; Acinetobacter baumannii 1000160; Acinetobacter baumannii 146457; Acinetobacter equi; Acinetobacter sp. CIP 102143; Acinetobacter sp. VT 511; Acinetobacter sp. CIP 102637; Acinetobacter schindleri CIP 107287; Acinetobacter sp. CIP 102082; Acinetobacter schindleri NIPH 900; Acinetobacter sp. MII; Acinetobacter sp. CIP 101934; Acinetobacte…	391	0.9	Bacteria	Gammaproteobacteria
UniRef90_T1XDB2	unreviewed and UniParc	Formamidase FmdA	31	T1XDB2; A0A0P9EEP4; E6UYC1; S2XCS3; Q12G13; A0A0Q7HNI6; A9BPF8; A0A0Q7L514; J3CK21; C5CQ20; F6B081; A0A031HTI7; A0A0Q6N5Z8; A0A080NTG4; A0A0Q7BPX5; A0A0H2M7N6; A0A0D0LSJ1; UPI000379C06B; UPI00047C7AD8; UPI0006199257; UPI0006407B17; A0A0Q7CUZ2; J2LM63; A2SLV6; F0Q2Q7; A0A0Q5MY08; A0A0Q4H1I8; UPI0002E08771; UPI00047D7401; UPI000646A980; UPI0006B30A69	Variovorax paradoxus B4; Variovorax paradoxus; Variovorax paradoxus (strain EPS); Delftia acidovorans CCUG 15835; Polaromonas sp. (strain JS666 / ATCC BAA-500); Variovorax sp. Root434; Delftia acidovorans (strain DSM 14801 / SPH-1); Variovorax sp. Root473; Variovorax sp. CF313; Variovorax paradoxus (strain S110); Delftia sp. (strain Cs1-4); Delftia sp. RIT313; Variovorax sp. Root318D1; Delftia ac…	410	0.9	Bacteria	Betaproteobacteria
UniRef90_A0A0U1APE5	unreviewed and UniParc	Probable acetamidase/formamidase	29	A0A0U1APE5; A0A089T324; A0A0U1C415; X8E097; B1MH01; X8EER9; A0A0R3J5Y6; A0A0R3GM35; A0A0R3HXJ8; A0A0R3J1T0; A0A0R3J1J6; A0A0R3GGL9; A0A0R3HLH2; A0A0R3EI33; A0A0R3FSG1; A0A0S3E518; R4UH07; A0A0U0ZVT8; A0A0U0ZEP4; A0A0E3TNM8; A0A0R3IGB9; A0A0R3F0T6; A0A0R3GTT8; A0A0R3G4C7; A0A0N1CK97; A0A0U0XP65; UPI000241BD9F; UPI000578909E; A0A0U1AXF9	Mycobacterium abscessus; Mycobacterium abscessus subsp. bolletii; Mycobacterium abscessus subsp. bolletii 1513; Mycobacterium abscessus (strain ATCC 19977 / DSM 44196 / CIP 104536 / JCM 13569 / NCTC 13031 / TMC 1543); Mycobacterium chelonae 1518; Mycobacterium sp. H110; Mycobacterium sp. H063; Mycobacterium sp. HXVII; Mycobacterium sp. HXXIII; Mycobacterium sp. H070; Mycobacterium sp. H101; Mycob…	418	0.9	Bacteria	Actinobacteria
UniRef90_Q1M5T9	unreviewed and UniParc	Putative formamidase	25	Q1M5T9; A0A0Q5GFU8; J2L8S3; A0A0Q5CSB2; A0A0Q6VAB3; J0K1M5; W0INB3; C6B6K8; UPI00035E717C; UPI000366E86D; UPI00036A8DC5; UPI00036B17A6; UPI00036C03C6; UPI000373465F; UPI0003795C22; UPI00037C84FA; UPI0003FBB704; UPI000409AF43; UPI0004212CE3; UPI0004271CA8; UPI0004833BB0; UPI000522FBBB; UPI0005611176; UPI000565BCD0; UPI0006465671	Rhizobium leguminosarum bv. viciae (strain 3841); Rhizobium sp. Leaf321; Rhizobium sp. CF142; Rhizobium sp. Leaf306; Rhizobium sp. Root1220; Rhizobium leguminosarum bv. viciae WSM1455; Rhizobium leguminosarum bv. trifolii WSM1689; Rhizobium leguminosarum bv. trifolii (strain WSM1325); Rhizobium leguminosarum; Rhizobium gallicum; Rhizobium sullae (Rhizobium hedysari); Rhizobium alamii	314	0.9	Bacteria	Alphaproteobacteria
UniRef90_L8F8B6	unreviewed and UniParc	Formamidase	24	L8F8B6; A0A0H5RIT6; A0A0A1FUK3; A0A0N9XLI5; K0VAV4; A0R0F4; A0A0D6IM62; A0A0K0X7V8; A0A0H0T651; K0UL78; X5LIE5; X5LS11; A0A024M806; I4BIG7; A0A0B2Y7F8; A0A0B2Y5C6; UPI0004079B6D; UPI0004139D61; UPI000414A82C; UPI0006D7F590; A1UF99; UPI0000D65648; UPI00074003DD; UPI0007401CB0	Mycobacterium smegmatis MKD8; Mycobacterium neworleansense; Mycobacterium sp. VKM Ac-1817D; Mycobacterium fortuitum; Mycobacterium fortuitum subsp. fortuitum DSM 46621 = ATCC 6841; Mycobacterium smegmatis (strain ATCC 700084 / mc(2)155); Mycobacterium smegmatis; Mycobacterium goodii; Mycobacterium senegalense; Mycobacterium vaccae ATCC 25954; Mycobacterium vulneris; Mycobacterium mageritense; Myc…	418	0.9	Bacteria	Actinobacteria
UniRef90_H6MVA6	unreviewed and UniParc	Formamidase FmdA	21	H6MVA6; A0A0D5AGC0; H0RA61; A0A0Q6IXU4; A0A0F3I6I7; A0A0Q6KM33; L8DCC7; A0A0J5G3Y4; UPI0003671CE0; UPI00037E5655; UPI00048B626F; UPI00050BE095; UPI00050C2475; UPI00050C5629; UPI00050C7732; UPI00050CF3AF; UPI00055F2610; UPI0005619BD7; UPI000566BB45; UPI0005BE4FD8; UPI00076A4C51	Gordonia polyisoprenivorans (strain DSM 44266 / VH2); Rhodococcus sp. B7740; Gordonia polyisoprenivorans NBRC 16320 = JCM 10675; Rhodococcus sp. Leaf233; Rhodococcus sp. PML026; Rhodococcus sp. Leaf278; Rhodococcus sp. AW25M09; Rhodococcus fascians; Gordonia polyisoprenivorans; Mycobacterium sp. 360MFTsu5.1; Mycobacterium; Mycobacterium sp. UNC280MFTsu5.1; Mycobacterium mucogenicum	417	0.9	Bacteria	Actinobacteria
UniRef90_Q7WB20	unreviewed and UniParc	Formamidase	17	Q7WB20; UPI00070FFB02; A0A0T7CPB1; K0MIX3; UPI0004A02E7E; A0A0E8CAK9; A0A0A0XG76; Q7VY47; A0A0N2IRA5; A0A0T7MGG6; A0A0E8G3V1; UPI000461F13E; A0A063TZ53; A0A0H3LPJ6; A0A0C6P6R6; A0A058YLK6; UPI0005E6BAC0	Bordetella parapertussis (strain 12822 / ATCC BAA-587 / NCTC 13253); Bordetella bronchiseptica (Alcaligenes bronchisepticus); Bordetella pertussis (strain ATCC 9797 / DSM 5571 / NCTC 10739 / 18323); Bordetella parapertussis (strain Bpp5); Bordetella pertussis; Bordetella pertussis B1920; Bordetella pertussis (strain Tohama I / ATCC BAA-589 / NCTC 13251); Bordetella pertussis H921; Bordetella bron…	413	0.9	Bacteria	Betaproteobacteria
UniRef90_F2MX85	unreviewed and UniParc	FmdA protein	17	F2MX85; W9TI13; A0A0H3YWF5; A0A0C2SA13; A0A0M1HLM5; A0A0F3G6U4; UPI00031C7F63; UPI000411D5A7; UPI000560B781; UPI0005A8277F; UPI0005BBC731; UPI0006489CF6; UPI0007361A70; UPI0007379F04; UPI000737A330; UPI00074359F4; UPI000750C92D	Pseudomonas stutzeri (strain DSM 4166 / CMT.9.A); Pseudomonas sp. BAY1663; Pseudomonas stutzeri (Pseudomonas perfectomarina); Pseudomonas pseudoalcaligenes; Pseudomonas sp. 313; Pseudomonas azotifigens; Pseudomonas oleovorans; Pseudomonas oryzihabitans; Pseudomonas sp. ML96; Pseudomonas mendocina; Pseudomonas psychrotolerans; Pseudomonas sp. EpSL25; Pseudomonas toyotomiensis	409	0.9	Bacteria	Gammaproteobacteria
UniRef90_A6UAA5	unreviewed and UniParc	Acetamidase/Formamidase	15	A6UAA5; F7X604; W0X2G0; H0G2A6; A0A0E0UDD6; Q92P43; M4MT05; UPI0002861377; UPI00036179ED; UPI00036A6843; UPI00037081A3; UPI0003F713B4; UPI000483D9E6; UPI00048738F9; UPI0004A81D87	Sinorhizobium medicae (strain WSM419) (Ensifer medicae); Sinorhizobium meliloti (strain SM11); Sinorhizobium meliloti RU11/001; Sinorhizobium meliloti CCNWSX0020; Sinorhizobium meliloti (strain BL225C); Rhizobium meliloti (strain 1021) (Ensifer meliloti) (Sinorhizobium meliloti); Sinorhizobium meliloti (strain Sm2011 / Rm2011 / 2011); Rhizobium meliloti (Ensifer meliloti) (Sinorhizobium meliloti)…	314	0.9	Bacteria	Alphaproteobacteria
UniRef90_A0A023WV21	unreviewed and UniParc	Formamidase	15	A0A023WV21; V4QHL5; A0A0I9SIF9; I4CRX4; A0A098FNC6; A0A0M2RFH6; A0A0T6V6J8; A0A0F2Q6Q7; A0A028UZ86; A0A0D7E750; U3HDG2; A0A0Q4TFK7; U1SQG4; A0A061JMH9; UPI0002786B35	Pseudomonas stutzeri (Pseudomonas perfectomarina); Pseudomonas chloritidismutans AW-1; Pseudomonas sp. BICA1-14; Pseudomonas stutzeri CCUG 29243; Pseudomonas xanthomarina; Pseudomonas sp. TTU2014-105ASC; Pseudomonas sp. BRH_c35; Pseudomonas pseudoalcaligenes AD6; Pseudomonas alcaligenes OT 69; Pseudomonas sp. Leaf83; Pseudomonas mendocina EGD-AQ5; Pseudomonas stutzeri KOS6; Pseudomonas mendocina	409	0.9	Bacteria	Gammaproteobacteria
UniRef90_B9DJX7	unreviewed and UniParc	Putative formamidase	14	B9DJX7; A0A0W3C8W1; A0A0U0FEF9; L7WNX7; U5UMI5; A0A0S1VXN8; I7IKB3; U7PFI1; A0A0D0RRN6; UPI0002087DC8; UPI0006150739; UPI00063EAAEA; UPI00066A60FB; UPI000763EDCE	Staphylococcus carnosus (strain TM300); Staphylococcus warneri; Streptococcus pneumoniae; Staphylococcus warneri (strain SG1); Staphylococcus pasteuri SP1; Staphylococcus equorum; Staphylococcus equorum subsp. equorum Mu2; Staphylococcus simulans UMC-CNS-990; Staphylococcus gallinarum; Staphylococcus carnosus; Staphylococcus condimenti; Staphylococcus simulans	397	0.9	Bacteria	Bacilli
UniRef90_D8IXM3	unreviewed and UniParc	Formamidase protein	14	D8IXM3; G0ACF5; UPI0002D8C8B3; A0A0K2B9H1; UPI0004B39C17; R0EBK2; J2KL28; UPI0002D66828; UPI00041ED47C; A0A0U3CN86; Q2QI28; I3CW56; UPI00067C9702; UPI0005518BC0	Herbaspirillum seropedicae (strain SmR1); Collimonas fungivorans (strain Ter331); Collimonas fungivorans; Herbaspirillum hiltneri N3; Herbaspirillum sp. RV1423; Herbaspirillum frisingense GSF30; Herbaspirillum sp. CF444; Herbaspirillum lusitanum; Herbaspirillum huttiense; Herbaspirillum rubrisubalbicans M1; Herbaspirillum seropedicae; Herbaspirillum sp. GW103; Herbaspirillum rhizosphaerae; Herbas…	392	0.9	Bacteria	Betaproteobacteria
UniRef90_A0A0D8I1N5	unreviewed and UniParc	Acetamidase	13	A0A0D8I1N5; A0A069JLE1; A0A0V8ICD7; A0A0H2NJS8; T1VKE4; A0A0U3JTB5; C0ZUN4; A0A0E4A4Z5; T5HQA7; C3JII8; UPI000525553C; UPI0005A5FB66; UPI00067E868D	Rhodococcus sp. AD45; Rhodococcus qingshengii; Rhodococcus enclensis; Rhodococcus erythropolis (Arthrobacter picolinophilus); Rhodococcus erythropolis CCM2595; Rhodococcus erythropolis R138; Rhodococcus erythropolis (strain PR4 / NBRC 100887); Rhodococcus erythropolis DN1; Rhodococcus erythropolis SK121; Rhodococcus rhodochrous; Rhodococcus sp. 311R	419	0.9	Bacteria	Actinobacteria
UniRef90_Q0SEV5	unreviewed and UniParc	Formamidase	13	Q0SEV5; R7WMY8; I0W8E6; J1ZFJ4; W8H6K2; A0A076ET61; X0RAP9; C1B090; L2TRR8; UPI00076ACFEB; E4WFP8; E9SXK6; UPI0003B239E8	Rhodococcus jostii (strain RHA1); Rhodococcus rhodnii LMG 5362; Rhodococcus imtechensis RKJ300 = JCM 13270; Rhodococcus sp. JVH1; Rhodococcus opacus PD630; Rhodococcus opacus (Nocardia opaca); Rhodococcus wratislaviensis NBRC 100605; Rhodococcus opacus (strain B4); Rhodococcus wratislaviensis IFP 2016; Rhodococcus sp. SC4; Rhodococcus equi (strain 103S) (Corynebacterium equi); Rhodococcus equi AT…	419	0.9	Bacteria	Actinobacteria
UniRef90_F6B1E5	unreviewed and UniParc	Formamidase	13	F6B1E5; A0A031HV34; A0A0Q8T9Q4; S2WYF6; A9BPK4; A0A080NT24; S2W4S0; J0K596; A0A0Q8T792; UPI000365DB88; UPI000485A583; UPI00061A01BE; UPI0006486A69	Delftia sp. (strain Cs1-4); Delftia sp. RIT313; Acidovorax sp. Root217; Delftia acidovorans CCUG 15835; Delftia acidovorans (strain DSM 14801 / SPH-1); Delftia acidovorans (Pseudomonas acidovorans) (Comamonas acidovorans); Delftia acidovorans CCUG 274B; Acidovorax sp. CF316; Acidovorax sp. Root219; Curvibacter lanceolatus; Curvibacter gracilis; Delftia sp. ZNC0008	409	0.9	Bacteria	Betaproteobacteria
UniRef90_A0A0N1FIG9	unreviewed and UniParc	Formamidase	11	A0A0N1FIG9; A0A0M8VE46; A0A0N0A7N6; Q82LR6; UPI00036C3643; UPI0003827276; UPI00041FDE4C; UPI000487E5B7; UPI0004C22346; UPI000765D9A1; UPI00047781A7	Actinobacteria bacterium OK006; Streptomyces sp. AS58; Streptomyces sp. NRRL B-3648; Streptomyces avermitilis (strain ATCC 31267 / DSM 46492 / JCM 5070 / NBRC 14893 / NCIMB 12804 / NRRL 8165 / MA-4680); Streptomyces; Streptomyces sp. FxanaC1; Streptomyces sp. 142MFCol3.1; Streptomyces sp. CNR698; Streptomyces sp. NRRL S-1022; Streptomyces diastatochromogenes; Streptomyces sp. BoleA5	416	0.9	Bacteria	Actinobacteria
UniRef90_H2JLF6	unreviewed and UniParc	Formamidase	10	H2JLF6; A0A0S2NTD8; A0A0J8A7Y2; A0A0L8NH30; A0A0M8W0Y6; D6A7X4; UPI0004C761DB; UPI0006E1E457; UPI0006E34E8F; UPI0006E43843	Streptomyces hygroscopicus subsp. jinggangensis (strain 5008); Streptomyces hygroscopicus subsp. limoneus; Streptomyces regensis; Streptomyces antibioticus; Streptomyces sp. NRRL WC-3723; Streptomyces ghanaensis ATCC 14672; Streptomyces sp. NRRL WC-3744; Streptomyces cyanoalbus; Streptomyces emeiensis; Streptomyces hirsutus	415	0.9	Bacteria	Actinobacteria
UniRef90_A0A0Q7P0E2	unreviewed and UniParc	Acetamidase	10	A0A0Q7P0E2; A0A0Q8S5A2; A0A0Q7IMX8; A0A0Q9FDN9; A0A0Q7WV00; A0A0Q7KAX2; A0A0T6YR55; A0A0T6Z1L7; A0A0Q7GBG3; UPI0005BAFF09	Rhizobium sp. Root483D2; Ensifer sp. Root74; Ensifer sp. Root1298; Ensifer sp. Root954; Ensifer sp. Root558; Ensifer sp. Root1312; Sinorhizobium sp. GW3; Sinorhizobium sp. GL2; Ensifer sp. Root423; Ensifer sp. ZNC0028	314	0.9	Bacteria	Alphaproteobacteria
UniRef90_E8SEA1	unreviewed and UniParc	Formamidase	10	E8SEA1; A0A0K1A8B2; A0A0M3VR52; A0A0K0ZW19; A0A085UE29; A0A069F6J2; S2XSR0; UPI0001FFB059; UPI0002F4A1C3; UPI00055D3F67	Staphylococcus pseudintermedius (strain HKU10-03); Staphylococcus schleiferi; Staphylococcus agnetis; Staphylococcus chromogenes MU 970; Staphylococcus sp. HGB0015; Staphylococcus pseudintermedius; Staphylococcus delphini	396	0.9	Bacteria	Bacilli
UniRef90_K9PAL9	unreviewed and UniParc	Putative acetamidase/formamidase	10	K9PAL9; A3YWW6; UPI0002FAC1C0; A0A076GXN8; UPI00056E7FE6; A0A081GLM0; A0A076HGC0; UPI00048CA544; A0A076H9T0; UPI0005BD283F	Cyanobium gracile (strain ATCC 27147 / PCC 6307); Synechococcus sp. WH 5701; Synechococcus sp. KORDI-100; Cyanobium sp. CACIAM 14; Synechococcus sp. KORDI-52; Synechococcus sp. CC9616; Synechococcus sp. KORDI-49	401	0.9	Bacteria	Cyanobacteria
UniRef90_D6A703	unreviewed and UniParc	Acetamidase	9	D6A703; A0A0N1IRR9; UPI0002D31409; UPI0004C1F4F5; UPI0004C518AF; UPI0004CC6AC1; UPI0006E3B7F8; UPI0006E3D308; UPI0006E425BF	Streptomyces ghanaensis ATCC 14672; Streptomyces sp. NRRL F-7442; Streptomyces viridosporus; Streptomyces; Streptomyces sp. NRRL F-5650; Streptomyces sp. NRRL S-1831; Streptomyces sp. NBRC 110030; Streptomyces bambergiensis	414	0.9	Bacteria	Actinobacteria
UniRef90_V9XL57	unreviewed and UniParc	Formamidase	9	V9XL57; H0JM47; A0A0V9ULZ2; A0A0B1RKF9; UPI0002ECA0A0; UPI0003180239; UPI000369D0B3; UPI0006D00A4A; UPI0007516CD0	Rhodococcus pyridinivorans SB3094; Rhodococcus pyridinivorans AK37; Rhodococcus pyridinivorans KG-16; Rhodococcus sp. Chr-9; Rhodococcus sp. R1101; Rhodococcus sp. R04; Rhodococcus rhodochrous; Rhodococcus sp. HA99	417	0.9	Bacteria	Actinobacteria
UniRef90_B9LRY7	unreviewed and UniParc	Acetamidase/Formamidase	8	B9LRY7; A0A0F8AYM0; M0PGB4; UPI00067787BD; UPI00067818BD; UPI00067894A4; M0NNE5; M0P8B8	Halorubrum lacusprofundi (strain ATCC 49239 / DSM 5036 / JCM 8891 / ACAM 34); Halorubrum saccharovorum; Halorubrum aidingense JCM 13560; Halorubrum kocurii; Halorubrum lipolyticum; Halorubrum halophilum; Halorubrum lipolyticum DSM 21995; Halorubrum kocurii JCM 14978	423	0.9	Archaea	Halobacteria
UniRef90_Q5V6S4	unreviewed	Formamidase	8	Q5V6S4; M0JSK5; M0J669; M0L5I0; M0L316; M0KKB9; A0A0N0BMU4; U1N4C3	Haloarcula marismortui (strain ATCC 43049 / DSM 3752 / JCM 8966 / VKM B-1809) (Halobacterium marismortui); Haloarcula sinaiiensis ATCC 33800; Haloarcula vallismortis ATCC 29715; Haloarcula japonica DSM 6131; Haloarcula argentinensis DSM 12282; Haloarcula californiae ATCC 33799; Haloarcula sp. SL3; Haloquadratum sp. J07HQX50	433	0.9	Archaea	Halobacteria
UniRef90_S5YTM5	unreviewed and UniParc	Acetamidase/formamidase	8	S5YTM5; UPI0003FCB7B7; A0A0N1ASN1; A0A0L6JZN0; A0A0T1X9S8; K2Q5S9; L0NB78; A0A0F2PE79	Paracoccus aminophilus JCM 7686; Paracoccus aminophilus; Rhizobium sp. AAP116; Agrobacterium sp. SUL3; Rhizobium sp. Root482; Agrobacterium albertimagni AOL15; Rhizobium sp.; Hoeflea sp. BRH_c9	341	0.9	Bacteria	Alphaproteobacteria
UniRef90_C0ZGM4	unreviewed and UniParc	Acetamidase/formamidase	8	C0ZGM4; A0A0Q5SVR6; A0A0K9M8G9; A0A0K9YVV8; A0A0J6BS73; A0A0H0SU89; J2PWV2; UPI0003603104	Brevibacillus brevis (strain 47 / JCM 6285 / NBRC 100599); Brevibacillus sp. Leaf182; Bacillus sp. FJAT-27238; Brevibacillus reuszeri; Brevibacillus brevis (Bacillus brevis); Brevibacillus formosus; Brevibacillus sp. BC25	393	0.9	Bacteria	Bacilli
UniRef90_N6YHV5	unreviewed and UniParc	Formamidase	8	N6YHV5; A0A0J8T475; N6XXZ5; N6XXB8; UPI0002D0B4E8; A0A0Q8JS86; A0A0L0R6L6; A0A0Q8C0S7	Thauera sp. 27; Thauera humireducens; Thauera sp. 63; Thauera linaloolentis 47Lol = DSM 12138; Thauera sp. 28; Achromobacter sp. Root170; Achromobacter spanius; Achromobacter sp. Root565	410	0.9	Bacteria	Betaproteobacteria
UniRef90_A0A0F6U7Z3	unreviewed	Acetamidase	8	A0A0F6U7Z3; W6QZC3; A0A098FUP4; A0A0H3S3M3; A0A0M2RS38; M2V739; A0A061CVJ4; A0A0V3SSL2	Pseudomonas aeruginosa; Pseudomonas pseudoalcaligenes CECT 5344; Pseudomonas xanthomarina; Pseudomonas aeruginosa BWHPSA043; Pseudomonas stutzeri (Pseudomonas perfectomarina); Pseudomonas stutzeri NF13; Pseudomonas pseudoalcaligenes	315	0.9	Bacteria	Gammaproteobacteria
UniRef90_H0JJ27	unreviewed and UniParc	Acetamidase/formamidase	8	H0JJ27; A0A0U4VJD9; A0A0D7FBH6; UPI000317F5F9; UPI0003F4E9A9; UPI0004005B66; UPI0005A92225; UPI00073785DC	Pseudomonas psychrotolerans L19; Pseudomonas oryzihabitans; Pseudomonas sp. 313; Pseudomonas; Pseudomonas sp. MOIL14HWK12:I2; Pseudomonas psychrotolerans	310	0.9	Bacteria	Gammaproteobacteria
UniRef90_Q0VN22	unreviewed	Formamidase	8	Q0VN22; B4WWM1; U7HH20; A0A095TVA6; U7FK98; A0A0P1IWN3; K0C7B6; L0WG40	Alcanivorax borkumensis (strain ATCC 700651 / DSM 11573 / NCIMB 13689 / SK2); Alcanivorax sp. DG881; Alcanivorax sp. PN-3; Alcanivorax sp. 19-m-6; Alcanivorax sp. P2S70; Alcanivorax dieselolei; Alcanivorax dieselolei (strain DSM 16502 / CGMCC 1.3690 / B-5); Alcanivorax hongdengensis A-11-3	409	0.9	Bacteria	Gammaproteobacteria
UniRef90_H8WA44	unreviewed	Formamidase (EC 3.5.1.49) (Formamide amidohydrolase)	8	H8WA44; A1U7F9; U7H597; M7CQY3; U7NTX5; N6WYI2; A0A072MYW8; A0A0T6WE03	Marinobacter hydrocarbonoclasticus ATCC 49840; Marinobacter hydrocarbonoclasticus (strain ATCC 700491 / DSM 11845 / VT8); Marinobacter sp. EN3; Marinobacter santoriniensis NKSG1; Marinobacter sp. EVN1; Marinobacter nanhaiticus D15-8W; Marinobacter sp. AK21; Marinobacter sp. LQ44	410	0.9	Bacteria	Gammaproteobacteria
UniRef90_B2GIX0	unreviewed and UniParc	Acetamidase	7	B2GIX0; A0A0B4DUH1; A0A0J5QPY2; A0A0B0D9N2; UPI00031C474E; UPI0006D8062E; UPI0007500E09	Kocuria rhizophila (strain ATCC 9341 / DSM 348 / NBRC 103217 / DC2201); Kocuria rhizophila; Kocuria marina; Kocuria salsicia	418	0.9	Bacteria	Actinobacteria
UniRef90_C7MBU9	unreviewed and UniParc	Predicted acetamidase/formamidase	7	C7MBU9; Z9JPI8; A0A022KPV5; A0A0M8KQV7; UPI00026294BB; UPI00026C73D4; UPI00041F8953	Brachybacterium faecium (strain ATCC 43885 / DSM 4810 / NCIB 9860); Brachybacterium phenoliresistens; Brachybacterium muris UCD-AY4; Brachybacterium sp. SW0106-09; Brachybacterium squillarum; Brachybacterium paraconglomeratum; Brevibacterium album	418	0.9	Bacteria	Actinobacteria
UniRef90_X7ZNR3	unreviewed and UniParc	Acetamidase	7	X7ZNR3; U5WWT7; X7Z0C5; W4HZE0; W9AXQ0; L7KJ76; UPI0004630467	Mycobacterium kansasii 662; Mycobacterium kansasii ATCC 12478; Mycobacterium kansasii 732; Mycobacterium gastri 'Wayne'; Mycobacterium cosmeticum; Gordonia aichiensis NBRC 108223; Mycobacterium	419	0.9	Bacteria	Actinobacteria
UniRef90_N6U7X8	unreviewed and UniParc	Acetamidase	7	N6U7X8; UPI0005660CEF; A0A0Q5YA50; A0A0Q5XZ08; A0A0Q6H3T0; UPI0006475DA5; H4FCW2	Rhizobium freirei PRF 81; Rhizobium freirei; Rhizobium sp. Leaf386; Rhizobium sp. Leaf391; Rhizobium sp. Leaf453; Rhizobium tropici; Rhizobium sp. PDO1-076	324	0.9	Bacteria	Alphaproteobacteria
UniRef90_A5V4W6	unreviewed and UniParc	Formamidase	7	A5V4W6; A0A0Q7RN13; A0A0Q7GUU5; A0A0Q8RGD0; UPI000309C9D1; UPI0004AACBC5; UPI00063F77FE	Sphingomonas wittichii (strain RW1 / DSM 6014 / JCM 10273); Sphingomonas sp. Root50; Sphingomonas sp. Root1294; Sphingomonas sp. Root720; Sphingomonas wittichii; Sphingomonas sp. DC-6; Sphingomonas sp. Y57	388	0.9	Bacteria	Alphaproteobacteria
UniRef90_Q0K546	unreviewed and UniParc	Formamidase	7	Q0K546; A0A0W7UNY3; R7XBV4; UPI0003483C57; A0A069I6Y4; UPI000750F77A; UPI000378565B	Cupriavidus necator (strain ATCC 17699 / H16 / DSM 428 / Stanier 337) (Ralstonia eutropha); Cupriavidus necator (Alcaligenes eutrophus) (Ralstonia eutropha); Ralstonia sp. GA3-3; Cupriavidus basilensis; Cupriavidus sp. SK-3; Cupriavidus sp. WS	410	0.9	Bacteria	Betaproteobacteria
UniRef90_Q2KYM6	unreviewed and UniParc	Formamidase	7	Q2KYM6; A0A0U4GV72; A0A0M7DNA7; A0A0J6BZF6; A0A0H4WIV3; A0A0M7CQY7; UPI00045B57EE	Bordetella avium (strain 197N); Achromobacter denitrificans (Alcaligenes denitrificans); Achromobacter sp.; Bordetella pseudohinzii; Bordetella hinzii	409	0.9	Bacteria	Betaproteobacteria
UniRef90_Q50228	partially reviewed and UniParc	Formamidase	7	Q50228; A0A0Q6CXC0; A0A0Q6AY45; A0A0Q6BEB0; A0A0K0STY4; UPI00037F4F30; UPI00049082B5	Methylophilus methylotrophus (Bacterium W3A1); Methylophilus sp. Leaf459; Methylophilus sp. Leaf414; Methylophilus sp. Leaf416; Methylophilus sp. TWE2; Methylophilus; Methylophilus sp. 5	407	0.9	Bacteria	Betaproteobacteria
UniRef90_Q07838	partially reviewed	Acetamidase	6	Q07838; Q7PC57; A0A0D6IXL5; A0R342; L8F6E2; A0A0K0X5X5	Mycobacterium smegmatis; Mycobacterium smegmatis (strain ATCC 700084 / mc(2)155); Mycobacterium smegmatis MKD8; Mycobacterium goodii	406	0.9	Bacteria	Actinobacteria
UniRef90_A0A0A6VYP0	unreviewed	Formamidase	6	A0A0A6VYP0; A0A0K2JW92; A0A0U3HEE9; A0A0W8IPV7; A0A0J1F172; A0A0M2CY94	Kocuria polaris; Kocuria palustris; Kocuria flava; Kocuria sp. SM24M-10; Kocuria sp. UCD-OTCP	417	0.9	Bacteria	Actinobacteria
UniRef90_N1M7S7	unreviewed and UniParc	Formamidase	6	N1M7S7; A0A059MGF4; W3ZXY7; N1M054; UPI0005C908FB; UPI00056BA447	Rhodococcus sp. EsD8; Rhodococcus aetherivorans; Rhodococcus rhodochrous ATCC 21198; Rhodococcus	424	0.9	Bacteria	Actinobacteria
UniRef90_H5XF87	unreviewed and UniParc	Putative acetamidase/formamidase	6	H5XF87; UPI0004651CDE; H0K488; H8GAN7; I0V8L7; I1D2E3	Saccharomonospora cyanea NA-134; Saccharomonospora sp. CNQ490; Saccharomonospora azurea SZMC 14600; Saccharomonospora azurea NA-128; Saccharomonospora xinjiangensis XJ-54; Saccharomonospora glauca K62	414	0.9	Bacteria	Actinobacteria
UniRef90_A0A021X8Y9	unreviewed and UniParc	Acetamidase/formamidase	6	A0A021X8Y9; A0A081MXN5; A0A081MSP9; A0A0N1KWT4; UPI00049654BC; UPI000683293C	Shinella sp. DD12; Rhizobium sp. R2-400B4; Rhizobium sp. R1-200B4; Rhizobium sp. AAP43; Rhizobium sp. MGL06; Shinella	314	0.9	Bacteria	Alphaproteobacteria
UniRef90_A3PRU9	unreviewed and UniParc	Acetamidase/Formamidase	6	A3PRU9; Q3IX72; L1KGI7; A4WXP4; B9KTB2; UPI00020B0260	Rhodobacter sphaeroides (strain ATCC 17029 / ATH 2.4.9); Rhodobacter sphaeroides (strain ATCC 17023 / 2.4.1 / NCIB 8253 / DSM 158); Rhodobacter sp. AKP1; Rhodobacter sphaeroides (strain ATCC 17025 / ATH 2.4.3); Rhodobacter sphaeroides (strain KD131 / KCTC 12085); Rhodobacter sphaeroides (Rhodopseudomonas sphaeroides)	319	0.9	Bacteria	Alphaproteobacteria
UniRef90_A0A0M7B0X1	unreviewed	Formamidase	6	A0A0M7B0X1; A0A037ZCM0; A0A058ZRK0; A0A0P1HTE5; A6FSK0; A0A0P1ISY5	Labrenzia alba; Actibacterium mucosum KCTC 23349; Actibacterium atlanticum; Thalassobius sp. CECT 5113; Roseobacter sp. AzwK-3b; Thalassobius sp. CECT 5114	409	0.9	Bacteria	Alphaproteobacteria
UniRef90_A0A0D5VM99	unreviewed and UniParc	Formamidase	6	A0A0D5VM99; A0A0S2UF19; Q13NS9; I2ISS8; UPI00002575D3; UPI0004AAE06F	Burkholderia fungorum; Burkholderia caribensis; Burkholderia xenovorans (strain LB400); Burkholderia sp. Ch1-1; Burkholderia sp. K24	410	0.9	Bacteria	Betaproteobacteria
UniRef90_A0A0M7D9B0	unreviewed and UniParc	Formamidase	6	A0A0M7D9B0; A0A0A2MYH3; U1YH39; J0BHX4; UPI0003FB8E66; UPI00075B1850	Achromobacter sp.; Alcaligenes faecalis; Alcaligenes sp. EGD-AK7; Alcaligenes faecalis subsp. faecalis NCIB 8687	399	0.9	Bacteria	Betaproteobacteria
UniRef90_L8N5U2	unreviewed and UniParc	Formamidase	6	L8N5U2; A0A0S3TXH0; A0A0P4UYI8; K9UHH2; K8GR32; UPI00056BEF48	Pseudanabaena biceps PCC 7429; Leptolyngbya sp. NIES-3755; Leptolyngbya sp. NIES-2104; Chamaesiphon minutus PCC 6605; Oscillatoriales cyanobacterium JSC-12; Leptolyngbya sp. JSC-1	402	0.9	Bacteria	Cyanobacteria
UniRef90_E4PHB4	unreviewed and UniParc	Acetamidase/formamidase	6	E4PHB4; UPI0003F9EB0A; A0A0K1U9B6; M1FDP7; A6EYF3; A0A0P7Z3G3	Marinobacter adhaerens (strain HP15); Halomonas halocynthiae; Marinobacter sp. CP1; Marinobacter sp. BSs20148; Marinobacter algicola DG893; Marinobacter excellens HL-55	410	0.9	Bacteria	Gammaproteobacteria
UniRef90_G8Q7F7	unreviewed and UniParc	Formamidase	6	G8Q7F7; A0A0S2WZ41; F2KJ10; I4KPX8; A0A0F4XJ88; UPI00064050C3	Pseudomonas fluorescens F113; Pseudomonas brassicacearum; Pseudomonas brassicacearum (strain NFM421); Pseudomonas fluorescens Q8r1-96; Pseudomonas kilonensis	409	0.9	Bacteria	Gammaproteobacteria
UniRef90_M1J176	unreviewed	Formamidase/acetamidase	5	M1J176; A0A0U3H551; Q4J6Y5; M1J898; V9S7R8	Sulfolobus acidocaldarius Ron12/I; Sulfolobus acidocaldarius; Sulfolobus acidocaldarius (strain ATCC 33909 / DSM 639 / JCM 8929 / NBRC 15157 / NCIMB 11770); Sulfolobus acidocaldarius N8; Sulfolobus acidocaldarius SUSAZ	318	0.9	Archaea	Thermoprotei
UniRef90_A0A078MWJ7	unreviewed and UniParc	Acetamidase	5	A0A078MWJ7; A0A0W8IG46; A0A0N8HZ74; UPI00047A98F2; UPI00047C1C69	Arthrobacter sp. 11W110_air; Nesterenkonia jeotgali; Arthrobacter sp. Edens01; Arthrobacter sp. H41; Arthrobacter sp. Br18	418	0.9	Bacteria	Actinobacteria
UniRef90_D0LA99	unreviewed	Formamidase	5	D0LA99; H5U0E1; A0A064CIN5; H5TKS4; A0A0K9V3T5	Gordonia bronchialis (strain ATCC 25592 / DSM 43247 / JCM 3198 / NCTC 10667) (Rhodococcus bronchialis); Gordonia sputi NBRC 100414; Mycobacterium aromaticivorans JS19b1 = JCM 16368; Gordonia otitidis NBRC 100426; Gordonia jacobaea	418	0.9	Bacteria	Actinobacteria
UniRef90_K0F5L6	unreviewed and UniParc	Formamidase	5	K0F5L6; A0A034ULQ9; A0A0C1DEN4; UPI00031E5826; UPI0004A72E7F	Nocardia brasiliensis ATCC 700358; Nocardia brasiliensis NBRC 14402; Nocardia vulneris; Nocardia tenerifensis; Nocardia brasiliensis	417	0.9	Bacteria	Actinobacteria
UniRef90_A0A061LZC3	unreviewed and UniParc	Formamidase	5	A0A061LZC3; A0A0M2LWE1; UPI0006A76626; UPI000262A0E3; UPI00073444B2	Leucobacter sp. UCD-THU; Leucobacter sp. Ag1; Leucobacter sp. CBX151; Leucobacter chromiiresistens	418	0.9	Bacteria	Actinobacteria
UniRef90_A0A0Q9R7K2	unreviewed and UniParc	Formamidase	5	A0A0Q9R7K2; UPI0003160E5B; UPI0003FD4C64; UPI00047E9DC2; UPI0005B8BC5C	Arthrobacter sp. Soil782; Arthrobacter sp. TB 23; Arthrobacter sp. CAL618; Arthrobacter sp. H20; Arthrobacter sp. L77	418	0.9	Bacteria	Actinobacteria
UniRef90_D9T205	unreviewed and UniParc	Formamidase	5	D9T205; W7VW84; UPI0001C45C62; UPI00037372A9; UPI0004C2DB0B	Micromonospora aurantiaca (strain ATCC 27029 / DSM 43813 / JCM 10878 / NBRC 16125 / INA 9442); Micromonospora sp. M42; Micromonospora sp. (strain L5); Micromonospora sp. CNB394; Micromonospora purpureochromogenes	417	0.9	Bacteria	Actinobacteria
UniRef90_F4CLC7	unreviewed and UniParc	Formamidase	5	F4CLC7; A0A0P0S0R7; A0A0P0S8G5; A0A0M3U5K3; UPI000561FD44	Pseudonocardia dioxanivorans (strain ATCC 55486 / DSM 44775 / JCM 13855 / CB1190); Pseudonocardia sp. EC080610-09; Pseudonocardia sp. EC080619-01; Pseudonocardia sp. EC080625-04; Pseudonocardia autotrophica (Amycolata autotrophica) (Nocardia autotrophica)	415	0.9	Bacteria	Actinobacteria
UniRef90_B0UPW0	unreviewed and UniParc	Formamidase	5	B0UPW0; A0A0J6SS91; A0A0J6S0M0; UPI00037A35E6; UPI00037D43D1	Methylobacterium sp. (strain 4-46); Methylobacterium tarhaniae; Methylobacterium aquaticum; Methylosinus sp. LW4; Methylobacterium sp. WSM2598	409	0.9	Bacteria	Alphaproteobacteria
UniRef90_A0A091C8K7	unreviewed and UniParc	Acetamidase	5	A0A091C8K7; A0A091CA55; G4L5B6; UPI00040AF874; A0A091CA57	Tetragenococcus muriaticus 3MR10-3; Tetragenococcus muriaticus PMC-11-5; Tetragenococcus halophilus (strain DSM 20338 / JCM 20259 / NCIMB 9735 / NBRC 12172) (Pediococcus halophilus); Tetragenococcus muriaticus	316	0.9	Bacteria	Bacilli
UniRef90_A0A0D1XUP8	unreviewed and UniParc	Formamidase	5	A0A0D1XUP8; U1YF87; UPI000422AACA; A0A0K2WCB0; UPI0005B9018E	Aneurinibacillus migulanus (Bacillus migulanus); Aneurinibacillus aneurinilyticus ATCC 12856; Aneurinibacillus aneurinilyticus (Bacillus aneurinolyticus)	396	0.9	Bacteria	Bacilli
UniRef90_C8WRQ6	unreviewed and UniParc	Formamidase	5	C8WRQ6; UPI0006748396; F8IHL4; J9E3H5; UPI00068C24C2	Alicyclobacillus acidocaldarius subsp. acidocaldarius (strain ATCC 27009 / DSM 446 / JCM 5260 / NBRC 15652 / NCIMB 11725 / NRRL B-14509 / 104-1A) (Bacillus acidocaldarius); Alicyclobacillus acidocaldarius; Alicyclobacillus acidocaldarius (strain Tc-4-1) (Bacillus acidocaldarius); Alicyclobacillus hesperidum URH17-3-68; Alicyclobacillus hesperidum	397	0.9	Bacteria	Bacilli
UniRef90_D7DI54	unreviewed and UniParc	Formamidase	5	D7DI54; Y0KJ98; UPI00037DE058; UPI0003C14295; UPI000648E04B	Methylotenera versatilis (strain 301); Methylophilaceae bacterium 11; Methylotenera; Pantholops hodgsonii (Chiru) (Tibetan antelope); Methylotenera versatilis	407	0.9	Bacteria	Betaproteobacteria
UniRef90_I0HQW0	unreviewed and UniParc	Formamidase FmdA	5	I0HQW0; H5WPI7; UPI0002D78EA1; UPI0003610327; E6PP89	Rubrivivax gelatinosus (strain NBRC 100245 / IL144); Burkholderiales bacterium JOSHI_001; Rubrivivax gelatinosus (Rhodocyclus gelatinosus) (Rhodopseudomonas gelatinosa); Thiomonas sp. FB-6; mine drainage metagenome	418	0.9	Bacteria	Betaproteobacteria
UniRef90_A0A0C4YAD8	unreviewed and UniParc	Formamidase	5	A0A0C4YAD8; A0A0F0FHP2; A0A069I3Q0; R7XHM2; UPI00034D623F	Cupriavidus basilensis; Burkholderiaceae bacterium 16; Cupriavidus sp. SK-3; Ralstonia sp. GA3-3	410	0.9	Bacteria	Betaproteobacteria
UniRef90_A0A0Q8JMA6	unreviewed and UniParc	Formamidase	5	A0A0Q8JMA6; A0A0Q6X1Y7; A0A0Q6MQI3; UPI000646DDF2; UPI0006490E91	Rhizobacter sp. Root16D2; Rhizobacter sp. Root1238; Rhizobacter sp. Root29; Methylibium sp. CF468; Methylibium sp. YR605	409	0.9	Bacteria	Betaproteobacteria
UniRef90_I4MUL8	unreviewed	Formamidase	5	I4MUL8; A0A0Q4Y8Z4; A0A0S9M625; A0A0S9NDD1; A0A0Q9ASC9	Hydrogenophaga sp. PBC; Pseudorhodoferax sp. Leaf267; Pseudorhodoferax sp. Leaf265; Pseudorhodoferax sp. Leaf274; Acidovorax sp. Root267	408	0.9	Bacteria	Betaproteobacteria
UniRef90_C5BI86	unreviewed and UniParc	Formamidase	5	C5BI86; UPI000366B947; UPI00036735CB; UPI00037EB1FA; UPI00048F32D2	Teredinibacter turnerae (strain ATCC 39867 / T7901); Teredinibacter; Teredinibacter turnerae	410	0.9	Bacteria	Gammaproteobacteria
UniRef90_L0JV39	unreviewed	Putative acetamidase/formamidase	4	L0JV39; A0A063ZHJ2; L9XQG7; L9XFJ0	Natronococcus occultus SP4; Halostagnicola sp. A56; Natronococcus jeotgali DSM 18795; Natronococcus amylolyticus DSM 10524	419	0.9	Archaea	Halobacteria
UniRef90_A0A0Q6Y570	unreviewed and UniParc	Formamidase	4	A0A0Q6Y570; UPI0004BD48CA; UPI000525B3E3; UPI000743656B	Streptomyces sp. Root369; Streptomyces; Streptomyces yerevanensis; Streptomyces canus	415	0.9	Bacteria	Actinobacteria
UniRef90_D5UM59	unreviewed and UniParc	Formamidase	4	D5UM59; A0A0N9NE78; F1YEJ3; UPI0002FD4B23	Tsukamurella paurometabola (strain ATCC 8368 / DSM 20162 / JCM 10117 / NBRC 16120 / NCTC 13040) (Corynebacterium paurometabolum); Gordonia sp. QH-11; Gordonia neofelifaecis NRRL B-59395; Tsukamurella sp. 1534	418	0.9	Bacteria	Actinobacteria
UniRef90_V5XID7	unreviewed	Formamidase	4	V5XID7; A0A024QT37; A0A0Q9A520; A0A0T1WHW3	Mycobacterium neoaurum VKM Ac-1815D; Mycobacterium neoaurum; Mycobacterium sp. Root265; Mycobacterium sp. Root135	414	0.9	Bacteria	Actinobacteria
UniRef90_X5KYF9	unreviewed	Formamidase	4	X5KYF9; A0A0Q8ZUT4; L8F2A0; A0A0K0X259	Mycobacterium mageritense; Mycobacterium sp. Root265; Mycobacterium smegmatis MKD8; Mycobacterium goodii	368	0.9	Bacteria	Actinobacteria
UniRef90_A0A0Q5GVX1	unreviewed and UniParc	Acetamidase	4	A0A0Q5GVX1; A0A0S2EV61; A0A0Q6BQ97; UPI0007620BFE	Aureimonas sp. Leaf324; Aureimonas sp. AU20; Aureimonas sp. Leaf454; Aureimonas altamirensis	314	0.9	Bacteria	Alphaproteobacteria
UniRef90_B7RGI9	unreviewed and UniParc	Acetamidase/formamidase family protein	4	B7RGI9; A0A0F9S526; UPI000326747D; UPI0004692261	Roseobacter sp. GAI101; marine sediment metagenome; Sulfitobacter guttiformis	287	0.9	Bacteria	Alphaproteobacteria
UniRef90_V7FRJ0	unreviewed and UniParc	Acetamidase	4	V7FRJ0; X5R1L0; X6G072; UPI00048467CF	Mesorhizobium sp. LSHC420B00; Mesorhizobium sp. LSJC280B00; Mesorhizobium sp. L48C026A00; Mesorhizobium sp. WSM2561	314	0.9	Bacteria	Alphaproteobacteria
UniRef90_A0A0R3L5X2	unreviewed and UniParc	Formamidase	4	A0A0R3L5X2; A0A0R3K4Z1; A0A0R3NF11; UPI0006855D9F	Bradyrhizobium valentinum; Bradyrhizobium retamae; Bradyrhizobium elkanii	368	0.9	Bacteria	Alphaproteobacteria
UniRef90_B6JIF1	unreviewed and UniParc	Formamidase FmdA	4	B6JIF1; D7A7P6; UPI00035E929A; UPI00045E8811	Oligotropha carboxidovorans (strain ATCC 49405 / DSM 1227 / OM5); Starkeya novella (strain ATCC 8093 / DSM 506 / CCM 1077 / IAM 12100 / NBRC 12443 / NCIB 9113); Ancylobacter sp. FA202; Xanthobacter	408	0.9	Bacteria	Alphaproteobacteria
UniRef90_D7A3G1	unreviewed and UniParc	Formamidase	4	D7A3G1; A8HRV6; UPI0003754EDE; UPI0004068F66	Starkeya novella (strain ATCC 8093 / DSM 506 / CCM 1077 / IAM 12100 / NBRC 12443 / NCIB 9113); Azorhizobium caulinodans (strain ATCC 43989 / DSM 5975 / JCM 20966 / NBRC 14845 / NCIMB 13405 / ORS 571); Ancylobacter sp. FA202; Azorhizobium doebereinerae	409	0.9	Bacteria	Alphaproteobacteria
UniRef90_A0A021X2C6	unreviewed and UniParc	Formamidase FmdA	4	A0A021X2C6; K2M5F7; UPI0003F62FA6; UPI00065DD0FE	Shinella sp. DD12; Nitratireductor pacificus pht-3B; Sedimentitalea nanhaiensis; Nitratireductor sp. ZZ-1	408	0.9	Bacteria	Alphaproteobacteria
UniRef90_A0A081MIS7	unreviewed and UniParc	Formamidase	4	A0A081MIS7; A0A081MGV8; A0A0N0JN91; UPI0004952B38	Rhizobium sp. R2-400B4; Rhizobium sp. R1-200B4; Rhizobium sp. AAP116; Rhizobium sp. MGL06	410	0.9	Bacteria	Alphaproteobacteria
UniRef90_F3KP28	unreviewed and UniParc	Formamidase	4	F3KP28; A0A0D7KB30; A0A016XF50; UPI0006BB6AB1	Hylemonella gracilis ATCC 19624; Acidovorax temperans; Hylemonella gracilis str. Niagara R; Acidovorax caeni	410	0.9	Bacteria	Betaproteobacteria
UniRef90_F5RBP6	unreviewed and UniParc	Formamidase	4	F5RBP6; UPI0003A24C37; UPI00035ED3AF; UPI00037046B8	Methyloversatilis universalis (strain ATCC BAA-1314 / JCM 13912 / FAM5); Methyloversatilis thermotolerans; Methyloversatilis universalis; Methyloversatilis discipulorum	409	0.9	Bacteria	Betaproteobacteria
UniRef90_A9WFI7	unreviewed and UniParc	Acetamidase/Formamidase	4	A9WFI7; B8G5G6; UPI0004DFCB88; UPI00048E2851	Chloroflexus aurantiacus (strain ATCC 29366 / DSM 635 / J-10-fl); Chloroflexus aggregans (strain MD-66 / DSM 9485); Chloroflexus sp. MS-G; Chloroflexus sp. Y-396-1	313	0.9	Bacteria	Chloroflexi
UniRef90_K9TYN4	unreviewed	Formamidase	4	K9TYN4; U9W2R2; K9ETR5; A0A0C1TEX3	Chroococcidiopsis thermalis PCC 7203; Leptolyngbya sp. Heron Island J; Leptolyngbya sp. PCC 7375; Scytonema millei VB511283	401	0.9	Bacteria	Cyanobacteria
UniRef90_B5W045	unreviewed	Formamidase	4	B5W045; K1VNR6; H1W974; D4ZSJ5	Arthrospira maxima CS-328; Arthrospira platensis C1; Arthrospira sp. PCC 8005; Arthrospira platensis (strain NIES-39 / IAM M-135) (Spirulina platensis)	395	0.9	Bacteria	Cyanobacteria
UniRef90_A0A075PJ97	unreviewed and UniParc	Acetamidase	4	A0A075PJ97; W2DLC7; UPI0004938E62; UPI000716E791	Pseudomonas fluorescens; Pseudomonas sp. FH4	315	0.9	Bacteria	Gammaproteobacteria
UniRef90_A0A060B5W0	unreviewed and UniParc	Formamidase	4	A0A060B5W0; A0A0W1SAL8; A0A0F9VB25; UPI000482EA64	Halomonas campaniensis; Idiomarina sp. H105; marine sediment metagenome; Halomonas	409	0.9	Bacteria	Gammaproteobacteria
UniRef90_M0MDQ0	unreviewed and UniParc	Formamidase	3	M0MDQ0; M0NCL5; UPI0006779ADD	Halococcus saccharolyticus DSM 5350; Halococcus salifodinae DSM 8989; Halococcus agarilyticus	322	0.9	Archaea	Halobacteria
UniRef90_A0A0Q0RYF4	unreviewed	Acetamidase	3	A0A0Q0RYF4; A0A0D8DJB2; A0A0P9F658	Acidiplasma cupricumulans; Acidiplasma sp. MBA-1; Acidiplasma aeolicum	305	0.9	Archaea	Thermoplasmata
UniRef90_W7KGY4	unreviewed	Acetamidase	3	W7KGY4; A0A0F2LQS3; A0A0F2LKG3	Sulfolobales archaeon AZ1	327	0.9	Archaea	Thermoprotei
UniRef90_L0IQE0	unreviewed and UniParc	Putative acetamidase/formamidase	3	L0IQE0; UPI00040BA111; UPI00048A747A	Mycobacterium smegmatis JS623; Mycobacterium simiae (Mycobacterium habana); Mycobacterium sp. URHB0044	415	0.9	Bacteria	Actinobacteria
UniRef90_A0A010Q268	unreviewed	Formamidase	3	A0A010Q268; A0A086DVN5; A0A099JUH6	Nesterenkonia sp. AN1; Cryobacterium sp. MLB-32; Cryobacterium roopkundense	418	0.9	Bacteria	Actinobacteria
UniRef90_A0A0P0RUW7	unreviewed	Formamidase	3	A0A0P0RUW7; A0A0P0SCV6; A0A0M4QQW5	Pseudonocardia sp. EC080610-09; Pseudonocardia sp. EC080619-01; Pseudonocardia sp. EC080625-04	417	0.9	Bacteria	Actinobacteria
UniRef90_A0A0Q6GKL0	unreviewed and UniParc	Formamidase	3	A0A0Q6GKL0; A0A0Q6JE66; UPI00050C86B3	Rhodococcus sp. Leaf7; Rhodococcus sp. Leaf247; Rhodococcus fascians	418	0.9	Bacteria	Actinobacteria
UniRef90_A0A074JGB7	unreviewed	Acetamidase	3	A0A074JGB7; A0A085TZV6; A0A074J9J3	Thioclava sp. DT23-4; Thioclava sp. 13D2W-2; Thioclava pacifica DSM 10166	319	0.9	Bacteria	Alphaproteobacteria
UniRef90_A0A0D6TED1	unreviewed and UniParc	Acetamidase	3	A0A0D6TED1; UPI0005AAF1C8; UPI0005FA197F	Paracoccus sp. 361; Paracoccus sp. PAMC 22219; Paracoccus sp. S4493	319	0.9	Bacteria	Alphaproteobacteria
UniRef90_A0A0M6Y5N0	unreviewed	Formamidase	3	A0A0M6Y5N0; U7GI83; A0P1E2	Labrenzia aggregata; Labrenzia sp. C1B10; Labrenzia aggregata (strain ATCC 25650 / DSM 13394 / JCM 20685 / NBRC 16684 / NCIMB 2208 / IAM 12614) (Stappia aggregata)	316	0.9	Bacteria	Alphaproteobacteria
UniRef90_A0A060DRE9	unreviewed and UniParc	Formamidase	3	A0A060DRE9; A0A0F2KLU6; UPI00034ABAB7	Azospirillum brasilense; Azospirillum thiophilum; Azospirillum sp. B506	410	0.9	Bacteria	Alphaproteobacteria
UniRef90_A0A0M6ZGM9	unreviewed and UniParc	Formamidase	3	A0A0M6ZGM9; UPI0006D80CC6; UPI00048DD43F	Labrenzia alba; Labrenzia sp. DG1229	315	0.9	Bacteria	Alphaproteobacteria
UniRef90_C6AYB0	unreviewed and UniParc	Formamidase	3	C6AYB0; UPI000519753A; A0A0Q6W1H9	Rhizobium leguminosarum bv. trifolii (strain WSM1325); Rhizobium leguminosarum; Rhizobium sp. Root1220	459	0.9	Bacteria	Alphaproteobacteria
UniRef90_A0A091C6L5	unreviewed and UniParc	Acetamidase	3	A0A091C6L5; UPI00068D75B8; G4L5B0	Tetragenococcus muriaticus 3MR10-3; Tetragenococcus muriaticus; Tetragenococcus halophilus (strain DSM 20338 / JCM 20259 / NCIMB 9735 / NBRC 12172) (Pediococcus halophilus)	215	0.9	Bacteria	Bacilli
UniRef90_M8D4D5	unreviewed and UniParc	Acetamidase/formamidase	3	M8D4D5; UPI00046A5DAC; UPI0004F34662	Brevibacillus borstelensis AK1; Brevibacillus borstelensis	392	0.9	Bacteria	Bacilli
UniRef90_A0A0C2E5P0	unreviewed and UniParc	Formamidase	3	A0A0C2E5P0; UPI00040AFEB2; UPI0004E0CDB7	Salinicoccus roseus; Jeotgalicoccus psychrophilus; Salinicoccus luteus	394	0.9	Bacteria	Bacilli
UniRef90_A0A0M0X833	unreviewed and UniParc	Formamidase	3	A0A0M0X833; A0A0Q3SIE4; UPI00070C6DE6	Bacillus sp. FJAT-21945; Bacillus sp. FJAT-18043; Bacillus sp. FJAT-25547	392	0.9	Bacteria	Bacilli
UniRef90_A0A060PB61	unreviewed	Formamidase FmdA	3	A0A060PB61; G8MDZ2; A0A038GTN1	Burkholderia sp. RPE67; Burkholderia sp. YI23; Burkholderia jiangsuensis	410	0.9	Bacteria	Betaproteobacteria
UniRef90_A4G536	unreviewed and UniParc	Formamidase (Formamide amidohydrolase)	3	A4G536; UPI00067B881A; A6SZ86	Herminiimonas arsenicoxydans; Herbaspirillum autotrophicum; Janthinobacterium sp. (strain Marseille) (Minibacterium massiliensis)	410	0.9	Bacteria	Betaproteobacteria
UniRef90_W7WA94	unreviewed	Formamidase	3	W7WA94; W7W886; A0A0J1D223	Methylibium sp. T29; Methylibium sp. T29-B; Burkholderia glathei PML1(12)	195	0.9	Bacteria	Betaproteobacteria
UniRef90_D8FTJ6	unreviewed	Formamidase	3	D8FTJ6; B4VZB5; F5UN62	[Oscillatoria] sp. PCC 6506; Coleofasciculus chthonoplastes PCC 7420; Microcoleus vaginatus FGP-2	391	0.9	Bacteria	Cyanobacteria
UniRef90_A0A0P7ZWP8	unreviewed and UniParc	Formamidase	3	A0A0P7ZWP8; UPI00037017F1; UPI0003481F87	Phormidium sp. OSCR; Synechococcus sp. PCC 7336; Geitlerinema sp. PCC 7105	395	0.9	Bacteria	Cyanobacteria
UniRef90_A0A0F7JNT6	unreviewed and UniParc	Formamidase	3	A0A0F7JNT6; A0A0U4B110; UPI00073E9A5E	'Deinococcus soli' Cha et al. 2014; Deinococcus actinosclerus; Deinococcus grandis	327	0.9	Bacteria	Deinococcus-Thermus
UniRef90_L0JUX0	unreviewed	Putative acetamidase/formamidase	2	L0JUX0; L9XCS8	Natronococcus occultus SP4; Natronococcus amylolyticus DSM 10524	328	0.9	Archaea	Halobacteria
UniRef90_L0K772	unreviewed	Putative acetamidase/formamidase	2	L0K772; L9XG60	Natronococcus occultus SP4; Natronococcus jeotgali DSM 18795	421	0.9	Archaea	Halobacteria
UniRef90_L9XNN9	unreviewed and UniParc	Acetamidase/formamidase family protein	2	L9XNN9; UPI0006781AFD	Natronococcus jeotgali DSM 18795; Natronococcus jeotgali	412	0.9	Archaea	Halobacteria
UniRef90_M0MD37	unreviewed and UniParc	Acetamidase/formamidase family protein	2	M0MD37; UPI000679BA79	Halococcus saccharolyticus DSM 5350; Halococcus sediminicola	419	0.9	Archaea	Halobacteria
UniRef90_D2RRV6	unreviewed	Formamidase	2	D2RRV6; M0CGD3	Haloterrigena turkmenica (strain ATCC 51198 / DSM 5511 / NCIMB 13204 / VKM B-1734) (Halococcus turkmenicus); Haloterrigena salina JCM 13891	328	0.9	Archaea	Halobacteria
UniRef90_J3A6X7	unreviewed	Formamidase	2	J3A6X7; M0CVI2	Halogranum salarium B-1; Halogeometricum pallidum JCM 14848	318	0.9	Archaea	Halobacteria
UniRef90_L9XCJ3	unreviewed and UniParc	Formamidase	2	L9XCJ3; UPI0006778D68	Natronococcus amylolyticus DSM 10524; Natronococcus amylolyticus	322	0.9	Archaea	Halobacteria
UniRef90_L9XPQ0	unreviewed and UniParc	Formamidase	2	L9XPQ0; UPI000677E325	Natronococcus jeotgali DSM 18795; Natronococcus jeotgali	416	0.9	Archaea	Halobacteria
UniRef90_M0HD11	unreviewed	Formamidase	2	M0HD11; M0HNG1	Haloferax larsenii JCM 13917; Haloferax elongans ATCC BAA-1513	319	0.9	Archaea	Halobacteria
UniRef90_M0MD10	unreviewed and UniParc	Formamidase	2	M0MD10; UPI000677CB6C	Halococcus saccharolyticus DSM 5350; Halococcus saccharolyticus	210	0.9	Archaea	Halobacteria
UniRef90_Q6L2P5	unreviewed and UniParc	Acetamidase/formamidase family protein	2	Q6L2P5; UPI00064F521D	Picrophilus torridus (strain ATCC 700027 / DSM 9790 / JCM 10055 / NBRC 100828); Picrophilus torridus	308	0.9	Archaea	Thermoplasmata
UniRef90_A0A088E2I4	unreviewed	Acetamidase	2	A0A088E2I4; A4YDZ0	Metallosphaera sedula; Metallosphaera sedula (strain ATCC 51363 / DSM 5348)	322	0.9	Archaea	Thermoprotei
UniRef90_V4M6I9	unreviewed	Putative acetamidase/formamidase	2	V4M6I9; V4JQ91	uncultured Acidilobus sp. JCHS; uncultured Acidilobus sp. CIS	310	0.9	Archaea	Thermoprotei
UniRef90_Q9YEQ1	unreviewed	Acetamidase/formamidase	2	Q9YEQ1; U3TBS6	Aeropyrum pernix (strain ATCC 700893 / DSM 11879 / JCM 9820 / NBRC 100138 / K1); Aeropyrum camini SY1 = JCM 12091	377	0.9	Archaea	Thermoprotei
UniRef90_C7MV34	unreviewed and UniParc	Predicted acetamidase/formamidase	2	C7MV34; UPI0005443186	Saccharomonospora viridis (strain ATCC 15386 / DSM 43017 / JCM 3036 / NBRC 12207 / P101); Saccharomonospora viridis	414	0.9	Bacteria	Actinobacteria
UniRef90_C7MWP7	unreviewed and UniParc	Predicted acetamidase/formamidase	2	C7MWP7; UPI000561C4FA	Saccharomonospora viridis (strain ATCC 15386 / DSM 43017 / JCM 3036 / NBRC 12207 / P101); Saccharomonospora viridis	401	0.9	Bacteria	Actinobacteria
UniRef90_J7L336	unreviewed and UniParc	Acetamidase	2	J7L336; UPI00034A4928	Nocardiopsis alba (strain ATCC BAA-2165 / BE74); Nocardiopsis	415	0.9	Bacteria	Actinobacteria
UniRef90_W5TD13	unreviewed and UniParc	Acetamidase	2	W5TD13; UPI0004C38BF2	Nocardia nova SH22a; Nocardia sp. NRRL WC-3656	417	0.9	Bacteria	Actinobacteria
UniRef90_A0A076NSY4	unreviewed	Formamidase	2	A0A076NSY4; A0A0K1R932	Corynebacterium imitans; Corynebacterium riegelii	417	0.9	Bacteria	Actinobacteria
UniRef90_A0A0A1DLW9	unreviewed and UniParc	Formamidase	2	A0A0A1DLW9; UPI000255EFDD	Nocardioides simplex (Arthrobacter simplex); Citricoccus sp. CH26A	418	0.9	Bacteria	Actinobacteria
UniRef90_A0A0A1DS94	unreviewed and UniParc	Formamidase	2	A0A0A1DS94; UPI000535DFFF	Nocardioides simplex (Arthrobacter simplex)	402	0.9	Bacteria	Actinobacteria
UniRef90_A0A0D6G7I7	unreviewed	Formamidase	2	A0A0D6G7I7; A0QPQ9	Mycobacterium smegmatis; Mycobacterium smegmatis (strain ATCC 700084 / mc(2)155)	369	0.9	Bacteria	Actinobacteria
UniRef90_A0A0M3U805	unreviewed and UniParc	Formamidase	2	A0A0M3U805; UPI00048D437D	Pseudonocardia sp. AL041005-10; Pseudonocardia acaciae	418	0.9	Bacteria	Actinobacteria
UniRef90_A0A0M4QKG0	unreviewed and UniParc	Formamidase	2	A0A0M4QKG0; UPI0003072E85	Pseudonocardia sp. HH130629-09; Pseudonocardia sp. P2	417	0.9	Bacteria	Actinobacteria
UniRef90_A0A0Q5R342	unreviewed and UniParc	Formamidase	2	A0A0Q5R342; UPI0005F7D0DA	Williamsia sp. Leaf354; Williamsia sp. ARP1	417	0.9	Bacteria	Actinobacteria
UniRef90_A0A0Q6P9A8	unreviewed	Formamidase	2	A0A0Q6P9A8; A0A0Q7RQB2	Microbacterium sp. Root322; Microbacterium sp. Root1433D1	381	0.9	Bacteria	Actinobacteria
UniRef90_D2B144	unreviewed and UniParc	Formamidase	2	D2B144; UPI0004CCFE80	Streptosporangium roseum (strain ATCC 12428 / DSM 43021 / JCM 3005 / NI 9100); Streptosporangium roseum	415	0.9	Bacteria	Actinobacteria
UniRef90_I4F1E7	unreviewed and UniParc	Formamidase (Formamide amidohydrolase)	2	I4F1E7; UPI00047BF7E4	Modestobacter marinus (strain BC501); Geodermatophilaceae bacterium URHA0031	417	0.9	Bacteria	Actinobacteria
UniRef90_K0UIJ3	unreviewed and UniParc	Formamidase	2	K0UIJ3; UPI000305D779	Mycobacterium vaccae ATCC 25954; Mycobacterium vaccae	366	0.9	Bacteria	Actinobacteria
UniRef90_M1NSX7	unreviewed and UniParc	Formamidase	2	M1NSX7; UPI00047C86E3	Corynebacterium halotolerans YIM 70093 = DSM 44683; Corynebacterium halotolerans	474	0.9	Bacteria	Actinobacteria
UniRef90_M7MW53	unreviewed	Formamidase	2	M7MW53; A0A0M4QRY5	Arthrobacter gangotriensis Lz1y; Arthrobacter alpinus	419	0.9	Bacteria	Actinobacteria
UniRef90_Q8FNE6	unreviewed and UniParc	Putative formamidase	2	Q8FNE6; UPI00016088C4	Corynebacterium efficiens (strain DSM 44549 / YS-314 / AJ 12310 / JCM 11189 / NBRC 100395); Corynebacterium efficiens	475	0.9	Bacteria	Actinobacteria
UniRef90_T2S5G9	unreviewed	Formamidase	2	T2S5G9; A4FB18	Saccharopolyspora erythraea D; Saccharopolyspora erythraea (strain ATCC 11635 / DSM 40517 / JCM 4748 / NBRC 13426 / NCIMB 8594 / NRRL 2338)	418	0.9	Bacteria	Actinobacteria
UniRef90_A0A095DPY4	unreviewed	Acetamidase	2	A0A095DPY4; A0A0N9NVA0	Rhodovulum sp. NI22; Confluentimicrobium sp. EMB200-NS6	314	0.9	Bacteria	Alphaproteobacteria
UniRef90_A0A0A0D3P3	unreviewed and UniParc	Acetamidase	2	A0A0A0D3P3; UPI000478B58A	Inquilinus limosus MP06; Inquilinus limosus	316	0.9	Bacteria	Alphaproteobacteria
UniRef90_C8S5F7	unreviewed and UniParc	Acetamidase/Formamidase	2	C8S5F7; UPI00067A8642	Rhodobacter sp. SW2; Pseudorhodobacter antarcticus	319	0.9	Bacteria	Alphaproteobacteria
UniRef90_Q16A66	unreviewed	Formamidase, putative	2	Q16A66; F7ZJY9	Roseobacter denitrificans (strain ATCC 33942 / OCh 114) (Erythrobacter sp. (strain OCh 114)) (Roseobacter denitrificans); Roseobacter litoralis (strain ATCC 49566 / DSM 6996 / JCM 21268 / NBRC 15278 / OCh 149)	312	0.9	Bacteria	Alphaproteobacteria
UniRef90_Q1YDJ5	unreviewed and UniParc	Acetamidase/formamidase	2	Q1YDJ5; UPI00042014E5	Aurantimonas manganoxydans (strain ATCC BAA-1229 / DSM 21871 / SI85-9A1); Aurantimonas coralicida	409	0.9	Bacteria	Alphaproteobacteria
UniRef90_A0A095CRR4	unreviewed	Formamidase	2	A0A095CRR4; A0A0N7FWK3	Rhodovulum sp. NI22; Confluentimicrobium sp. EMB200-NS6	410	0.9	Bacteria	Alphaproteobacteria
UniRef90_A0A0M6Y6R1	unreviewed	Formamidase	2	A0A0M6Y6R1; U7GEN3	Labrenzia aggregata; Labrenzia sp. C1B10	409	0.9	Bacteria	Alphaproteobacteria
UniRef90_A0A0M6Z9U4	unreviewed and UniParc	Formamidase	2	A0A0M6Z9U4; UPI00048A4466	Labrenzia alba; Labrenzia sp. DG1229	312	0.9	Bacteria	Alphaproteobacteria
UniRef90_A0A0R2V2K4	unreviewed and UniParc	Formamidase (Fragment)	2	A0A0R2V2K4; UPI0005552F52	Pelagibacteraceae bacterium BACL20 MAG-120920-bin64; Pelagibacter ubique	341	0.9	Bacteria	Alphaproteobacteria
UniRef90_A1B7Z3	unreviewed	Formamidase	2	A1B7Z3; A0A0V0PV14	Paracoccus denitrificans (strain Pd 1222); Paracoccus sp. MKU1	408	0.9	Bacteria	Alphaproteobacteria
UniRef90_B2II42	unreviewed and UniParc	Formamidase	2	B2II42; UPI00055832A4	Beijerinckia indica subsp. indica (strain ATCC 9039 / DSM 1715 / NCIB 8712); Beijerinckia mobilis	410	0.9	Bacteria	Alphaproteobacteria
UniRef90_B9K1H2	unreviewed and UniParc	Formamidase	2	B9K1H2; UPI0007617F4C	Agrobacterium vitis (strain S4 / ATCC BAA-846) (Rhizobium vitis (strain S4)); Agrobacterium vitis (Rhizobium vitis)	314	0.9	Bacteria	Alphaproteobacteria
UniRef90_F8J7X3	unreviewed and UniParc	Formamidase	2	F8J7X3; UPI00036CFEDB	Hyphomicrobium sp. (strain MC1); Methylopila sp. 73B	409	0.9	Bacteria	Alphaproteobacteria
UniRef90_Q0BR23	unreviewed	Formamidase	2	Q0BR23; W6I7M8	Granulibacter bethesdensis (strain ATCC BAA-1260 / CGDNIH1); Granulibacter bethesdensis CGDNIH3	410	0.9	Bacteria	Alphaproteobacteria
UniRef90_A0A0Q6SZP1	unreviewed and UniParc	Acetamidase	2	A0A0Q6SZP1; UPI00055A94B3	Rhizobium sp. Root1204; Rhizobium sp. OK665	314	0.9	Bacteria	Alphaproteobacteria
UniRef90_A0A075RC78	unreviewed and UniParc	Acetamidase	2	A0A075RC78; UPI0003B19CF6	Brevibacillus laterosporus LMG 15441; Brevibacillus laterosporus (Bacillus laterosporus)	57	0.9	Bacteria	Bacilli
UniRef90_C5QNS8	unreviewed and UniParc	Acetamidase/Formamidase family protein	2	C5QNS8; UPI0005C9E614	Staphylococcus caprae M23864:W1; Staphylococcus	397	0.9	Bacteria	Bacilli
UniRef90_L5MWK4	unreviewed	Acetamidase/formamidase	2	L5MWK4; J2HFD7	Brevibacillus agri BAB-2500; Brevibacillus sp. CF112	62	0.9	Bacteria	Bacilli
UniRef90_A0A061P4L4	unreviewed	Formamidase	2	A0A061P4L4; A0A061N6E3	Geomicrobium sp. JCM 19038; Geomicrobium sp. JCM 19055	394	0.9	Bacteria	Bacilli
UniRef90_A0A0C2Y2U4	unreviewed and UniParc	Formamidase	2	A0A0C2Y2U4; UPI0002D3374D	Bacillus badius; Bacillus massilioanorexius	392	0.9	Bacteria	Bacilli
UniRef90_B7DSE2	unreviewed and UniParc	Formamidase	2	B7DSE2; UPI0002E60658	Alicyclobacillus acidocaldarius LAA1; Alicyclobacillus acidocaldarius	79	0.9	Bacteria	Bacilli
UniRef90_H0DJF2	unreviewed and UniParc	Formamidase	2	H0DJF2; UPI00066B8CEB	Staphylococcus pettenkoferi VCU012; Staphylococcus haemolyticus	397	0.9	Bacteria	Bacilli
UniRef90_B5WML3	unreviewed and UniParc	Acetamidase/Formamidase	2	B5WML3; UPI00048077F1	Burkholderia sp. H160; Burkholderia nodosa	316	0.9	Bacteria	Betaproteobacteria
UniRef90_A0A0A1H6H4	unreviewed and UniParc	Formamidase	2	A0A0A1H6H4; UPI000363E8EB	Burkholderiales bacterium GJ-E10; Bordetella sp. FB-8	408	0.9	Bacteria	Betaproteobacteria
UniRef90_A0A0J6NR46	unreviewed and UniParc	Formamidase	2	A0A0J6NR46; UPI00030CB375	Chromobacterium sp. LK11; Chromobacterium	407	0.9	Bacteria	Betaproteobacteria
UniRef90_A0A0R0MJF3	unreviewed	Formamidase	2	A0A0R0MJF3; A0A0Q8P7W4	Curvibacter sp. PAE-UM; Noviherbaspirillum sp. Root189	410	0.9	Bacteria	Betaproteobacteria
UniRef90_C5TD47	unreviewed	Formamidase (Fragment)	2	C5TD47; S2XDD8	Acidovorax delafieldii 2AN; Delftia acidovorans CCUG 274B	209	0.9	Bacteria	Betaproteobacteria
UniRef90_C6XAL1	unreviewed and UniParc	Formamidase	2	C6XAL1; UPI0001EC452D	Methylovorus glucosetrophus (strain SIP3-4); Methylovorus sp. (strain MP688)	407	0.9	Bacteria	Betaproteobacteria
UniRef90_A7NIX5	unreviewed	Acetamidase/Formamidase	2	A7NIX5; A5UZ56	Roseiflexus castenholzii (strain DSM 13941 / HLO8); Roseiflexus sp. (strain RS-1)	312	0.9	Bacteria	Chloroflexi
UniRef90_K9T310	unreviewed and UniParc	Putative acetamidase/formamidase	2	K9T310; UPI00037CB5D5	Pleurocapsa sp. PCC 7327; filamentous cyanobacterium ESFC-1	395	0.9	Bacteria	Cyanobacteria
UniRef90_K9YBF8	unreviewed	Formamidase	2	K9YBF8; K9YSW5	Halothece sp. (strain PCC 7418) (Synechococcus sp. (strain PCC 7418)); Dactylococcopsis salina PCC 8305	391	0.9	Bacteria	Cyanobacteria
UniRef90_L8MBC1	unreviewed and UniParc	Putative acetamidase/formamidase	2	L8MBC1; UPI00055A09A2	Xenococcus sp. PCC 7305; Myxosarcina sp. GI1	395	0.9	Bacteria	Cyanobacteria
UniRef90_A0A0D8ZZR2	unreviewed and UniParc	Formamidase	2	A0A0D8ZZR2; UPI0002AC4B80	Chroococcales cyanobacterium CENA595; Synechocystis sp. PCC 7509	391	0.9	Bacteria	Cyanobacteria
UniRef90_B0C2N8	unreviewed and UniParc	Formamidase	2	B0C2N8; UPI0002483790	Acaryochloris marina (strain MBIC 11017); Acaryochloris sp. CCMEE 5410	404	0.9	Bacteria	Cyanobacteria
UniRef90_K9XHV8	unreviewed and UniParc	Formamidase	2	K9XHV8; UPI00034AB8DC	Gloeocapsa sp. PCC 7428; Pseudanabaena sp. PCC 6802	391	0.9	Bacteria	Cyanobacteria
UniRef90_L0A2D9	unreviewed and UniParc	Putative acetamidase/formamidase	2	L0A2D9; UPI0002D86349	Deinococcus peraridilitoris (strain DSM 19664 / LMG 22246 / CIP 109416 / KR-200); Deinococcus peraridilitoris	283	0.9	Bacteria	Deinococcus-Thermus
UniRef90_A0A072NM34	unreviewed and UniParc	Formamidase	2	A0A072NM34; UPI0004833CBC	Deinococcus sp. RL; Deinococcus murrayi	333	0.9	Bacteria	Deinococcus-Thermus
UniRef90_A0A0D5YTI2	unreviewed and UniParc	Acetamidase	2	A0A0D5YTI2; UPI000698E45A	Muricauda lutaonensis	348	0.9	Bacteria	Bacteroidetes
UniRef90_A0A098SZT8	unreviewed and UniParc	Acetamidase	2	A0A098SZT8; UPI00059108A8	Pseudomonas lutea; Pseudomonas sp. CB1	315	0.9	Bacteria	Gammaproteobacteria
UniRef90_A4A744	unreviewed and UniParc	Putative acetamidase/formamidase	2	A4A744; UPI000685A7E8	Congregibacter litoralis KT71; Congregibacter litoralis	414	0.9	Bacteria	Gammaproteobacteria
UniRef90_A4A9S6	unreviewed	Putative acetamidase/formamidase	2	A4A9S6; B8KN75	Congregibacter litoralis KT71; gamma proteobacterium NOR5-3	415	0.9	Bacteria	Gammaproteobacteria
UniRef90_F5SWI4	unreviewed	Putative acetamidase/formamidase	2	F5SWI4; A0A0F9J1E3	Methylophaga aminisulfidivorans MP; marine sediment metagenome	407	0.9	Bacteria	Gammaproteobacteria
UniRef90_M1FG77	unreviewed	Putative acetamidase / formamidase	2	M1FG77; A0A0H4HXF3	Marinobacter sp. BSs20148; Marinobacter psychrophilus	315	0.9	Bacteria	Gammaproteobacteria
UniRef90_W1E1Y5	unreviewed	Acetamidase	2	W1E1Y5; W1EGU7	Klebsiella pneumoniae IS46; Klebsiella pneumoniae IS53	159	0.9	Bacteria	Gammaproteobacteria
UniRef90_B8KJR6	unreviewed and UniParc	Formamidase	2	B8KJR6; UPI0006811600	gamma proteobacterium NOR5-3	388	0.9	Bacteria	Gammaproteobacteria
UniRef90_G4T100	unreviewed and UniParc	Formamidase	2	G4T100; UPI00034C3396	Methylomicrobium alcaliphilum (strain DSM 19304 / NCIMB 14124 / VKM B-2133 / 20Z); Methylomicrobium buryatense	409	0.9	Bacteria	Gammaproteobacteria
UniRef90_R4YNS0	unreviewed and UniParc	Formamidase	2	R4YNS0; UPI0006C81714	Oleispira antarctica RB-8; Neptunomonas antarctica	411	0.9	Bacteria	Gammaproteobacteria
UniRef90_W8FUZ4	unreviewed	Formamidase	2	W8FUZ4; M5DUL1	Thalassolituus oleivorans R6-15; Thalassolituus oleivorans MIL-1	410	0.9	Bacteria	Gammaproteobacteria
UniRef90_W0J1R9	unreviewed	Acetamidase	2	W0J1R9; I6AUB6	Opitutaceae bacterium TAV5; Opitutaceae bacterium TAV1	309	0.9	Bacteria	Verrucomicrobia
UniRef90_Q1ASP9	unreviewed and UniParc	Formamidase	2	Q1ASP9; UPI0000460D21	Rubrobacter xylanophilus (strain DSM 9941 / NBRC 16129); Rubrobacter xylanophilus	393	0.9	Bacteria	Actinobacteria
UniRef90_A0A0A1PNY7	unreviewed	Formamidase	2	A0A0A1PNY7; I5C421	bacterium YEK0313; Nitratireductor aquibiodomus RA22	408	0.9	Bacteria	Unclassified Bacteria
UniRef90_A0A075FJ99	unreviewed	Acetamidase/Formamidase	1	A0A075FJ99	uncultured marine group II/III euryarchaeote AD1000_118_H06	249	0.9	Archaea	unclassfied Euryarchaeota
UniRef90_I3R4U9	unreviewed	Acetamidase	1	I3R4U9	Haloferax mediterranei (strain ATCC 33500 / DSM 1411 / JCM 8866 / NBRC 14739 / NCIMB 2177 / R-4) (Halobacterium mediterranei)	317	0.9	Archaea	Halobacteria
UniRef90_L0AEE9	unreviewed	Formamidase	1	L0AEE9	Natronobacterium gregoryi (strain ATCC 43098 / CCM 3738 / NCIMB 2189 / SP2)	340	0.9	Archaea	Halobacteria
UniRef90_U1PQM8	unreviewed	Putative acetamidase/formamidase	1	U1PQM8	Haloquadratum walsbyi J07HQW2	423	0.9	Archaea	Halobacteria
UniRef90_V4HDA9	unreviewed	Acetamidase/formamidase	1	V4HDA9	Candidatus Halobonum tyrrellensis G22	332	0.9	Archaea	Halobacteria
UniRef90_D8J8C8	unreviewed	Formamidase	1	D8J8C8	Halalkalicoccus jeotgali (strain DSM 18796 / CECT 7217 / JCM 14584 / KCTC 4019 / B3)	321	0.9	Archaea	Halobacteria
UniRef90_E7QZ34	unreviewed	Formamidase	1	E7QZ34	Haladaptatus paucihalophilus DX253	319	0.9	Archaea	Halobacteria
UniRef90_F8D623	unreviewed	Formamidase	1	F8D623	Halopiger xanaduensis (strain DSM 18323 / JCM 14033 / SH-6)	322	0.9	Archaea	Halobacteria
UniRef90_F8D7I0	unreviewed	Formamidase	1	F8D7I0	Halopiger xanaduensis (strain DSM 18323 / JCM 14033 / SH-6)	423	0.9	Archaea	Halobacteria
UniRef90_G0LJJ0	unreviewed	Formamidase	1	G0LJJ0	Haloquadratum walsbyi (strain DSM 16854 / JCM 12705 / C23)	419	0.9	Archaea	Halobacteria
UniRef90_L9VWF1	unreviewed	Formamidase	1	L9VWF1	Natronorubrum tibetense GA33	321	0.9	Archaea	Halobacteria
UniRef90_L9WAE3	unreviewed	Formamidase	1	L9WAE3	Natronorubrum sulfidifaciens JCM 14089	329	0.9	Archaea	Halobacteria
UniRef90_L9WKV8	unreviewed	Formamidase	1	L9WKV8	Natronorubrum bangense JCM 10635	323	0.9	Archaea	Halobacteria
UniRef90_L9XRX0	unreviewed	Formamidase	1	L9XRX0	Natronococcus jeotgali DSM 18795	327	0.9	Archaea	Halobacteria
UniRef90_L9Y714	unreviewed	Formamidase	1	L9Y714	Natrinema versiforme JCM 10478	326	0.9	Archaea	Halobacteria
UniRef90_M0ISD4	unreviewed	Formamidase	1	M0ISD4	Haloferax mucosum ATCC BAA-1512	319	0.9	Archaea	Halobacteria
UniRef90_M0LG58	unreviewed	Formamidase	1	M0LG58	Halobiforma lacisalsi AJ5	324	0.9	Archaea	Halobacteria
UniRef90_M0LWG5	unreviewed	Formamidase	1	M0LWG5	Halococcus hamelinensis 100A6	312	0.9	Archaea	Halobacteria
UniRef90_M0M024	unreviewed	Formamidase	1	M0M024	Halococcus hamelinensis 100A6	316	0.9	Archaea	Halobacteria
UniRef90_M0MJ51	unreviewed	Formamidase	1	M0MJ51	Halobiforma nitratireducens JCM 10879	325	0.9	Archaea	Halobacteria
UniRef90_Q3ILY7	unreviewed	Formamidase	1	Q3ILY7	Natronomonas pharaonis (strain ATCC 35678 / DSM 2160) (Halobacterium pharaonis)	424	0.9	Archaea	Halobacteria
UniRef90_A0A0W1RAD2	unreviewed	Acetamidase	1	A0A0W1RAD2	Halobacteriaceae archaeon SB9	321	0.9	Archaea	Halobacteria
UniRef90_A0A0W1SWX8	unreviewed	Acetamidase	1	A0A0W1SWX8	Haloferax sp. SB29	318	0.9	Archaea	Halobacteria
UniRef90_T0LVW7	unreviewed	Acetamidase/formamidase family protein	1	T0LVW7	Thermoplasmatales archaeon Gpl	185	0.9	Archaea	Thermoplasmata
UniRef90_T0M270	unreviewed	Acetamidase/formamidase family protein	1	T0M270	Thermoplasmatales archaeon A-plasma	86	0.9	Archaea	Thermoplasmata
UniRef90_A0A031LT29	unreviewed	Acetamidase	1	A0A031LT29	Candidatus Acidianus copahuensis	317	0.9	Archaea	Thermoprotei
UniRef90_E1QU64	unreviewed	Formamidase/acetamidase	1	E1QU64	Vulcanisaeta distributa (strain DSM 14429 / JCM 11212 / NBRC 100878 / IC-017)	74	0.9	Archaea	Thermoprotei
UniRef90_F0NK10	unreviewed	Predicted acetamidase/formamidase	1	F0NK10	Sulfolobus islandicus (strain HVE10/4)	381	0.9	Archaea	Thermoprotei
UniRef90_F0QYD2	unreviewed	Acetamidase/formamidase family protein	1	F0QYD2	Vulcanisaeta moutnovskia (strain 768-28)	311	0.9	Archaea	Thermoprotei
UniRef90_G7VE40	unreviewed	Acetamidase/formamidase	1	G7VE40	Pyrobaculum ferrireducens	366	0.9	Archaea	Thermoprotei
UniRef90_H2C4K8	unreviewed	Putative acetamidase/formamidase	1	H2C4K8	Metallosphaera yellowstonensis MK1	322	0.9	Archaea	Thermoprotei
UniRef90_L0A9Z0	unreviewed	Putative acetamidase/formamidase	1	L0A9Z0	Caldisphaera lagunensis (strain DSM 15908 / JCM 11604 / IC-154)	309	0.9	Archaea	Thermoprotei
UniRef90_F4FZW2	unreviewed	Formamidase	1	F4FZW2	Metallosphaera cuprina (strain Ar-4)	321	0.9	Archaea	Thermoprotei
UniRef90_G2MN64	unreviewed	Acetamidase/Formamidase	1	G2MN64	halophilic archaeon DL31	338	0.9	Archaea	unclassified Archaea
UniRef90_A0A0D5ZHI2	unreviewed	Acetamidase	1	A0A0D5ZHI2	uncultured archaeon	311	0.9	Archaea	unclassified Archaea
UniRef90_V4XB47	unreviewed	Putative acetamidase/formamidase	1	V4XB47	uncultured archaeon A07HR67	195	0.9	Archaea	unclassified Archaea
UniRef90_V4XUV4	unreviewed	Putative acetamidase/formamidase	1	V4XUV4	uncultured archaeon A07HR67	423	0.9	Archaea	unclassified Archaea
UniRef90_A0A075HQA2	unreviewed	Formamidase (Formamide amidohydrolase)	1	A0A075HQA2	uncultured marine thaumarchaeote KM3_78_A04	294	0.9	Archaea	Thaumarchaeota
UniRef90_A0A010Z4J1	unreviewed	Putative acetamidase/formamidase	1	A0A010Z4J1	Cryptosporangium arvum DSM 44712	378	0.9	Bacteria	Actinobacteria
UniRef90_A0A078MMR9	unreviewed	Acetamidase	1	A0A078MMR9	Arthrobacter sp. 11W110_air	469	0.9	Bacteria	Actinobacteria
UniRef90_A0A0T9KB10	unreviewed	Putative acetamidase/formamidase	1	A0A0T9KB10	Mycobacterium tuberculosis	415	0.9	Bacteria	Actinobacteria
UniRef90_A0A0T9KUX5	unreviewed	Putative acetamidase/formamidase	1	A0A0T9KUX5	Mycobacterium tuberculosis	415	0.9	Bacteria	Actinobacteria
UniRef90_A0A0U1AY81	unreviewed	Probable acetamidase/formamidase	1	A0A0U1AY81	Mycobacterium abscessus	333	0.9	Bacteria	Actinobacteria
UniRef90_A0A0U1B081	unreviewed	Probable acetamidase/formamidase	1	A0A0U1B081	Mycobacterium abscessus	272	0.9	Bacteria	Actinobacteria
UniRef90_A0A0U1CC71	unreviewed	Probable acetamidase/formamidase	1	A0A0U1CC71	Mycobacterium abscessus	83	0.9	Bacteria	Actinobacteria
UniRef90_C0XRQ6	unreviewed	Acetamidase/Formamidase family protein	1	C0XRQ6	Corynebacterium lipophiloflavum DSM 44291	462	0.9	Bacteria	Actinobacteria
UniRef90_H5X4N3	unreviewed	Putative acetamidase/formamidase	1	H5X4N3	Saccharomonospora marina XMU15	414	0.9	Bacteria	Actinobacteria
UniRef90_H5XFJ4	unreviewed	Putative acetamidase/formamidase	1	H5XFJ4	Saccharomonospora cyanea NA-134	415	0.9	Bacteria	Actinobacteria
UniRef90_K6W704	unreviewed	Putative acetamidase	1	K6W704	Kineosphaera limosa NBRC 100340	417	0.9	Bacteria	Actinobacteria
UniRef90_K6WL00	unreviewed	Putative acetamidase	1	K6WL00	Gordonia namibiensis NBRC 108229	414	0.9	Bacteria	Actinobacteria
UniRef90_K8XMT8	unreviewed	Acetamidase	1	K8XMT8	Rhodococcus opacus M213	35	0.9	Bacteria	Actinobacteria
UniRef90_M2UZC1	unreviewed	Acetamidase	1	M2UZC1	Rhodococcus qingshengii BKS 20-40	282	0.9	Bacteria	Actinobacteria
UniRef90_X7XQF1	unreviewed	Acetamidase/Formamidase family protein	1	X7XQF1	Mycobacterium kansasii 824	135	0.9	Bacteria	Actinobacteria
UniRef90_X7XS13	unreviewed	Acetamidase	1	X7XS13	Mycobacterium kansasii 824	297	0.9	Bacteria	Actinobacteria
UniRef90_A0A097IFB5	unreviewed	Formamidase	1	A0A097IFB5	Corynebacterium doosanense CAU 212 = DSM 45436	418	0.9	Bacteria	Actinobacteria
UniRef90_A0A098Y821	unreviewed	Formamidase	1	A0A098Y821	Modestobacter sp. KNN45-2b	419	0.9	Bacteria	Actinobacteria
UniRef90_A0A098YA01	unreviewed	Formamidase	1	A0A098YA01	Modestobacter sp. KNN45-2b	417	0.9	Bacteria	Actinobacteria
UniRef90_A0A0A6VT62	unreviewed	Formamidase	1	A0A0A6VT62	Kocuria polaris	415	0.9	Bacteria	Actinobacteria
UniRef90_A0A0B5DKR4	unreviewed	Formamidase	1	A0A0B5DKR4	Streptomyces nodosus	416	0.9	Bacteria	Actinobacteria
UniRef90_C8XC71	unreviewed	Formamidase	1	C8XC71	Nakamurella multipartita (strain ATCC 700099 / DSM 44233 / JCM 9543 / Y-104) (Microsphaera multipartita)	417	0.9	Bacteria	Actinobacteria
UniRef90_D1AB49	unreviewed	Formamidase	1	D1AB49	Thermomonospora curvata (strain ATCC 19995 / DSM 43183 / JCM 3096 / NCIMB 10081)	224	0.9	Bacteria	Actinobacteria
UniRef90_D2SFT5	unreviewed	Formamidase	1	D2SFT5	Geodermatophilus obscurus (strain ATCC 25078 / DSM 43160 / JCM 3152 / G-20)	420	0.9	Bacteria	Actinobacteria
UniRef90_D2SFT6	unreviewed	Formamidase	1	D2SFT6	Geodermatophilus obscurus (strain ATCC 25078 / DSM 43160 / JCM 3152 / G-20)	417	0.9	Bacteria	Actinobacteria
UniRef90_D5ZTY1	unreviewed	Formamidase	1	D5ZTY1	Streptomyces ghanaensis ATCC 14672	127	0.9	Bacteria	Actinobacteria
UniRef90_F4CRF7	unreviewed	Formamidase	1	F4CRF7	Pseudonocardia dioxanivorans (strain ATCC 55486 / DSM 44775 / JCM 13855 / CB1190)	417	0.9	Bacteria	Actinobacteria
UniRef90_K9ANG5	unreviewed	Formamidase	1	K9ANG5	Brevibacterium casei S18	416	0.9	Bacteria	Actinobacteria
UniRef90_L8F2Q3	unreviewed	Formamidase	1	L8F2Q3	Mycobacterium smegmatis MKD8	293	0.9	Bacteria	Actinobacteria
UniRef90_N1V9G2	unreviewed	Formamidase	1	N1V9G2	Arthrobacter crystallopoietes BAB-32	418	0.9	Bacteria	Actinobacteria
UniRef90_A0A0U1DRM7	unreviewed	Formamidase	1	A0A0U1DRM7	Mycobacterium conceptionense	269	0.9	Bacteria	Actinobacteria
UniRef90_A0A0U1DTD2	unreviewed	Formamidase	1	A0A0U1DTD2	Mycobacterium conceptionense	125	0.9	Bacteria	Actinobacteria
UniRef90_A0A017HJG3	unreviewed	Acetamidase	1	A0A017HJG3	Rubellimicrobium mesophilum DSM 19309	319	0.9	Bacteria	Alphaproteobacteria
UniRef90_A0A076JXQ2	unreviewed	Acetamidase/formamidase family protein	1	A0A076JXQ2	Planktomarina temperata RCA23	312	0.9	Bacteria	Alphaproteobacteria
UniRef90_A0A090EYE2	unreviewed	Putative acetamidase/formamidase	1	A0A090EYE2	Mesorhizobium sp. ORS3359	314	0.9	Bacteria	Alphaproteobacteria
UniRef90_A0A098T5C8	unreviewed	Acetamidase	1	A0A098T5C8	Hoeflea sp. BAL378	316	0.9	Bacteria	Alphaproteobacteria
UniRef90_A0A099GDL5	unreviewed	Acetamidase	1	A0A099GDL5	Paracoccus sanguinis	319	0.9	Bacteria	Alphaproteobacteria
UniRef90_A0A0A8K521	unreviewed	Acetamidase	1	A0A0A8K521	Methyloceanibacter caenitepidi	312	0.9	Bacteria	Alphaproteobacteria
UniRef90_A0A0D2USH8	unreviewed	Acetamidase	1	A0A0D2USH8	Skermanella aerolata KACC 11604	323	0.9	Bacteria	Alphaproteobacteria
UniRef90_A0A0D5LNZ7	unreviewed	Acetamidase	1	A0A0D5LNZ7	Martelella endophytica	314	0.9	Bacteria	Alphaproteobacteria
UniRef90_A0A0F5PVV1	unreviewed	Acetamidase	1	A0A0F5PVV1	Devosia psychrophila	314	0.9	Bacteria	Alphaproteobacteria
UniRef90_A0A0L1JSD7	unreviewed	Acetamidase	1	A0A0L1JSD7	Aestuariivita atlantica	312	0.9	Bacteria	Alphaproteobacteria
UniRef90_A0A0P0Z355	unreviewed	Acetamidase/formamidase	1	A0A0P0Z355	Aureimonas frigidaquae	314	0.9	Bacteria	Alphaproteobacteria
UniRef90_A0A0R2W748	unreviewed	Acetamidase	1	A0A0R2W748	Rhodobacter sp. BACL10 MAG-120419-bin15	314	0.9	Bacteria	Alphaproteobacteria
UniRef90_D5QJD3	unreviewed	Acetamidase/Formamidase	1	D5QJD3	Komagataeibacter hansenii ATCC 23769	315	0.9	Bacteria	Alphaproteobacteria
UniRef90_H0HJD9	unreviewed	Acetamidase/Formamidase (Fragment)	1	H0HJD9	Mesorhizobium alhagi CCNWXJ12-2	176	0.9	Bacteria	Alphaproteobacteria
UniRef90_H0HJE0	unreviewed	Acetamidase/formamidase (Fragment)	1	H0HJE0	Mesorhizobium alhagi CCNWXJ12-2	125	0.9	Bacteria	Alphaproteobacteria
UniRef90_J3BE11	unreviewed	Putative acetamidase/formamidase	1	J3BE11	Rhizobium sp. CF122	314	0.9	Bacteria	Alphaproteobacteria
UniRef90_Q0FP12	unreviewed	Predicted acetamidase / formamidase	1	Q0FP12	Pelagibaca bermudensis (strain JCM 13377 / KCTC 12554 / HTCC2601)	319	0.9	Bacteria	Alphaproteobacteria
UniRef90_Q2CET9	unreviewed	Acetamidase/formamidase family protein	1	Q2CET9	Oceanicola granulosus (strain ATCC BAA-861 / DSM 15982 / KCTC 12143 / HTCC2516)	312	0.9	Bacteria	Alphaproteobacteria
UniRef90_Q5LSD4	unreviewed	Acetamidase/formamidase family protein	1	Q5LSD4	Ruegeria pomeroyi (strain ATCC 700808 / DSM 15171 / DSS-3) (Silicibacter pomeroyi)	312	0.9	Bacteria	Alphaproteobacteria
UniRef90_S9R7H3	unreviewed	Putative acetamidase/formamidase	1	S9R7H3	Rubellimicrobium thermophilum DSM 16684	319	0.9	Bacteria	Alphaproteobacteria
UniRef90_U2Z4V6	unreviewed	Acetamidase	1	U2Z4V6	Loktanella cinnabarina LL-001	319	0.9	Bacteria	Alphaproteobacteria
UniRef90_V7ELL0	unreviewed	Acetamidase	1	V7ELL0	Rhodobacter sp. CACIA14H1	319	0.9	Bacteria	Alphaproteobacteria
UniRef90_W5Y783	unreviewed	Acetamidase/Formamidase	1	W5Y783	Komagataeibacter xylinus E25	314	0.9	Bacteria	Alphaproteobacteria
UniRef90_W9GXP8	unreviewed	Acetamidase	1	W9GXP8	Skermanella stibiiresistens SB22	323	0.9	Bacteria	Alphaproteobacteria
UniRef90_A0A0D2W2F5	unreviewed	Formamidase	1	A0A0D2W2F5	Skermanella aerolata KACC 11604	409	0.9	Bacteria	Alphaproteobacteria
UniRef90_A0A0D6P6C0	unreviewed	Formamidase	1	A0A0D6P6C0	Acidisphaera rubrifaciens HS-AP3	409	0.9	Bacteria	Alphaproteobacteria
UniRef90_A0A0D6PE56	unreviewed	Formamidase	1	A0A0D6PE56	Acidocella aminolytica 101 = DSM 11237	410	0.9	Bacteria	Alphaproteobacteria
UniRef90_A0A0H4KZA8	unreviewed	Formamidase	1	A0A0H4KZA8	Marinovum algicola DG 898	127	0.9	Bacteria	Alphaproteobacteria
UniRef90_A0A0K2DJT1	unreviewed	Formamidase	1	A0A0K2DJT1	Chelatococcus sp. CO-6	409	0.9	Bacteria	Alphaproteobacteria
UniRef90_A0A0L6CRM9	unreviewed	Formamidase	1	A0A0L6CRM9	Roseovarius tolerans	409	0.9	Bacteria	Alphaproteobacteria
UniRef90_A0A0P0YXB5	unreviewed	Formamidase	1	A0A0P0YXB5	Aureimonas altamirensis	410	0.9	Bacteria	Alphaproteobacteria
UniRef90_A0A0P1G4B9	unreviewed	Formamidase	1	A0A0P1G4B9	Tropicibacter multivorans	426	0.9	Bacteria	Alphaproteobacteria
UniRef90_A0A0Q8IJ86	unreviewed	Formamidase	1	A0A0Q8IJ86	Devosia sp. Root685	409	0.9	Bacteria	Alphaproteobacteria
UniRef90_A0A0S3PUT9	unreviewed	Formamidase	1	A0A0S3PUT9	Variibacter gotjawalensis	409	0.9	Bacteria	Alphaproteobacteria
UniRef90_I3TUP7	unreviewed	Formamidase	1	I3TUP7	Tistrella mobilis (strain KA081020-065)	411	0.9	Bacteria	Alphaproteobacteria
UniRef90_A0A0W7WJJ2	unreviewed	Acetamidase	1	A0A0W7WJJ2	Ponticoccus sp. SJ5A-1	313	0.9	Bacteria	Alphaproteobacteria
UniRef90_A0A0T6AKZ7	unreviewed	Formamidase (Fragment)	1	A0A0T6AKZ7	Armatimonadetes bacterium CSP1-3	131	0.9	Bacteria	Armatimonadetes
UniRef90_A0A091C628	unreviewed	Acetamidase	1	A0A091C628	Tetragenococcus muriaticus PMC-11-5	235	0.9	Bacteria	Bacilli
UniRef90_A0A091CDY4	unreviewed	Acetamidase	1	A0A091CDY4	Tetragenococcus muriaticus 3MR10-3	76	0.9	Bacteria	Bacilli
UniRef90_A0A0K9T0H4	unreviewed	Acetamidase	1	A0A0K9T0H4	Planococcus sp. L10.15	311	0.9	Bacteria	Bacilli
UniRef90_F5L3T4	unreviewed	Acetamidase/Formamidase	1	F5L3T4	Caldalkalibacillus thermarum TA2.A1	409	0.9	Bacteria	Bacilli
UniRef90_H0UBM0	unreviewed	Acetamidase domain protein	1	H0UBM0	Brevibacillus laterosporus GI-9	49	0.9	Bacteria	Bacilli
UniRef90_M3D0F6	unreviewed	Acetamidase	1	M3D0F6	Planococcus halocryophilus Or1	313	0.9	Bacteria	Bacilli
UniRef90_A0A061N4D1	unreviewed	Formamidase	1	A0A061N4D1	Geomicrobium sp. JCM 19055	60	0.9	Bacteria	Bacilli
UniRef90_A0A061PCQ6	unreviewed	Formamidase	1	A0A061PCQ6	Geomicrobium sp. JCM 19039	175	0.9	Bacteria	Bacilli
UniRef90_A0A061PH72	unreviewed	Formamidase	1	A0A061PH72	Geomicrobium sp. JCM 19039	212	0.9	Bacteria	Bacilli
UniRef90_A0A0A5GAH7	unreviewed	Formamidase	1	A0A0A5GAH7	Pontibacillus litoralis JSM 072002	392	0.9	Bacteria	Bacilli
UniRef90_A0A0C2W0P6	unreviewed	Formamidase	1	A0A0C2W0P6	Jeotgalibacillus soli Cunha et al. 2012	394	0.9	Bacteria	Bacilli
UniRef90_A0A0E8TRL2	unreviewed	Formamidase	1	A0A0E8TRL2	Streptococcus pneumoniae	89	0.9	Bacteria	Bacilli
UniRef90_A0A0F7EFV3	unreviewed	Formamidase	1	A0A0F7EFV3	Brevibacillus laterosporus (Bacillus laterosporus)	393	0.9	Bacteria	Bacilli
UniRef90_A0A0K9F7D6	unreviewed	Formamidase	1	A0A0K9F7D6	Lysinibacillus xylanilyticus	392	0.9	Bacteria	Bacilli
UniRef90_C4W7K2	unreviewed	Formamidase	1	C4W7K2	Staphylococcus warneri L37603	270	0.9	Bacteria	Bacilli
UniRef90_D6Y0A3	unreviewed	Formamidase	1	D6Y0A3	Bacillus selenitireducens (strain ATCC 700615 / DSM 15326 / MLS10)	310	0.9	Bacteria	Bacilli
UniRef90_F9DNL9	unreviewed	Formamidase	1	F9DNL9	Sporosarcina newyorkensis 2681	392	0.9	Bacteria	Bacilli
UniRef90_K9AL76	unreviewed	Putative formamidase	1	K9AL76	Staphylococcus massiliensis S46	397	0.9	Bacteria	Bacilli
UniRef90_A0A0U2ZL15	unreviewed	Acetamidase	1	A0A0U2ZL15	Planococcus kocurii	312	0.9	Bacteria	Bacilli
UniRef90_A0A0S2EXI8	unreviewed	Formamidase	1	A0A0S2EXI8	Staphylococcus agnetis	396	0.9	Bacteria	Bacilli
UniRef90_A0A0U2U2L3	unreviewed	Formamidase	1	A0A0U2U2L3	Paenibacillus naphthalenovorans	393	0.9	Bacteria	Bacilli
UniRef90_A0A0A0DRS7	unreviewed	Formamidase	1	A0A0A0DRS7	Aquabacterium sp. NJ1	409	0.9	Bacteria	Betaproteobacteria
UniRef90_A0A0J1G316	unreviewed	Formamidase (Fragment)	1	A0A0J1G316	Burkholderia glathei PML1(12)	209	0.9	Bacteria	Betaproteobacteria
UniRef90_A0A0Q9CS32	unreviewed	Formamidase	1	A0A0Q9CS32	Acidovorax sp. Root275	408	0.9	Bacteria	Betaproteobacteria
UniRef90_A0A0R0LGQ1	unreviewed	Formamidase	1	A0A0R0LGQ1	Ferrovum sp. JA12	410	0.9	Bacteria	Betaproteobacteria
UniRef90_A0A0T7QJF1	unreviewed	Formamidase	1	A0A0T7QJF1	Bordetella pertussis	226	0.9	Bacteria	Betaproteobacteria
UniRef90_A0A0T7RCZ6	unreviewed	Formamidase	1	A0A0T7RCZ6	Bordetella pertussis	173	0.9	Bacteria	Betaproteobacteria
UniRef90_C3X7L0	unreviewed	Formamidase	1	C3X7L0	Oxalobacter formigenes OXCC13	409	0.9	Bacteria	Betaproteobacteria
UniRef90_C5T7M6	unreviewed	Formamidase (Fragment)	1	C5T7M6	Acidovorax delafieldii 2AN	200	0.9	Bacteria	Betaproteobacteria
UniRef90_F1W2R4	unreviewed	Formamidase	1	F1W2R4	Oxalobacteraceae bacterium IMCC9480	393	0.9	Bacteria	Betaproteobacteria
UniRef90_Q1H0E2	unreviewed	Formamidase	1	Q1H0E2	Methylobacillus flagellatus (strain KT / ATCC 51484 / DSM 6875)	406	0.9	Bacteria	Betaproteobacteria
UniRef90_S2WKW7	unreviewed	Formamidase (Fragment)	1	S2WKW7	Delftia acidovorans CCUG 274B	276	0.9	Bacteria	Betaproteobacteria
UniRef90_W7WQS9	unreviewed	Formamidase	1	W7WQS9	Hydrogenophaga sp. T4	185	0.9	Bacteria	Betaproteobacteria
UniRef90_A0A0S8DCZ7	unreviewed	Formamidase	1	A0A0S8DCZ7	Betaproteobacteria bacterium SG8_40	403	0.9	Bacteria	Betaproteobacteria
UniRef90_W4LJU8	unreviewed	Formamidase	1	W4LJU8	Candidatus Entotheonella sp. TSY1	382	0.9	Bacteria	Candidatus Tectomicrobia
UniRef90_K6PRF6	unreviewed	Putative acetamidase/formamidase	1	K6PRF6	Thermaerobacter subterraneus DSM 13965	310	0.9	Bacteria	Clostridia
UniRef90_K6PZM6	unreviewed	Putative acetamidase/formamidase	1	K6PZM6	Thermaerobacter subterraneus DSM 13965	157	0.9	Bacteria	Clostridia
UniRef90_Q67Q45	unreviewed	Acetamidase/formamidase	1	Q67Q45	Symbiobacterium thermophilum (strain T / IAM 14863)	413	0.9	Bacteria	Clostridia
UniRef90_E6SH59	unreviewed	Formamidase	1	E6SH59	Thermaerobacter marianensis (strain ATCC 700841 / DSM 12885 / JCM 10246 / 7p75a)	318	0.9	Bacteria	Clostridia
UniRef90_E6SHC0	unreviewed	Formamidase	1	E6SHC0	Thermaerobacter marianensis (strain ATCC 700841 / DSM 12885 / JCM 10246 / 7p75a)	409	0.9	Bacteria	Clostridia
UniRef90_A0A0C1V2S4	unreviewed	Acetamidase (Fragment)	1	A0A0C1V2S4	Lyngbya confervoides BDU141951	175	0.9	Bacteria	Cyanobacteria
UniRef90_B4WPW3	unreviewed	Acetamidase/Formamidase family	1	B4WPW3	Synechococcus sp. PCC 7335	438	0.9	Bacteria	Cyanobacteria
UniRef90_Q2JS29	unreviewed	Acetamidase/formamidase family protein	1	Q2JS29	Synechococcus sp. (strain JA-3-3Ab) (Cyanobacteria bacterium Yellowstone A-Prime)	401	0.9	Bacteria	Cyanobacteria
UniRef90_A0A0P7YWM9	unreviewed	Formamidase	1	A0A0P7YWM9	Phormidesmis priestleyi Ana	401	0.9	Bacteria	Cyanobacteria
UniRef90_Q3AGE3	unreviewed	Formamidase	1	Q3AGE3	Synechococcus sp. (strain CC9605)	206	0.9	Bacteria	Cyanobacteria
UniRef90_L0A573	unreviewed	Putative acetamidase/formamidase	1	L0A573	Deinococcus peraridilitoris (strain DSM 19664 / LMG 22246 / CIP 109416 / KR-200)	338	0.9	Bacteria	Deinococcus-Thermus
UniRef90_A0A0A7KES6	unreviewed	Formamidase	1	A0A0A7KES6	Deinococcus swuensis	326	0.9	Bacteria	Deinococcus-Thermus
UniRef90_C1D2T4	unreviewed	Putative formamidase	1	C1D2T4	Deinococcus deserti (strain VCD115 / DSM 17065 / LMG 22923)	327	0.9	Bacteria	Deinococcus-Thermus
UniRef90_D7CTI4	unreviewed	Formamidase	1	D7CTI4	Truepera radiovictrix (strain DSM 17093 / CIP 108686 / LMG 22925 / RQ-24)	311	0.9	Bacteria	Deinococcus-Thermus
UniRef90_A0A094MZF3	unreviewed	Putative acetamidase/formamidase	1	A0A094MZF3	Acidihalobacter prosperus	310	0.9	Bacteria	Gammaproteobacteria
UniRef90_A0A0B4XLM3	unreviewed	Acetamidase/Formamidase family protein	1	A0A0B4XLM3	Alcanivorax pacificus W11-5	410	0.9	Bacteria	Gammaproteobacteria
UniRef90_A0A0F4RE52	unreviewed	Acetamidase	1	A0A0F4RE52	Halomonas sp. S2151	312	0.9	Bacteria	Gammaproteobacteria
UniRef90_A0A0F7LYJ1	unreviewed	Putative acetamidase/formamidase	1	A0A0F7LYJ1	Spongiibacter sp. IMCC21906	409	0.9	Bacteria	Gammaproteobacteria
UniRef90_B8KXJ3	unreviewed	Acetamidase	1	B8KXJ3	Luminiphilus syltensis NOR5-1B	240	0.9	Bacteria	Gammaproteobacteria
UniRef90_E7C386	unreviewed	Predicted acetamidase/formamidase	1	E7C386	uncultured gamma proteobacterium HF0130_26L16	77	0.9	Bacteria	Gammaproteobacteria
UniRef90_N6WAL9	unreviewed	Acetamidase / formamidase	1	N6WAL9	Marinobacter nanhaiticus D15-8W	315	0.9	Bacteria	Gammaproteobacteria
UniRef90_Q1R131	unreviewed	Acetamidase/Formamidase	1	Q1R131	Chromohalobacter salexigens (strain DSM 3043 / ATCC BAA-138 / NCIMB 13768)	315	0.9	Bacteria	Gammaproteobacteria
UniRef90_A0A084ILJ2	unreviewed	Formamidase	1	A0A084ILJ2	Salinisphaera hydrothermalis C41B8	409	0.9	Bacteria	Gammaproteobacteria
UniRef90_A0A094MYV4	unreviewed	Formamidase	1	A0A094MYV4	Acidihalobacter prosperus	407	0.9	Bacteria	Gammaproteobacteria
UniRef90_A0A0F4QQQ2	unreviewed	Formamidase	1	A0A0F4QQQ2	Halomonas sp. S2151	418	0.9	Bacteria	Gammaproteobacteria
UniRef90_B8GQ32	unreviewed	Formamidase	1	B8GQ32	Thioalkalivibrio sulfidiphilus (strain HL-EbGR7)	408	0.9	Bacteria	Gammaproteobacteria
UniRef90_B8KXJ2	unreviewed	Formamidase	1	B8KXJ2	Luminiphilus syltensis NOR5-1B	181	0.9	Bacteria	Gammaproteobacteria
UniRef90_D0L155	unreviewed	Formamidase	1	D0L155	Halothiobacillus neapolitanus (strain ATCC 23641 / c2) (Thiobacillus neapolitanus)	411	0.9	Bacteria	Gammaproteobacteria
UniRef90_F6D0A7	unreviewed	Formamidase	1	F6D0A7	Marinomonas posidonica (strain CECT 7376 / NCIMB 14433 / IVIA-Po-181)	409	0.9	Bacteria	Gammaproteobacteria
UniRef90_I1YJD5	unreviewed	Formamidase	1	I1YJD5	Methylophaga frappieri (strain ATCC BAA-2434 / DSM 25690 / JAM7)	407	0.9	Bacteria	Gammaproteobacteria
UniRef90_Q1YUC1	unreviewed	Formamidase	1	Q1YUC1	gamma proteobacterium HTCC2207	411	0.9	Bacteria	Gammaproteobacteria
UniRef90_Q21GF2	unreviewed	Formamidase	1	Q21GF2	Saccharophagus degradans (strain 2-40 / ATCC 43961 / DSM 17024)	410	0.9	Bacteria	Gammaproteobacteria
UniRef90_R9PJK2	unreviewed	Formamidase	1	R9PJK2	Agarivorans albus MKT 106	411	0.9	Bacteria	Gammaproteobacteria
UniRef90_S6SGA1	unreviewed	Formamidase	1	S6SGA1	Pseudomonas syringae pv. actinidiae ICMP 19096	204	0.9	Bacteria	Gammaproteobacteria
UniRef90_S6SHX3	unreviewed	Formamidase	1	S6SHX3	Pseudomonas syringae pv. actinidiae ICMP 19096	181	0.9	Bacteria	Gammaproteobacteria
UniRef90_V5BER5	unreviewed	Formamidase FmdA	1	V5BER5	Methyloglobulus morosus KoM1	407	0.9	Bacteria	Gammaproteobacteria
UniRef90_A0A0W1RTT9	unreviewed	Formamidase	1	A0A0W1RTT9	Halothiobacillus sp. XI15	411	0.9	Bacteria	Gammaproteobacteria
UniRef90_D6TVW7	unreviewed	Formamidase	1	D6TVW7	Ktedonobacter racemifer DSM 44963	319	0.9	Bacteria	Chloroflexi
UniRef90_A0A0K2SH20	unreviewed	Acetamidase	1	A0A0K2SH20	Limnochorda pilosa	309	0.9	Bacteria	Limnochordia
UniRef90_I6ATP8	unreviewed	Putative acetamidase/formamidase	1	I6ATP8	Opitutaceae bacterium TAV1	407	0.9	Bacteria	Verrucomicrobia
UniRef90_A0A0R2XQW4	unreviewed	Formamidase	1	A0A0R2XQW4	Opitutaceae bacterium BACL24 MAG-120322-bin51	405	0.9	Bacteria	Verrucomicrobia
UniRef90_I0II47	unreviewed	Acetamidase	1	I0II47	Phycisphaera mikurensis (strain NBRC 102666 / KCTC 22515 / FYK2301M01)	407	0.9	Bacteria	Planctomycetes
UniRef90_A0A023WZQ0	unreviewed	Putative acetamidase/formamidase	1	A0A023WZQ0	Rubrobacter radiotolerans	317	0.9	Bacteria	Actinobacteria
UniRef90_A0A023X670	unreviewed	Putative acetamidase/formamidase	1	A0A023X670	Rubrobacter radiotolerans	407	0.9	Bacteria	Actinobacteria
UniRef90_Q1ASQ3	unreviewed	Formamidase	1	Q1ASQ3	Rubrobacter xylanophilus (strain DSM 9941 / NBRC 16129)	416	0.9	Bacteria	Actinobacteria
UniRef90_B9L432	unreviewed	Formamidase (Formamide amidohydrolase)	1	B9L432	Thermomicrobium roseum (strain ATCC 27502 / DSM 5159 / P-2)	374	0.9	Bacteria	Chloroflexi
UniRef90_D1C910	unreviewed	Formamidase	1	D1C910	Sphaerobacter thermophilus (strain DSM 20745 / S 6022)	310	0.9	Bacteria	Chloroflexi
UniRef90_D1CAT6	unreviewed	Formamidase	1	D1CAT6	Sphaerobacter thermophilus (strain DSM 20745 / S 6022)	416	0.9	Bacteria	Chloroflexi
UniRef90_D1CAV5	unreviewed	Formamidase	1	D1CAV5	Sphaerobacter thermophilus (strain DSM 20745 / S 6022)	374	0.9	Bacteria	Chloroflexi
UniRef90_I4EFE2	unreviewed	Formamidase	1	I4EFE2	Nitrolancea hollandica Lb	405	0.9	Bacteria	Chloroflexi
UniRef90_K2ATW9	unreviewed	Acetamidase/Formamidase (Fragment)	1	K2ATW9	uncultured bacterium (gcode 4)	117	0.9	Bacteria	Unclassified Bacteria
UniRef90_A0A0E3YWC9	unreviewed	Acetamidase	1	A0A0E3YWC9	Verrucomicrobia bacterium IMCC26134	311	0.9	Bacteria	Verrucomicrobia
UniRef90_B5JCK1	unreviewed	Acetamidase/Formamidase family	1	B5JCK1	Verrucomicrobia bacterium DG1235	309	0.9	Bacteria	Verrucomicrobia
UniRef90_F0KHY3	unreviewed and UniParc	Formamidase	102	F0KHY3; L9P4W7; A0A0E1PLK8; A0A013TG33; A0A062MML4; A0A0B9XQU3; A0A009LTC7; N9K292; L9MPX1; A0A0L6KIN2; UPI00069C45A8; R8YEW9; UPI00046E3F43; A0A0L6YUB9; N8SEU9; UPI0003A46936; A0A013TN53; UPI0002EEA671; UPI00047495DA; A0A0Q2BES3; A0A013SR76; UPI0003DFAEE6; UPI0006995290; UPI0007618C08; A0A0R0TY75; A0A010MD70; A0A0E2GY20; D8JKW1; A0A0M3C217; N9QNH5; UPI000446D131; UPI00066538CE; N8XA58; UPI000466…	Acinetobacter calcoaceticus (strain PHEA-2); Acinetobacter baumannii Naval-57; Acinetobacter baumannii NCGM 237; Acinetobacter baumannii 742879; Acinetobacter baumannii 1288284; Acinetobacter baumannii; Acinetobacter baumannii 1440422; Acinetobacter baumannii NIPH 80; Acinetobacter baumannii WC-A-92; Acinetobacter pittii ANC 4050; Acinetobacter pittii (Acinetobacter genomosp. 3); Acinetobacter se…	405	0.9	Bacteria	Gammaproteobacteria
UniRef90_A0A0D5AJV0	unreviewed and UniParc	Acetamidase/Formamidase family protein	21	A0A0D5AJV0; A0A0Q6IL13; A0A0Q6KYL2; L8DF29; UPI00050BDAA2; UPI00050C340F; UPI00050C6083; UPI00050C91CA; UPI00050C9D65; UPI00050CDF2E; UPI00050CF968; UPI00055FB39A; UPI0005676639; UPI00050C02BC; UPI00050C0EB9; UPI00050C93B4; UPI00041B36F9; UPI00050CFF76; A0A0J5G0E6; UPI00056148F7; A0A0F3IC50	Rhodococcus sp. B7740; Rhodococcus sp. Leaf233; Rhodococcus sp. Leaf278; Rhodococcus sp. AW25M09; Rhodococcus fascians; Rhodococcus sp. JG-3; Rhodococcus sp. PML026	453	0.9	Bacteria	Actinobacteria
UniRef90_A0A0D1MLI3	unreviewed and UniParc	Acetamidase	13	A0A0D1MLI3; A0A0R3M333; A0A0R3LCN7; A0A0R3L3T7; A0A0R3MH34; UPI0004122428; UPI000428635C; UPI00047553F3; UPI0005710084; UPI000481405C; UPI0004951F82; UPI0004AC7532; UPI00067DA21E	Bradyrhizobium elkanii; Bradyrhizobium valentinum; Bradyrhizobium jicamae; Bradyrhizobium lablabi; Bradyrhizobium sp. th.b2; Bradyrhizobium sp. URHD0069; Bradyrhizobium pachyrhizi	484	0.9	Bacteria	Alphaproteobacteria
UniRef90_A0A069PKZ8	unreviewed and UniParc	Acetamidase	13	A0A069PKZ8; UPI0006D452CF; A0A0S2UE37; W6X3L5; I5CST8; B2JMA1; Q13KP2; I2IVZ2; B1G4V2; A0A0P0RJL7; UPI00036226FC; UPI00048D99CA; UPI0006D402ED	Burkholderia glathei; Burkholderia sp. E7m39; Burkholderia caribensis; Burkholderia sp. BT03; Burkholderia terrae BS001; Burkholderia phymatum (strain DSM 17167 / STM815); Burkholderia xenovorans (strain LB400); Burkholderia sp. Ch1-1; Burkholderia graminis C4D1M; Burkholderia caribensis MBA4; Burkholderia bryophila; Burkholderia sp. UYPR1.413; Burkholderia sp. E7m48	343	0.9	Bacteria	Betaproteobacteria
UniRef90_A0A009P2W7	unreviewed and UniParc	Acetamidase/Formamidase family protein	12	A0A009P2W7; A0A062BY99; A0A010ESR3; A0A010JIZ0; A0A0E2GKQ4; A0A009MR53; A0A009JXV4; A0A009QNI4; C6RRX1; UPI0005B3D5E4; A0A010PHV7; UPI000277C462	Acinetobacter baumannii 272263; Acinetobacter baumannii 263903-1; Acinetobacter baumannii 983759; Acinetobacter baumannii 1239920; Acinetobacter radioresistens DSM 6976 = NBRC 102413 = CIP 103788; Acinetobacter baumannii 230853; Acinetobacter baumannii 1461402; Acinetobacter baumannii 869535; Acinetobacter radioresistens SK82; Acinetobacter radioresistens; Acinetobacter baumannii 1294596	411	0.9	Bacteria	Gammaproteobacteria
UniRef90_A0A089NQS2	unreviewed and UniParc	Acetamidase/Formamidase	10	A0A089NQS2; I9X1W1; UPI00063F086E; UPI00034CF827; M7Y681; UPI000685E038; A0A0V7Z5M8; A0A0L6J397; A0A0M8Z337; UPI0006B01372	Methylobacterium oryzae CBMB20; Methylobacterium sp. GXF4; Methylobacterium sp. B1; Methylobacterium mesophilicum SR1.6/6; Methylobacterium mesophilicum; Methylobacterium sp. GXS13; Methylobacterium sp. ARG-1; Streptomyces purpurogeneiscleroticus	319	0.9	Bacteria	Alphaproteobacteria
UniRef90_B1Z746	unreviewed and UniParc	Acetamidase/Formamidase	10	B1Z746; A0A0Q6BV63; A0A0Q4VCN8; A0A0Q4Z3X8; A0A0Q5BAV4; A0A0S9QFZ8; UPI000346A5B3; UPI00074F9E3F; A0A0Q4Z534; A0A0Q4X5S0	Methylobacterium populi (strain ATCC BAA-705 / NCIMB 13946 / BJ001); Methylobacterium sp. Leaf456; Methylobacterium sp. Leaf87; Methylobacterium sp. Leaf102; Methylobacterium sp. Leaf123; Methylobacterium sp. Leaf112; Methylobacterium sp. MB200; Methylobacterium sp. AMS5; Methylobacterium sp. Leaf100; Methylobacterium sp. Leaf99	479	0.9	Bacteria	Alphaproteobacteria
UniRef90_X2JY18	unreviewed	Formamidase	10	X2JY18; V5UA33; V5PQ20; A0A0U2J050; A0A0H3WMS6; A0A0E3U7Z7; A0A0A8BGR1; A0A0B3TQM9; A0A0C5K0A7; U3QXM6	Pandoraea pnomenusa; Pandoraea sp. RB-44; Pandoraea pnomenusa 3kgm; Pandoraea norimbergensis; Pandoraea faecigallinarum; Pandoraea oxalativorans; Pandoraea sputorum; Pandoraea vervacti; Ralstonia pickettii DTP0602	342	0.9	Bacteria	Betaproteobacteria
UniRef90_A0A0N0B994	unreviewed and UniParc	Acetamidase	9	A0A0N0B994; A0A089Q1G3; A0A0E9K3M8; B1LUC8; A0A0M8ZM78; UPI0004642FF6; UPI00041599C0; A0A0Q5XJ07; M7YA56	Streptomyces purpurogeneiscleroticus; Methylobacterium oryzae CBMB20; Methylobacterium sp. ME121; Methylobacterium radiotolerans (strain ATCC 27329 / DSM 1819 / JCM 2831); Asanoa ferruginea; Methylobacterium sp. EUR3 AL-11; Methylobacterium sp. L2-4; Methylobacterium sp. Leaf361; Methylobacterium mesophilicum SR1.6/6	480	0.9	Bacteria	Actinobacteria
UniRef90_A0A0Q5ZW60	unreviewed and UniParc	Acetamidase	9	A0A0Q5ZW60; A0A0Q6EI94; A0A0Q4X1Y8; A0A0Q4WYB8; A0A0Q4U144; A0A0Q4TEK7; UPI000368C750; UPI000484C02B; UPI0006F7515F	Methylobacterium sp. Leaf399; Methylobacterium sp. Leaf466; Methylobacterium sp. Leaf93; Methylobacterium sp. Leaf91; Methylobacterium sp. Leaf86; Methylobacterium sp. Leaf85; Methylobacterium sp. 77; Methylobacterium sp. 10; Methylobacterium sp. Leaf108	480	0.9	Bacteria	Alphaproteobacteria
UniRef90_A9W0X7	unreviewed and UniParc	Acetamidase/Formamidase	9	A9W0X7; A0A0Q5AN27; A0A0S9KI59; C5AUD5; A0A0Q4WG60; B7L0I4; C7CD61; H1KHU5; UPI0006F97F3F	Methylobacterium extorquens (strain PA1); Methylobacterium sp. Leaf122; Methylobacterium sp. Leaf92; Methylobacterium extorquens (strain ATCC 14718 / DSM 1338 / AM1); Methylobacterium sp. Leaf90; Methylobacterium extorquens (strain CM4 / NCIMB 13688) (Methylobacterium chloromethanicum); Methylobacterium extorquens (strain DSM 5838 / DM4) (Methylobacterium dichloromethanicum (strain DM4)); Methylo…	479	0.9	Bacteria	Alphaproteobacteria
UniRef90_Q0RHW7	unreviewed and UniParc	Putative acetamidase/formamidase	8	Q0RHW7; A0A0Q4AV75; A0A0D8BF74; A0A0Q1CIX5; I8QG68; UPI0006865B7A; UPI0005A55D42; UPI0006EBF06B	Frankia alni (strain ACN14a); Frankia sp. CpI1-P; Frankia sp. CpI1-S; Frankia sp. ACN1ag; Frankia sp. QA3; Frankia alni; Frankia sp. AvcI1	389	0.9	Bacteria	Actinobacteria
UniRef90_A5EP20	unreviewed and UniParc	Putative Acetamidase/Formamidase family protein	8	A5EP20; A4YZ41; H0T531; M4Z499; H0SPM8; H0RQN9; UPI0003457B53; UPI0003F8F9C0	Bradyrhizobium sp. (strain BTAi1 / ATCC BAA-1182); Bradyrhizobium sp. (strain ORS278); Bradyrhizobium sp. STM 3809; Bradyrhizobium oligotrophicum S58; Bradyrhizobium sp. ORS 375; Bradyrhizobium sp. ORS 285; Rhodopseudomonas sp. B29; Bradyrhizobium	312	0.9	Bacteria	Alphaproteobacteria
UniRef90_B0T4I0	unreviewed and UniParc	Acetamidase/Formamidase	8	B0T4I0; A0A0Q7WDF6; A0A0Q8GIS5; J2PFP2; A0A0Q8FGZ6; UPI000418C326; UPI0004A73A38; UPI000550FD62	Caulobacter sp. (strain K31); Caulobacter sp. Root1472; Caulobacter sp. Root656; Caulobacter sp. AP07; Caulobacter sp. Root655; Caulobacter sp. URHA0033; Caulobacter sp. UNC358MFTsu5.1; Caulobacter henricii	358	0.9	Bacteria	Alphaproteobacteria
UniRef90_B0T8S1	unreviewed and UniParc	Acetamidase/Formamidase	8	B0T8S1; A0A0Q7N664; A0A0Q7TRP1; A0A0Q7VLL3; A0A0Q8GIP6; UPI00040192FC; UPI0004A6CE2A; UPI0005553D02	Caulobacter sp. (strain K31); Caulobacter sp. Root487D2Y; Caulobacter sp. Root1455; Caulobacter sp. Root1472; Caulobacter sp. Root656; Caulobacter sp. URHA0033; Caulobacter sp. UNC358MFTsu5.1; Caulobacter henricii	315	0.9	Bacteria	Alphaproteobacteria
UniRef90_J2PXS3	unreviewed and UniParc	Putative acetamidase/formamidase	8	J2PXS3; A0A0J7XJ43; A0A0D1CKX8; UPI000740DF2D; J8VQ88; A0A031JYA9; A0A0Q4C6C9; UPI00056A2ED3	Novosphingobium sp. AP12; Novosphingobium barchaimii LL02; Novosphingobium sp. P6W; Novosphingobium barchaimii; Sphingomonas sp. LH128; Novosphingobium resinovorum; Novosphingobium sp. Leaf2; Sphingomonadaceae	775	0.9	Bacteria	Alphaproteobacteria
UniRef90_A9BMP6	unreviewed and UniParc	Acetamidase/Formamidase	8	A9BMP6; A0A081J5P5; S2XNN0; S2WKK3; F6AS26; A0A031IQB0; A0A080NW11; UPI000645FC29	Delftia acidovorans (strain DSM 14801 / SPH-1); Delftia tsuruhatensis; Delftia acidovorans CCUG 15835; Delftia acidovorans CCUG 274B; Delftia sp. (strain Cs1-4); Delftia sp. RIT313; Delftia acidovorans (Pseudomonas acidovorans) (Comamonas acidovorans); Delftia sp. ZNC0008	491	0.9	Bacteria	Betaproteobacteria
UniRef90_A0A0N1M150	unreviewed and UniParc	Acetamidase	7	A0A0N1M150; A0A0Q6BC55; A0A0Q4TQB3; A0A0Q4MFY3; A0A0Q4CB71; A0A0Q5SWE3; UPI0005BB4D4A	Frigoribacterium sp. RIT-PI-h; Frigoribacterium sp. Leaf415; Frigoribacterium sp. Leaf254; Frigoribacterium sp. Leaf44; Frigoribacterium sp. Leaf8; Frigoribacterium sp. Leaf186; Frigoribacterium sp. MEB024	309	0.9	Bacteria	Actinobacteria
UniRef90_A4YVR2	unreviewed	Putative Acetamidase/Formamidase family protein	7	A4YVR2; H0T6E8; M4Z870; H0TLR6; H0SFF5; H0RUU6; A5EKE7	Bradyrhizobium sp. (strain ORS278); Bradyrhizobium sp. STM 3809; Bradyrhizobium oligotrophicum S58; Bradyrhizobium sp. STM 3843; Bradyrhizobium sp. ORS 375; Bradyrhizobium sp. ORS 285; Bradyrhizobium sp. (strain BTAi1 / ATCC BAA-1182)	313	0.9	Bacteria	Alphaproteobacteria
UniRef90_D5VGF6	unreviewed and UniParc	Acetamidase/Formamidase	7	D5VGF6; A0A0Q6U360; A0A0Q6UV07; R0D6C9; UPI0003C1894D; UPI00054E88B2; UPI00064710F8	Caulobacter segnis (strain ATCC 21756 / DSM 7131 / JCM 7823 / NBRC 15250 / LMG 17158 / TK0059) (Mycoplana segnis); Caulobacter sp. Root342; Caulobacter sp. Root343; Caulobacter crescentus OR37; Pantholops hodgsonii (Chiru) (Tibetan antelope); Caulobacter henricii; Caulobacter sp. OV484	358	0.9	Bacteria	Alphaproteobacteria
UniRef90_J2GQI2	unreviewed	Putative acetamidase/formamidase	7	J2GQI2; A0A0D1AKZ3; A0A0J7XGJ5; I9WL17; J8VRZ3; A0A031K126; A0A0Q4C6B1	Novosphingobium sp. AP12; Novosphingobium sp. P6W; Novosphingobium barchaimii LL02; Novosphingobium sp. Rr 2-17; Sphingomonas sp. LH128; Novosphingobium resinovorum; Novosphingobium sp. Leaf2	368	0.9	Bacteria	Alphaproteobacteria
UniRef90_A0A0Q4ZSN4	unreviewed	Acetamidase	7	A0A0Q4ZSN4; A0A0Q6IEA1; A0A0Q4VFE5; A0A0Q6DPA1; A0A0Q5DYG2; A0A0S9S864; A0A0S9R0H6	Methylobacterium sp. Leaf104; Methylobacterium sp. Leaf94; Methylobacterium sp. Leaf89; Methylobacterium sp. Leaf465; Methylobacterium sp. Leaf125; Methylobacterium sp. Leaf113; Methylobacterium sp. Leaf111	481	0.9	Bacteria	Alphaproteobacteria
UniRef90_Q0K401	unreviewed	Formamidase	7	Q0K401; R7XFH8; A0A022FQJ3; A0A0W7UF00; F8GQE3; A0A0A6QDG7; B2AIB3	Cupriavidus necator (strain ATCC 17699 / H16 / DSM 428 / Stanier 337) (Ralstonia eutropha); Ralstonia sp. GA3-3; Cupriavidus sp. SK-4; Cupriavidus necator (Alcaligenes eutrophus) (Ralstonia eutropha); Cupriavidus necator (strain ATCC 43291 / DSM 13513 / N-1) (Ralstonia eutropha); Burkholderia sacchari; Cupriavidus taiwanensis (strain R1 / LMG 19424) (Ralstonia taiwanensis (strain LMG 19424))	341	0.9	Bacteria	Betaproteobacteria
UniRef90_A0A0N0KVR2	unreviewed and UniParc	Acetamidase	6	A0A0N0KVR2; A0A0Q6BGB2; A0A0Q4TS35; A0A0Q4LRY2; A0A0Q4CYC3; UPI0005BBBD2D	Frigoribacterium sp. RIT-PI-h; Frigoribacterium sp. Leaf415; Frigoribacterium sp. Leaf254; Frigoribacterium sp. Leaf44; Frigoribacterium sp. Leaf8; Frigoribacterium sp. MEB024	346	0.9	Bacteria	Actinobacteria
UniRef90_S4ME00	unreviewed and UniParc	Putative formamidase	6	S4ME00; A0A0K8PU63; A0A0Q6Y5N6; A0A0L8LGI9; UPI000689EFE8; UPI00068F8887	Streptomyces afghaniensis 772; Streptomyces azureus; Streptomyces sp. Root369; Streptomyces resistomycificus; Streptomyces galbus; Streptomyces yerevanensis	380	0.9	Bacteria	Actinobacteria
UniRef90_A0A0H3CCU8	unreviewed and UniParc	Acetamidase/formamidase family protein	6	A0A0H3CCU8; Q9A553; UPI000645DDAD; D5VF55; A0A0Q6U7F4; A0A0Q6V150	Caulobacter crescentus (strain NA1000 / CB15N); Caulobacter crescentus (strain ATCC 19089 / CB15); Caulobacter sp. OV484; Caulobacter segnis (strain ATCC 21756 / DSM 7131 / JCM 7823 / NBRC 15250 / LMG 17158 / TK0059) (Mycoplana segnis); Caulobacter sp. Root342; Caulobacter sp. Root343	321	0.9	Bacteria	Alphaproteobacteria
UniRef90_A0A022LX17	unreviewed and UniParc	Acetamidase	5	A0A022LX17; UPI00068DF96A; UPI00058E56A9; UPI0005AC204A; A0A0Q5KX13	Curtobacterium flaccumfaciens UCD-AKU; Curtobacterium sp. UNCCL17; Curtobacterium flaccumfaciens; Curtobacterium sp. Leaf154	385	0.9	Bacteria	Actinobacteria
UniRef90_A0A0G3ISS2	unreviewed and UniParc	Formamidase	5	A0A0G3ISS2; A0A064CT22; UPI0004AE9ACB; G4I2U5; UPI0002EC6DB8	Mycobacterium sp. EPa45; Mycobacterium aromaticivorans JS19b1 = JCM 16368; Mycobacterium aromaticivorans; Mycobacterium rhodesiae JS60; Mycobacterium rhodesiae	344	0.9	Bacteria	Actinobacteria
UniRef90_L8F5S1	unreviewed	Formamidase	5	L8F5S1; I7GDZ0; A0A0D6IY22; A0R364; A0A0K0X5Q0	Mycobacterium smegmatis MKD8; Mycobacterium smegmatis (strain ATCC 700084 / mc(2)155); Mycobacterium smegmatis; Mycobacterium goodii	452	0.9	Bacteria	Actinobacteria
UniRef90_A0A0Q9CK69	unreviewed	Acetamidase	5	A0A0Q9CK69; A0A0T0MH42; A0A0Q5J0P2; A0A0Q7PHI6; A0A0Q7MF70	Cellulomonas sp. Root930; Cellulomonas sp. Leaf395; Cellulomonas sp. Leaf334; Cellulomonas sp. Root137; Cellulomonas sp. Root485	356	0.9	Bacteria	Actinobacteria
UniRef90_A5V6R9	unreviewed and UniParc	Acetamidase/Formamidase	5	A5V6R9; UPI000674206E; UPI00068372C4; UPI0006846A2A; UPI00068C5220	Sphingomonas wittichii (strain RW1 / DSM 6014 / JCM 10273); Sphingomonas wittichii; Sphingomonas sp. YL-JM2C; Sphingomonas sp. DC-6	318	0.9	Bacteria	Alphaproteobacteria
UniRef90_Q3IWN7	unreviewed and UniParc	Putative acetamidase/formamidase	5	Q3IWN7; L1KDQ2; B9KTU1; A3PPC2; UPI00020B03A8	Rhodobacter sphaeroides (strain ATCC 17023 / 2.4.1 / NCIB 8253 / DSM 158); Rhodobacter sp. AKP1; Rhodobacter sphaeroides (strain KD131 / KCTC 12085); Rhodobacter sphaeroides (strain ATCC 17029 / ATH 2.4.9); Rhodobacter sphaeroides (Rhodopseudomonas sphaeroides)	321	0.9	Bacteria	Alphaproteobacteria
UniRef90_W4B6T3	unreviewed and UniParc	Acetamidase/Formamidase	5	W4B6T3; UPI0006881E4A; A0A0J1EZL6; UPI00069DB491; A0A0Q7SI98	Paenibacillus sp. FSL R5-192; Paenibacillus sp. FSL H7-689; Paenibacillus sp. VT-400; Paenibacillus sp. Root52	501	0.9	Bacteria	Bacilli
UniRef90_A0A0D6QGF9	unreviewed and UniParc	Formamidase	5	A0A0D6QGF9; B8J6C2; B4ULR1; UPI000051BDEE; Q2IJY1	Anaeromyxobacter sp. PSR-1; Anaeromyxobacter dehalogenans (strain 2CP-1 / ATCC BAA-258); Anaeromyxobacter sp. (strain K); Anaeromyxobacter dehalogenans; Anaeromyxobacter dehalogenans (strain 2CP-C)	438	0.9	Bacteria	Deltaproteobacteria
UniRef90_A0A022LHR8	unreviewed and UniParc	Acetamidase	4	A0A022LHR8; UPI00048396E8; A0A0Q5KF22; UPI0005ACFD37	Curtobacterium flaccumfaciens UCD-AKU; Curtobacterium sp. UNCCL17; Curtobacterium sp. Leaf154; Curtobacterium flaccumfaciens	313	0.9	Bacteria	Actinobacteria
UniRef90_A0A0D7QMK2	unreviewed	Acetamidase	4	A0A0D7QMK2; A0A0Q5JV46; A0A0S9DS23; A0A0Q4F6M3	Agreia bicolorata; Agreia sp. Leaf335; Agreia sp. Leaf244; Agreia sp. Leaf210	365	0.9	Bacteria	Actinobacteria
UniRef90_A0A0N6ZWD8	unreviewed and UniParc	Acetamidase	4	A0A0N6ZWD8; UPI000736E048; UPI0007363626; UPI000736AA75	Curtobacterium sp. MR_MD2014; Curtobacterium oceanosedimentum; Curtobacterium citreum	313	0.9	Bacteria	Actinobacteria
UniRef90_A1UFL6	unreviewed and UniParc	Acetamidase/Formamidase	4	A1UFL6; UPI0000D647F3; UPI00073FD255; UPI0007415DB7	Mycobacterium sp. (strain KMS); Mycobacterium sp. (strain JLS); Mycobacterium sp. IS-1742; Mycobacterium sp. IS-1496	416	0.9	Bacteria	Actinobacteria
UniRef90_X5LQM2	unreviewed and UniParc	Acetamidase/formamidase	4	X5LQM2; UPI0003FB1A96; UPI0005681D27; UPI0006857860	Mycobacterium vulneris; Mycobacterium septicum; Mycobacterium sp. URHD0025	354	0.9	Bacteria	Actinobacteria
UniRef90_X5LXY2	unreviewed and UniParc	Acetamidase/formamidase	4	X5LXY2; A0A0H0T1G7; A0A0J8U8F4; UPI0003FB1D13	Mycobacterium vulneris; Mycobacterium senegalense; Mycobacterium conceptionense; Mycobacterium septicum	373	0.9	Bacteria	Actinobacteria
UniRef90_B1M484	unreviewed and UniParc	Acetamidase/Formamidase	4	B1M484; A0A0E9KIR7; A0A0M8Z7T3; UPI000467808F	Methylobacterium radiotolerans (strain ATCC 27329 / DSM 1819 / JCM 2831); Methylobacterium sp. ME121; Asanoa ferruginea; Methylobacterium sp. EUR3 AL-11	315	0.9	Bacteria	Alphaproteobacteria
UniRef90_I4YNL9	unreviewed and UniParc	Putative acetamidase/formamidase	4	I4YNL9; A0A086MCF1; A0A086MMY5; UPI0004AD230B	Microvirga lotononidis; Microvirga aerilata; Microvirga lupini	315	0.9	Bacteria	Alphaproteobacteria
UniRef90_X6GDM4	unreviewed and UniParc	Acetamidase	4	X6GDM4; A0A072CL81; UPI0004896F89; UPI0004AE9AA1	Mesorhizobium sp. L48C026A00; Sinorhizobium americanum CCGM7; Mesorhizobium sp. WSM2561; Ensifer sojae	483	0.9	Bacteria	Alphaproteobacteria
UniRef90_A0A075R4X5	unreviewed and UniParc	Formamidase	4	A0A075R4X5; A0A0F7C0B7; H0UCK1; UPI0003B1D417	Brevibacillus laterosporus LMG 15441; Brevibacillus laterosporus (Bacillus laterosporus); Brevibacillus laterosporus GI-9	310	0.9	Bacteria	Bacilli
UniRef90_A0A0K9YP71	unreviewed	Acetamidase	4	A0A0K9YP71; A0A0Q5SPN4; A0A0K9YNL1; A0A0J6BP33	Brevibacillus reuszeri; Brevibacillus sp. Leaf182; Brevibacillus brevis (Bacillus brevis)	309	0.9	Bacteria	Bacilli
UniRef90_A0A0D6YFN0	unreviewed and UniParc	Acetamidase (Fragment)	4	A0A0D6YFN0; UPI0002E55209; A0A0M0SJS5; UPI0002EED0D6	Mastigocladus laminosus UU774; Fischerella sp. PCC 9339; Hapalosiphon sp. MRB220; Fischerella muscicola	223	0.9	Bacteria	Cyanobacteria
UniRef90_G6FRT1	unreviewed and UniParc	Acetamidase/Formamidase	4	G6FRT1; A0A0S3TS75; UPI0002F172FF; UPI000305A17D	Fischerella sp. JSC-11; Fischerella sp. NIES-3754; Fischerella thermalis; Fischerella muscicola	323	0.9	Bacteria	Cyanobacteria
UniRef90_A0A0B8NC29	unreviewed and UniParc	Acetamidase	3	A0A0B8NC29; UPI0006913E90; UPI0006963DC6	Nocardia seriolae N-2927; Nocardia seriolae	380	0.9	Bacteria	Actinobacteria
UniRef90_A0A0D8BHQ0	unreviewed	Putative acetamidase/formamidase	3	A0A0D8BHQ0; A0A0Q4AUR2; A0A0Q1E1B7	Frankia sp. CpI1-S; Frankia sp. CpI1-P; Frankia sp. ACN1ag	507	0.9	Bacteria	Actinobacteria
UniRef90_A0A0F0LTI7	unreviewed	Acetamidase	3	A0A0F0LTI7; A0A0Q5R3E9; A0A0Q5QEE4	Microbacterium ginsengisoli; Microbacterium sp. Leaf351; Microbacterium sp. Leaf347	385	0.9	Bacteria	Actinobacteria
UniRef90_A0A0M9ULC1	unreviewed and UniParc	Acetamidase/Formamidase family protein	3	A0A0M9ULC1; UPI0004940039; UPI0006B512D8	Brachybacterium sp. SW0106-09; Brachybacterium paraconglomeratum	463	0.9	Bacteria	Actinobacteria
UniRef90_A0A0N7A1H9	unreviewed and UniParc	Acetamidase	3	A0A0N7A1H9; UPI000735DEBB; UPI0007362C1B	Curtobacterium sp. MR_MD2014; Curtobacterium oceanosedimentum	371	0.9	Bacteria	Actinobacteria
UniRef90_A0A0Q5JWG6	unreviewed	Acetamidase	3	A0A0Q5JWG6; A0A0Q5PXB3; A0A0Q6E119	Microbacterium sp. Leaf151; Microbacterium sp. Leaf179; Microbacterium sp. Leaf436	386	0.9	Bacteria	Actinobacteria
UniRef90_A8L5W9	unreviewed and UniParc	Acetamidase/Formamidase	3	A8L5W9; UPI0002E4D0AB; UPI000477371A	Frankia sp. (strain EAN1pec); Frankia sp. BCU110501	381	0.9	Bacteria	Actinobacteria
UniRef90_D2Q7Z8	unreviewed	Acetamidase/Formamidase	3	D2Q7Z8; W2VGZ5; E0QA06	Bifidobacterium dentium (strain ATCC 27534 / DSM 20436 / JCM 1195 / Bd1); Bifidobacterium sp. MSTE12; Bifidobacterium dentium ATCC 27679	387	0.9	Bacteria	Actinobacteria
UniRef90_D3CWP3	unreviewed	Acetamidase/Formamidase	3	D3CWP3; A0A0S4QT65; A0A0P7CRM1	Frankia sp. EUN1f; Frankia sp. DSM 45899; Frankia sp. R43	446	0.9	Bacteria	Actinobacteria
UniRef90_D3CYP1	unreviewed	Acetamidase/Formamidase	3	D3CYP1; A0A0S4QWH1; A0A0P7BVW2	Frankia sp. EUN1f; Frankia sp. DSM 45899; Frankia sp. R43	359	0.9	Bacteria	Actinobacteria
UniRef90_D3D272	unreviewed	Acetamidase/Formamidase	3	D3D272; A0A0S4QGZ8; A0A0P7CGU8	Frankia sp. EUN1f; Frankia sp. DSM 45899; Frankia sp. R43	376	0.9	Bacteria	Actinobacteria
UniRef90_W9ASA7	unreviewed and UniParc	Acetamidase/formamidase	3	W9ASA7; UPI000416A148; UPI00062BFD80	Mycobacterium cosmeticum; Mycobacterium sp. UM_RHS; Mycobacterium sp. UM_NYF	343	0.9	Bacteria	Actinobacteria
UniRef90_A0A031HZL1	unreviewed	Acetamidase/Formamidase	3	A0A031HZL1; A0A0Q4ES21; A0A0Q4J659	Sphingomonas sp. RIT328; Sphingomonas sp. Leaf208; Sphingomonas sp. Leaf230	337	0.9	Bacteria	Alphaproteobacteria
UniRef90_D7A1I5	unreviewed and UniParc	Acetamidase/Formamidase	3	D7A1I5; UPI00035DFB3F; UPI0004942357	Starkeya novella (strain ATCC 8093 / DSM 506 / CCM 1077 / IAM 12100 / NBRC 12443 / NCIB 9113); Ancylobacter sp. FA202; Bosea sp. 117	311	0.9	Bacteria	Alphaproteobacteria
UniRef90_F6IKQ6	unreviewed	Acetamidase/formamidase	3	F6IKQ6; A0A0N1EDN1; G6EEE7	Novosphingobium sp. PP1Y; Novosphingobium sp. ST904; Novosphingobium pentaromativorans US6-1	364	0.9	Bacteria	Alphaproteobacteria
UniRef90_D3E8W1	unreviewed and UniParc	Acetamidase/Formamidase	3	D3E8W1; F3M3N1; UPI0003E27239	Geobacillus sp. (strain Y412MC10); Paenibacillus sp. HGF5; Paenibacillus sp. FSL H8-457	523	0.9	Bacteria	Bacilli
UniRef90_D3ELZ1	unreviewed and UniParc	Acetamidase/Formamidase	3	D3ELZ1; UPI00059F9790; F3MJ42	Geobacillus sp. (strain Y412MC10); Paenibacillus sp. HGF5	334	0.9	Bacteria	Bacilli
UniRef90_W4AV69	unreviewed and UniParc	Acetamidase/Formamidase	3	W4AV69; UPI0004B1A832; UPI0005946A8E	Paenibacillus sp. FSL R5-808; Paenibacillus vortex	519	0.9	Bacteria	Bacilli
UniRef90_W4B2B2	unreviewed and UniParc	Acetamidase/Formamidase	3	W4B2B2; UPI0002E88220; UPI0003E1D865	Paenibacillus sp. FSL R5-192; Paenibacillus sp. PAMC 26794; Paenibacillus sp. FSL H7-689	320	0.9	Bacteria	Bacilli
UniRef90_A0A0Q6CM54	unreviewed	Acetamidase	3	A0A0Q6CM54; A0A0Q6BQG4; A0A0Q6B9H0	Methylophilus sp. Leaf459; Methylophilus sp. Leaf416; Methylophilus sp. Leaf414	485	0.9	Bacteria	Betaproteobacteria
UniRef90_A0A0F0CAW9	unreviewed	Acetamidase	3	A0A0F0CAW9; A0A0J9BWP6; G5HKS1	Clostridium sp. FS41; [Clostridium] citroniae WAL-19142; [Clostridium] citroniae WAL-17108	310	0.9	Bacteria	Clostridia
UniRef90_K9TYF2	unreviewed and UniParc	Acetamidase/Formamidase	3	K9TYF2; A0A0C1TEB9; UPI0006856894	Chroococcidiopsis thermalis PCC 7203; Scytonema millei VB511283; Chroococcidiopsis thermalis	395	0.9	Bacteria	Cyanobacteria
UniRef90_I6AVH0	unreviewed and UniParc	Putative acetamidase/formamidase	3	I6AVH0; W0IVZ5; UPI0005C4ED01	Opitutaceae bacterium TAV1; Opitutaceae bacterium TAV5	393	0.9	Bacteria	Verrucomicrobia
UniRef90_A0A076JMB8	unreviewed and UniParc	Putative acetamidase/formamidase	2	A0A076JMB8; UPI00068BCB4C	Bifidobacterium adolescentis	209	0.9	Bacteria	Actinobacteria
UniRef90_A0A087CU14	unreviewed and UniParc	Acetamidase/formamidase	2	A0A087CU14; UPI000529F933	Bifidobacterium ruminantium	362	0.9	Bacteria	Actinobacteria
UniRef90_A0A087EEX0	unreviewed and UniParc	Acetamidase/Formamidase	2	A0A087EEX0; UPI000529FE83	Bifidobacterium thermophilum; Bifidobacterium thermacidophilum	367	0.9	Bacteria	Actinobacteria
UniRef90_A0A0A0B6M4	unreviewed and UniParc	Acetamidase	2	A0A0A0B6M4; UPI000690D105	Cellulomonas cellasea DSM 20118; Cellulomonas cellasea	366	0.9	Bacteria	Actinobacteria
UniRef90_A0A0C2BDD8	unreviewed and UniParc	Acetamidase	2	A0A0C2BDD8; UPI0006975AC7	Streptomyces sp. 150FB	302	0.9	Bacteria	Actinobacteria
UniRef90_A0A0J6W659	unreviewed	Acetamidase	2	A0A0J6W659; A0A0M2K847	Mycobacterium obuense	450	0.9	Bacteria	Actinobacteria
UniRef90_A0A0K3BQ75	unreviewed and UniParc	Acetamidase/formamidase family protein	2	A0A0K3BQ75; UPI0005AB3FA0	Kibdelosporangium sp. MJ126-NF4	294	0.9	Bacteria	Actinobacteria
UniRef90_A0A0M2CZM0	unreviewed	Acetamidase	2	A0A0M2CZM0; A0A0J1BWN5	Kocuria sp. UCD-OTCP; Kocuria sp. SM24M-10	456	0.9	Bacteria	Actinobacteria
UniRef90_A0A0P0DQ12	unreviewed and UniParc	Acetamidase	2	A0A0P0DQ12; UPI0006D1ACAD	Microbacterium sp. No. 7	386	0.9	Bacteria	Actinobacteria
UniRef90_A0A0Q5BE73	unreviewed	Acetamidase	2	A0A0Q5BE73; A0A0Q5C151	Rathayibacter sp. Leaf296; Rathayibacter sp. Leaf299	363	0.9	Bacteria	Actinobacteria
UniRef90_A0A0Q5J8J1	unreviewed	Acetamidase	2	A0A0Q5J8J1; A0A0S9DNU5	Agreia sp. Leaf335; Agreia sp. Leaf244	332	0.9	Bacteria	Actinobacteria
UniRef90_A0A0Q5N2W8	unreviewed and UniParc	Acetamidase	2	A0A0Q5N2W8; UPI0006FF0EDA	Frigoribacterium sp. Leaf172; Frigoribacterium sp. Leaf263	375	0.9	Bacteria	Actinobacteria
UniRef90_A0A0Q5NCL0	unreviewed and UniParc	Acetamidase	2	A0A0Q5NCL0; UPI0006F909C1	Frigoribacterium sp. Leaf172; Frigoribacterium sp. Leaf263	308	0.9	Bacteria	Actinobacteria
UniRef90_A0A0Q5RPH9	unreviewed	Acetamidase	2	A0A0Q5RPH9; A0A0Q5AK13	Rathayibacter sp. Leaf185; Rathayibacter sp. Leaf294	363	0.9	Bacteria	Actinobacteria
UniRef90_A0A0Q8HIJ2	unreviewed	Acetamidase	2	A0A0Q8HIJ2; A0A0Q8DFV6	Nocardioides sp. Root682; Nocardioides sp. Root614	357	0.9	Bacteria	Actinobacteria
UniRef90_A0A0Q8UPV6	unreviewed	Acetamidase	2	A0A0Q8UPV6; A0A0Q7BEB8	Nocardioides sp. Root224; Nocardioides sp. Root1257	357	0.9	Bacteria	Actinobacteria
UniRef90_A0A0Q8X0W2	unreviewed	Acetamidase	2	A0A0Q8X0W2; A0A0Q8VD15	Nocardioides sp. Root240; Nocardioides sp. Root79	357	0.9	Bacteria	Actinobacteria
UniRef90_D1BAM3	unreviewed	Predicted acetamidase/formamidase	2	D1BAM3; A0A0Q6G3D2	Sanguibacter keddieii (strain ATCC 51767 / DSM 10542 / NCFB 3025 / ST-74); Sanguibacter sp. Leaf3	456	0.9	Bacteria	Actinobacteria
UniRef90_D1BGT2	unreviewed and UniParc	Predicted acetamidase/formamidase	2	D1BGT2; UPI0005A607E2	Sanguibacter keddieii (strain ATCC 51767 / DSM 10542 / NCFB 3025 / ST-74); Sanguibacter keddieii	412	0.9	Bacteria	Actinobacteria
UniRef90_D9UIH5	unreviewed and UniParc	Acetamidase/formamidase (Fragment)	2	D9UIH5; UPI0001B57454	Streptomyces sp. (strain SPB78)	363	0.9	Bacteria	Actinobacteria
UniRef90_E6TK23	unreviewed	Predicted acetamidase/formamidase	2	E6TK23; A4T9F3	Mycobacterium gilvum (strain DSM 45189 / LMG 24558 / Spyr1); Mycobacterium gilvum (strain PYR-GCK) (Mycobacterium flavescens (strain ATCC 700033 / PYR-GCK))	454	0.9	Bacteria	Actinobacteria
UniRef90_F3ZCD7	unreviewed and UniParc	Putative acetamidase/formamidase	2	F3ZCD7; UPI0002000567	Streptomyces sp. Tu6071; Streptomyces	345	0.9	Bacteria	Actinobacteria
UniRef90_F4CW98	unreviewed and UniParc	Acetamidase/Formamidase	2	F4CW98; UPI000674B143	Pseudonocardia dioxanivorans (strain ATCC 55486 / DSM 44775 / JCM 13855 / CB1190); Pseudonocardia dioxanivorans	386	0.9	Bacteria	Actinobacteria
UniRef90_F8AXZ7	unreviewed	Acetamidase/Formamidase	2	F8AXZ7; A0A0H1SVZ8	Frankia symbiont subsp. Datisca glomerata; Frankia sp. BMG5.1	555	0.9	Bacteria	Actinobacteria
UniRef90_G0FVN9	unreviewed	Acetamidase/formamidase	2	G0FVN9; A0A0H3D8Z5	Amycolatopsis mediterranei (strain S699) (Nocardia mediterranei); Amycolatopsis mediterranei (strain U-32)	301	0.9	Bacteria	Actinobacteria
UniRef90_I4EQW1	unreviewed and UniParc	Acetamidase/Formamidase	2	I4EQW1; UPI00047DFDE8	Modestobacter marinus (strain BC501); Geodermatophilaceae bacterium URHA0031	313	0.9	Bacteria	Actinobacteria
UniRef90_I4EU82	unreviewed and UniParc	Acetamidase/Formamidase	2	I4EU82; UPI0005A11A63	Modestobacter marinus (strain BC501); Modestobacter marinus	380	0.9	Bacteria	Actinobacteria
UniRef90_K0UZ41	unreviewed and UniParc	Acetamidase/formamidase	2	K0UZ41; UPI00058B88DB	Mycobacterium vaccae ATCC 25954; Mycobacterium vaccae	444	0.9	Bacteria	Actinobacteria
UniRef90_A0A0M2HIV5	unreviewed and UniParc	Formamidase	2	A0A0M2HIV5; UPI0005ECADC9	Microbacterium ketosireducens	388	0.9	Bacteria	Actinobacteria
UniRef90_A0A0S9Q4V5	unreviewed and UniParc	Acetamidase	2	A0A0S9Q4V5; UPI0007026FFF	Nocardioides sp. Leaf285; Nocardioides sp. Leaf307	428	0.9	Bacteria	Actinobacteria
UniRef90_A0A0T2IJE3	unreviewed and UniParc	Acetamidase	2	A0A0T2IJE3; UPI000703B283	Phycicoccus sp. Root563; Phycicoccus sp. Root101	308	0.9	Bacteria	Actinobacteria
UniRef90_A0A0U5LZL1	unreviewed and UniParc	Acetamidase/Formamidase family protein	2	A0A0U5LZL1; UPI0007444BC6	Streptomyces reticuli	333	0.9	Bacteria	Actinobacteria
UniRef90_A0A0V8SCS7	unreviewed and UniParc	Acetamidase	2	A0A0V8SCS7; UPI0006257FA6	Cellulomonas sp. B6; Cellulomonas sp. FA1	379	0.9	Bacteria	Actinobacteria
UniRef90_A0A0V9UE00	unreviewed and UniParc	Acetamidase	2	A0A0V9UE00; UPI000761141A	Rhodococcus pyridinivorans KG-16; Rhodococcus pyridinivorans	361	0.9	Bacteria	Actinobacteria
UniRef90_A0A095CMW9	unreviewed	Acetamidase	2	A0A095CMW9; A0A0N9NW34	Rhodovulum sp. NI22; Confluentimicrobium sp. EMB200-NS6	479	0.9	Bacteria	Alphaproteobacteria
UniRef90_A0A0D6P745	unreviewed and UniParc	Acetamidase/formamidase	2	A0A0D6P745; UPI0006625915	Acidisphaera rubrifaciens HS-AP3; Acidisphaera rubrifaciens	310	0.9	Bacteria	Alphaproteobacteria
UniRef90_A0A0T7FFQ6	unreviewed and UniParc	Acetamidase/formamidase family protein	2	A0A0T7FFQ6; UPI0006217962	Neorhizobium galegae bv. officinalis; Rhizobium galegae	313	0.9	Bacteria	Alphaproteobacteria
UniRef90_A4WU81	unreviewed and UniParc	Acetamidase/Formamidase	2	A4WU81; UPI0002E197D1	Rhodobacter sphaeroides (strain ATCC 17025 / ATH 2.4.3); Rhodobacter sphaeroides (Rhodopseudomonas sphaeroides)	316	0.9	Bacteria	Alphaproteobacteria
UniRef90_B0UNL9	unreviewed and UniParc	Acetamidase/Formamidase	2	B0UNL9; UPI0003766E84	Methylobacterium sp. (strain 4-46); Methylobacterium sp. WSM2598	320	0.9	Bacteria	Alphaproteobacteria
UniRef90_B0UQ89	unreviewed and UniParc	Acetamidase/Formamidase	2	B0UQ89; UPI0003A18553	Methylobacterium sp. (strain 4-46); Methylobacterium sp. WSM2598	484	0.9	Bacteria	Alphaproteobacteria
UniRef90_B7RRK5	unreviewed and UniParc	Acetamidase/Formamidase	2	B7RRK5; UPI00056910C8	Roseobacter sp. GAI101	319	0.9	Bacteria	Alphaproteobacteria
UniRef90_D7A2Z2	unreviewed and UniParc	Acetamidase/Formamidase	2	D7A2Z2; UPI0003602603	Starkeya novella (strain ATCC 8093 / DSM 506 / CCM 1077 / IAM 12100 / NBRC 12443 / NCIB 9113); Ancylobacter sp. FA202	412	0.9	Bacteria	Alphaproteobacteria
UniRef90_E8RUS1	unreviewed	Acetamidase/Formamidase	2	E8RUS1; V4P517	Asticcacaulis excentricus (strain ATCC 15261 / DSM 4724 / VKM B-1370 / CB 48); Asticcacaulis sp. YBE204	363	0.9	Bacteria	Alphaproteobacteria
UniRef90_H5YJ21	unreviewed and UniParc	Putative acetamidase/formamidase	2	H5YJ21; UPI00037DB964	Bradyrhizobium sp. WSM471; Bradyrhizobium sp. WSM4349	777	0.9	Bacteria	Alphaproteobacteria
UniRef90_I0GG97	unreviewed and UniParc	Putative acetamidase/formamidase family protein	2	I0GG97; UPI000414B2D9	Bradyrhizobium sp. S23321; Bradyrhizobium	312	0.9	Bacteria	Alphaproteobacteria
UniRef90_J3AU83	unreviewed	Putative acetamidase/formamidase	2	J3AU83; A0A0Q8G5B3	Caulobacter sp. AP07; Caulobacter sp. Root655	315	0.9	Bacteria	Alphaproteobacteria
UniRef90_W9GZW7	unreviewed	Acetamidase	2	W9GZW7; A0A0D2UGE8	Skermanella stibiiresistens SB22; Skermanella aerolata KACC 11604	484	0.9	Bacteria	Alphaproteobacteria
UniRef90_A0A059DWJ7	unreviewed	Formamidase	2	A0A059DWJ7; A0A059EF75	Hyphomonas atlantica; Hyphomonas sp. L-53-1-40	363	0.9	Bacteria	Alphaproteobacteria
UniRef90_A0A0F7KPT8	unreviewed	Formamidase	2	A0A0F7KPT8; A0A0P6X7Q0	Altererythrobacter atlanticus; Erythrobacter sp. SG61-1L	363	0.9	Bacteria	Alphaproteobacteria
UniRef90_A0A0N1AP97	unreviewed and UniParc	Formamidase	2	A0A0N1AP97; UPI0003B2F865	Novosphingobium sp. AAP1; Novosphingobium sp. B-7	363	0.9	Bacteria	Alphaproteobacteria
UniRef90_A0A0Q7DDJ8	unreviewed	Acetamidase	2	A0A0Q7DDJ8; A0A0Q6PYJ2	Devosia sp. Root413D1; Devosia sp. Root105	483	0.9	Bacteria	Alphaproteobacteria
UniRef90_A0A060LWY5	unreviewed	Formamidase	2	A0A060LWY5; A0A0Q3TVB8	Bacillus lehensis G1; Bacillus plakortidis	319	0.9	Bacteria	Bacilli
UniRef90_A0A0M0W224	unreviewed	Acetamidase	2	A0A0M0W224; A0A0M1P5Y0	Bacillus sp. FJAT-18019; Paenibacillus sp. FJAT-22460	318	0.9	Bacteria	Bacilli
UniRef90_A0A0M2T288	unreviewed and UniParc	Acetamidase	2	A0A0M2T288; UPI000699DF86	Bacillus sp. SA2-6	532	0.9	Bacteria	Bacilli
UniRef90_I4X5W5	unreviewed and UniParc	Acetamidase/Formamidase	2	I4X5W5; UPI0002E9328A	Planococcus antarcticus DSM 14505; Planococcus antarcticus	278	0.9	Bacteria	Bacilli
UniRef90_N0AQM2	unreviewed and UniParc	Acetamidase/Formamidase	2	N0AQM2; UPI0005A1A679	Bacillus sp. 1NLA3E	320	0.9	Bacteria	Bacilli
UniRef90_R9BV26	unreviewed and UniParc	Acetamidase/Formamidase	2	R9BV26; UPI0004E0C8E8	Bacillus nealsonii AAU1; Bacillus	311	0.9	Bacteria	Bacilli
UniRef90_W7LEA1	unreviewed	Acetamidase/Formamidase	2	W7LEA1; A0A0J5W910	Bacillus firmus DS1; Bacillus firmus	311	0.9	Bacteria	Bacilli
UniRef90_W7YSZ4	unreviewed	Acetamidase	2	W7YSZ4; W7Z7J6	Bacillus sp. JCM 19045; Bacillus sp. JCM 19046	317	0.9	Bacteria	Bacilli
UniRef90_A0A022G7G5	unreviewed and UniParc	Acetamidase	2	A0A022G7G5; UPI000569BB2D	Cupriavidus sp. SK-4	371	0.9	Bacteria	Betaproteobacteria
UniRef90_A0A0D8DV71	unreviewed and UniParc	Acetamidase	2	A0A0D8DV71; UPI0007545DD6	Burkholderia sp. USM B20; Burkholderia sp. FL-7-2-10-S1-D7	399	0.9	Bacteria	Betaproteobacteria
UniRef90_A0A0J1CKJ2	unreviewed	Acetamidase	2	A0A0J1CKJ2; A0A0Q5PKQ6	Burkholderia glathei PML1(12); Burkholderia sp. Leaf177	413	0.9	Bacteria	Betaproteobacteria
UniRef90_A0A0J1GES7	unreviewed	Acetamidase	2	A0A0J1GES7; A0A0P0MSN6	Massilia sp. WF1; Massilia sp. WG5	334	0.9	Bacteria	Betaproteobacteria
UniRef90_A0A0C1N2G5	unreviewed and UniParc	Acetamidase	2	A0A0C1N2G5; UPI00034D2D40	Tolypothrix bouteillei VB521301; Scytonema hofmanni	322	0.9	Bacteria	Cyanobacteria
UniRef90_A0A0C1UFN4	unreviewed and UniParc	Acetamidase	2	A0A0C1UFN4; UPI00049697E6	Hassallia byssoidea VB512170; [Scytonema hofmanni] UTEX B 1581	321	0.9	Bacteria	Cyanobacteria
UniRef90_A0A0C1UTF0	unreviewed	Acetamidase	2	A0A0C1UTF0; A0A0C1SYW2	Lyngbya confervoides BDU141951; Aphanocapsa montana BDHKU210001	455	0.9	Bacteria	Cyanobacteria
UniRef90_A0A0C2KWE8	unreviewed and UniParc	Acetamidase	2	A0A0C2KWE8; UPI0002ED606E	Tolypothrix campylonemoides VB511288; Mastigocladopsis repens	321	0.9	Bacteria	Cyanobacteria
UniRef90_A0A0D6KPY7	unreviewed and UniParc	Acetamidase/Formamidase family protein	2	A0A0D6KPY7; UPI0005F7C405	Tolypothrix sp. PCC 7601	334	0.9	Bacteria	Cyanobacteria
UniRef90_A0A0D8ZSA6	unreviewed and UniParc	Acetamidase	2	A0A0D8ZSA6; UPI0005D44609	Chroococcales cyanobacterium CENA595	378	0.9	Bacteria	Cyanobacteria
UniRef90_A0A0P4UU30	unreviewed	Acetamidase/formamidase	2	A0A0P4UU30; A0A0S3U810	Leptolyngbya sp. NIES-2104; Leptolyngbya sp. NIES-3755	443	0.9	Bacteria	Cyanobacteria
UniRef90_A0YLS0	unreviewed	Acetamidase/Formamidase	2	A0YLS0; U7QFX9	Lyngbya sp. (strain PCC 8106) (Lyngbya aestuarii (strain CCY9616)); Lyngbya aestuarii BL J	327	0.9	Bacteria	Cyanobacteria
UniRef90_B2IX68	unreviewed and UniParc	Acetamidase/Formamidase	2	B2IX68; UPI000045BB50	Nostoc punctiforme (strain ATCC 29133 / PCC 73102); Nostoc punctiforme	350	0.9	Bacteria	Cyanobacteria
UniRef90_F5UCA4	unreviewed	Acetamidase/Formamidase	2	F5UCA4; K9VF93	Microcoleus vaginatus FGP-2; Oscillatoria nigro-viridis PCC 7112	325	0.9	Bacteria	Cyanobacteria
UniRef90_K9QDV4	unreviewed	Acetamidase/Formamidase	2	K9QDV4; A0A0M4T2F7	Nostoc sp. PCC 7107; Nostoc piscinale CENA21	321	0.9	Bacteria	Cyanobacteria
UniRef90_A0A0E3ZT99	unreviewed	Acetamidase	2	A0A0E3ZT99; D2QF73	Spirosoma radiotolerans; Spirosoma linguale (strain ATCC 33905 / DSM 74 / LMG 10896)	382	0.9	Bacteria	Bacteroidetes
UniRef90_A0A068NS35	unreviewed and UniParc	Acetamidase/Formamidase	2	A0A068NS35; UPI0003E93B93	Fimbriimonas ginsengisoli Gsoil 348; Fimbriimonas ginsengisoli	230	0.9	Bacteria	Armatimonadetes
UniRef90_D0SA80	unreviewed and UniParc	Acetamidase/Formamidase family protein	2	D0SA80; UPI0002624933	Acinetobacter johnsonii SH046; Acinetobacter lwoffii	410	0.9	Bacteria	Gammaproteobacteria
UniRef90_I4ZWQ4	unreviewed and UniParc	Acetamidase/formamidase	2	I4ZWQ4; UPI0002FACC58	Acinetobacter sp. HA	414	0.9	Bacteria	Gammaproteobacteria
UniRef90_A0A078M8Z5	unreviewed and UniParc	Formamidase	2	A0A078M8Z5; UPI0005CA8D9A	Pseudomonas sp. 12M76_air	410	0.9	Bacteria	Gammaproteobacteria
UniRef90_W0IW21	unreviewed	Acetamidase	2	W0IW21; I6AVH2	Opitutaceae bacterium TAV5; Opitutaceae bacterium TAV1	379	0.9	Bacteria	Verrucomicrobia
UniRef90_W0J0N2	unreviewed	Acetamidase	2	W0J0N2; I6AVH1	Opitutaceae bacterium TAV5; Opitutaceae bacterium TAV1	385	0.9	Bacteria	Verrucomicrobia
UniRef90_W0J0W6	unreviewed	Acetamidase	2	W0J0W6; I6AVH3	Opitutaceae bacterium TAV5; Opitutaceae bacterium TAV1	384	0.9	Bacteria	Verrucomicrobia
UniRef90_U1PPD0	unreviewed	Putative acetamidase/formamidase	1	U1PPD0	Haloquadratum walsbyi J07HQW2	344	0.9	Archaea	Halobacteria
UniRef90_V4XLC6	unreviewed	Putative acetamidase/formamidase	1	V4XLC6	uncultured archaeon A07HR67	237	0.9	Archaea	unclassified Archaea
UniRef90_A0A060UQL8	unreviewed	Acetamidase/Formamidase	1	A0A060UQL8	Acidithiobacillus ferrivorans	77	0.9	Bacteria	Acidithiobacillia
UniRef90_G0JLS7	unreviewed	Acetamidase/Formamidase	1	G0JLS7	Acidithiobacillus ferrivorans SS3	344	0.9	Bacteria	Acidithiobacillia
UniRef90_E8V2I1	unreviewed	Acetamidase/Formamidase	1	E8V2I1	Terriglobus saanensis (strain ATCC BAA-1853 / DSM 23119 / SP1PR4)	345	0.9	Bacteria	Acidobacteria
UniRef90_E8WX90	unreviewed	Acetamidase/Formamidase	1	E8WX90	Granulicella tundricola (strain ATCC BAA-1859 / DSM 23138 / MP5ACTX9)	353	0.9	Bacteria	Acidobacteria
UniRef90_G8P1E2	unreviewed	Acetamidase/Formamidase	1	G8P1E2	Granulicella mallensis (strain ATCC BAA-1857 / DSM 23137 / MP5ACTX8)	354	0.9	Bacteria	Acidobacteria
UniRef90_I3ZE16	unreviewed	Putative acetamidase/formamidase	1	I3ZE16	Terriglobus roseus (strain DSM 18391 / NRRL B-41598 / KBS 63)	337	0.9	Bacteria	Acidobacteria
UniRef90_A0A010YHD6	unreviewed	Putative acetamidase/formamidase	1	A0A010YHD6	Cryptosporangium arvum DSM 44712	368	0.9	Bacteria	Actinobacteria
UniRef90_A0A066UC49	unreviewed	Acetamidase	1	A0A066UC49	Amycolatopsis rifamycinica	301	0.9	Bacteria	Actinobacteria
UniRef90_A0A074PWB9	unreviewed	Acetamidase (Fragment)	1	A0A074PWB9	Georgenia sp. SUBG003	387	0.9	Bacteria	Actinobacteria
UniRef90_A0A086E2T7	unreviewed	Acetamidase	1	A0A086E2T7	Cryobacterium sp. MLB-32	362	0.9	Bacteria	Actinobacteria
UniRef90_A0A087A8W1	unreviewed	Acetamidase	1	A0A087A8W1	Bifidobacterium callitrichos DSM 23973	388	0.9	Bacteria	Actinobacteria
UniRef90_A0A087CI37	unreviewed	Acetamidase/formamidase	1	A0A087CI37	Bifidobacterium psychraerophilum	380	0.9	Bacteria	Actinobacteria
UniRef90_A0A087E2I1	unreviewed	Acetamidase/Formamidase	1	A0A087E2I1	Bifidobacterium thermacidophilum subsp. thermacidophilum	280	0.9	Bacteria	Actinobacteria
UniRef90_A0A098Y761	unreviewed	Acetamidase	1	A0A098Y761	Modestobacter sp. KNN45-2b	317	0.9	Bacteria	Actinobacteria
UniRef90_A0A099JN28	unreviewed	Acetamidase	1	A0A099JN28	Cryobacterium roopkundense	362	0.9	Bacteria	Actinobacteria
UniRef90_A0A0A0BXD9	unreviewed	Acetamidase	1	A0A0A0BXD9	Cellulomonas bogoriensis 69B4 = DSM 16987	369	0.9	Bacteria	Actinobacteria
UniRef90_A0A0A6VWQ8	unreviewed	Acetamidase	1	A0A0A6VWQ8	Kocuria polaris	456	0.9	Bacteria	Actinobacteria
UniRef90_A0A0A7I414	unreviewed	Acetamidase	1	A0A0A7I414	Bifidobacterium kashiwanohense PV20-2	391	0.9	Bacteria	Actinobacteria
UniRef90_A0A0B2BA85	unreviewed	Acetamidase	1	A0A0B2BA85	Mumia flava	366	0.9	Bacteria	Actinobacteria
UniRef90_A0A0D0W0C7	unreviewed	Acetamidase	1	A0A0D0W0C7	Micromonospora carbonacea	368	0.9	Bacteria	Actinobacteria
UniRef90_A0A0H5RPI7	unreviewed	Acetamidase/formamidase	1	A0A0H5RPI7	Mycobacterium neworleansense	353	0.9	Bacteria	Actinobacteria
UniRef90_A0A0H5S680	unreviewed	Acetamidase/formamidase	1	A0A0H5S680	Mycobacterium neworleansense	181	0.9	Bacteria	Actinobacteria
UniRef90_A0A0J6WEA2	unreviewed	Acetamidase	1	A0A0J6WEA2	Mycobacterium obuense	343	0.9	Bacteria	Actinobacteria
UniRef90_A0A0L0BGS4	unreviewed	Acetamidase	1	A0A0L0BGS4	Arthrobacter sp. RIT-PI-e	309	0.9	Bacteria	Actinobacteria
UniRef90_A0A0L0BKB2	unreviewed	Acetamidase	1	A0A0L0BKB2	Arthrobacter sp. RIT-PI-e	467	0.9	Bacteria	Actinobacteria
UniRef90_A0A0M8XMN7	unreviewed	Acetamidase	1	A0A0M8XMN7	Micromonospora sp. NRRL B-16802	308	0.9	Bacteria	Actinobacteria
UniRef90_A0A0N0RRS7	unreviewed	Acetamidase	1	A0A0N0RRS7	Microbacterium chocolatum	368	0.9	Bacteria	Actinobacteria
UniRef90_A0A0Q4DI43	unreviewed	Acetamidase	1	A0A0Q4DI43	Microbacterium sp. Leaf203	388	0.9	Bacteria	Actinobacteria
UniRef90_A0A0Q4UJZ8	unreviewed	Acetamidase	1	A0A0Q4UJZ8	Curtobacterium sp. Leaf261	310	0.9	Bacteria	Actinobacteria
UniRef90_A0A0Q5CS66	unreviewed	Acetamidase	1	A0A0Q5CS66	Frondihabitans sp. Leaf304	357	0.9	Bacteria	Actinobacteria
UniRef90_A0A0Q5L0S4	unreviewed	Acetamidase	1	A0A0Q5L0S4	Frigoribacterium sp. Leaf164	308	0.9	Bacteria	Actinobacteria
UniRef90_A0A0Q5L2W5	unreviewed	Acetamidase	1	A0A0Q5L2W5	Frigoribacterium sp. Leaf164	378	0.9	Bacteria	Actinobacteria
UniRef90_A0A0Q5RCM8	unreviewed	Acetamidase	1	A0A0Q5RCM8	Curtobacterium sp. Leaf183	309	0.9	Bacteria	Actinobacteria
UniRef90_A0A0Q5S323	unreviewed	Acetamidase	1	A0A0Q5S323	Frigoribacterium sp. Leaf186	366	0.9	Bacteria	Actinobacteria
UniRef90_A0A0Q5VT97	unreviewed	Acetamidase	1	A0A0Q5VT97	Geodermatophilus sp. Leaf369	307	0.9	Bacteria	Actinobacteria
UniRef90_A0A0Q5WCC0	unreviewed	Acetamidase	1	A0A0Q5WCC0	Modestobacter sp. Leaf380	308	0.9	Bacteria	Actinobacteria
UniRef90_A0A0Q5WD66	unreviewed	Acetamidase	1	A0A0Q5WD66	Modestobacter sp. Leaf380	362	0.9	Bacteria	Actinobacteria
UniRef90_A0A0Q6DQZ1	unreviewed	Acetamidase	1	A0A0Q6DQZ1	Microbacterium sp. Leaf436	372	0.9	Bacteria	Actinobacteria
UniRef90_A0A0Q6F8P9	unreviewed	Acetamidase	1	A0A0Q6F8P9	Marmoricola sp. Leaf446	365	0.9	Bacteria	Actinobacteria
UniRef90_A0A0Q6FGS4	unreviewed	Acetamidase	1	A0A0Q6FGS4	Marmoricola sp. Leaf446	406	0.9	Bacteria	Actinobacteria
UniRef90_A0A0Q7N865	unreviewed	Acetamidase	1	A0A0Q7N865	Nocardia sp. Root136	355	0.9	Bacteria	Actinobacteria
UniRef90_A0A0Q7U0L1	unreviewed	Acetamidase	1	A0A0Q7U0L1	Microbacterium sp. Root53	366	0.9	Bacteria	Actinobacteria
UniRef90_A0A0Q7UB01	unreviewed	Acetamidase	1	A0A0Q7UB01	Microbacterium sp. Root53	446	0.9	Bacteria	Actinobacteria
UniRef90_A0A0Q8PU21	unreviewed	Acetamidase	1	A0A0Q8PU21	Nocardioides sp. Root190	357	0.9	Bacteria	Actinobacteria
UniRef90_A0A0Q9J5S8	unreviewed	Acetamidase	1	A0A0Q9J5S8	Agromyces sp. Soil535	367	0.9	Bacteria	Actinobacteria
UniRef90_A0A0Q9KUX4	unreviewed	Acetamidase	1	A0A0Q9KUX4	Arthrobacter sp. Soil736	356	0.9	Bacteria	Actinobacteria
UniRef90_A0A0Q9LGE8	unreviewed	Acetamidase	1	A0A0Q9LGE8	Phycicoccus sp. Soil748	313	0.9	Bacteria	Actinobacteria
UniRef90_A0A0Q9NKF8	unreviewed	Acetamidase	1	A0A0Q9NKF8	Arthrobacter sp. Soil763	357	0.9	Bacteria	Actinobacteria
UniRef90_A0A0S2A8H9	unreviewed	Acetamidase	1	A0A0S2A8H9	Propionibacterium acidipropionici	458	0.9	Bacteria	Actinobacteria
UniRef90_A0A0S9D7V6	unreviewed	Acetamidase	1	A0A0S9D7V6	Arthrobacter sp. Leaf234	309	0.9	Bacteria	Actinobacteria
UniRef90_A0A0S9DAH9	unreviewed	Acetamidase	1	A0A0S9DAH9	Arthrobacter sp. Leaf234	466	0.9	Bacteria	Actinobacteria
UniRef90_A0A0S9PAL4	unreviewed	Acetamidase	1	A0A0S9PAL4	Agreia sp. Leaf283	365	0.9	Bacteria	Actinobacteria
UniRef90_A0A0T1WKX8	unreviewed	Acetamidase	1	A0A0T1WKX8	Mycobacterium sp. Root135	455	0.9	Bacteria	Actinobacteria
UniRef90_A0A0U1DA45	unreviewed	Acetamidase/formamidase	1	A0A0U1DA45	Mycobacterium conceptionense	133	0.9	Bacteria	Actinobacteria
UniRef90_A1T1T9	unreviewed	Acetamidase/Formamidase	1	A1T1T9	Mycobacterium vanbaalenii (strain DSM 7251 / PYR-1)	373	0.9	Bacteria	Actinobacteria
UniRef90_A6WFM7	unreviewed	Acetamidase/Formamidase	1	A6WFM7	Kineococcus radiotolerans (strain ATCC BAA-149 / DSM 14245 / SRS30216)	305	0.9	Bacteria	Actinobacteria
UniRef90_A6WGH5	unreviewed	Acetamidase/Formamidase	1	A6WGH5	Kineococcus radiotolerans (strain ATCC BAA-149 / DSM 14245 / SRS30216)	418	0.9	Bacteria	Actinobacteria
UniRef90_A8L3S8	unreviewed	Acetamidase/Formamidase	1	A8L3S8	Frankia sp. (strain EAN1pec)	479	0.9	Bacteria	Actinobacteria
UniRef90_D0LCE2	unreviewed	Acetamidase/formamidase	1	D0LCE2	Gordonia bronchialis (strain ATCC 25592 / DSM 43247 / JCM 3198 / NCTC 10667) (Rhodococcus bronchialis)	39	0.9	Bacteria	Actinobacteria
UniRef90_D5PFC8	unreviewed	Acetamidase/Formamidase family protein	1	D5PFC8	Mycobacterium parascrofulaceum ATCC BAA-614	467	0.9	Bacteria	Actinobacteria
UniRef90_D5UJM6	unreviewed	Acetamidase/Formamidase	1	D5UJM6	Cellulomonas flavigena (strain ATCC 482 / DSM 20109 / NCIB 8073 / NRS 134)	363	0.9	Bacteria	Actinobacteria
UniRef90_D6M310	unreviewed	Acetamidase/formamidase	1	D6M310	Streptomyces sp. (strain SPB074)	220	0.9	Bacteria	Actinobacteria
UniRef90_E3IW61	unreviewed	Acetamidase/Formamidase	1	E3IW61	Frankia sp. (strain EuI1c)	555	0.9	Bacteria	Actinobacteria
UniRef90_E3JD98	unreviewed	Acetamidase/Formamidase	1	E3JD98	Frankia sp. (strain EuI1c)	389	0.9	Bacteria	Actinobacteria
UniRef90_E8N7N6	unreviewed	Predicted acetamidase/formamidase	1	E8N7N6	Microbacterium testaceum (strain StLB037)	455	0.9	Bacteria	Actinobacteria
UniRef90_G7CCC6	unreviewed	Acetamidase/formamidase	1	G7CCC6	Mycobacterium thermoresistibile ATCC 19527	447	0.9	Bacteria	Actinobacteria
UniRef90_H5WXS6	unreviewed	Putative acetamidase/formamidase	1	H5WXS6	Saccharomonospora marina XMU15	410	0.9	Bacteria	Actinobacteria
UniRef90_I0H9Q2	unreviewed	Putative acetamidase	1	I0H9Q2	Actinoplanes missouriensis (strain ATCC 14538 / DSM 43046 / CBS 188.64 / JCM 3121 / NCIMB 12654 / NBRC 102363 / 431)	443	0.9	Bacteria	Actinobacteria
UniRef90_I0L2F8	unreviewed	Acetamidase/Formamidase	1	I0L2F8	Micromonospora lupini str. Lupac 08	318	0.9	Bacteria	Actinobacteria
UniRef90_I4F3L3	unreviewed	Putative acetamidase/formamidase	1	I4F3L3	Modestobacter marinus (strain BC501)	458	0.9	Bacteria	Actinobacteria
UniRef90_I8QZ61	unreviewed	Putative acetamidase/formamidase	1	I8QZ61	Frankia sp. QA3	527	0.9	Bacteria	Actinobacteria
UniRef90_L0J2D2	unreviewed	Putative acetamidase/formamidase	1	L0J2D2	Mycobacterium smegmatis JS623	352	0.9	Bacteria	Actinobacteria
UniRef90_M5B6Z5	unreviewed	Acetamidase/formamidase	1	M5B6Z5	Clavibacter michiganensis subsp. nebraskensis NCPPB 2581	373	0.9	Bacteria	Actinobacteria
UniRef90_U2YVQ7	unreviewed	Acetamidase/formamidase	1	U2YVQ7	Microbacterium sp. TS-1	368	0.9	Bacteria	Actinobacteria
UniRef90_U5W194	unreviewed	Putative acetamidase	1	U5W194	Actinoplanes friuliensis DSM 7358	448	0.9	Bacteria	Actinobacteria
UniRef90_W0ZER9	unreviewed	Predicted acetamidase/formamidase	1	W0ZER9	Microbacterium sp. C448	421	0.9	Bacteria	Actinobacteria
UniRef90_W7SA15	unreviewed	Acetamidase/formamidase	1	W7SA15	Kutzneria sp. 744	280	0.9	Bacteria	Actinobacteria
UniRef90_X5DTH2	unreviewed	Putative acetamidase/formamidase	1	X5DTH2	Corynebacterium glyciniphilum AJ 3170	452	0.9	Bacteria	Actinobacteria
UniRef90_Z9JTT0	unreviewed	Acetamidase	1	Z9JTT0	Brachybacterium phenoliresistens	459	0.9	Bacteria	Actinobacteria
UniRef90_A0A0U4CR07	unreviewed	Acetamidase	1	A0A0U4CR07	Aeromicrobium erythreum	364	0.9	Bacteria	Actinobacteria
UniRef90_A0A0V8H1V2	unreviewed	Acetamidase	1	A0A0V8H1V2	Microbacterium enclense	375	0.9	Bacteria	Actinobacteria
UniRef90_A0A0T1WBG6	unreviewed	Formamidase	1	A0A0T1WBG6	Mycobacterium sp. Root135	342	0.9	Bacteria	Actinobacteria
UniRef90_A0A023D5X2	unreviewed	Acetamidase/formamidase	1	A0A023D5X2	Acidomonas methanolica NBRC 104435	358	0.9	Bacteria	Alphaproteobacteria
UniRef90_A0A0D2W4K5	unreviewed	Acetamidase	1	A0A0D2W4K5	Skermanella aerolata KACC 11604	418	0.9	Bacteria	Alphaproteobacteria
UniRef90_A0A0D6MQ00	unreviewed	Acetamidase/formamidase	1	A0A0D6MQ00	Tanticharoenia sakaeratensis NBRC 103193	357	0.9	Bacteria	Alphaproteobacteria
UniRef90_A0A0D6P6S0	unreviewed	Acetamidase/formamidase	1	A0A0D6P6S0	Acidisphaera rubrifaciens HS-AP3	354	0.9	Bacteria	Alphaproteobacteria
UniRef90_A0A0D6PA89	unreviewed	Acetamidase/formamidase	1	A0A0D6PA89	Acidisphaera rubrifaciens HS-AP3	324	0.9	Bacteria	Alphaproteobacteria
UniRef90_A0A0J5QH43	unreviewed	Putative acetamidase/formamidase	1	A0A0J5QH43	Puniceibacterium sp. IMCC21224	322	0.9	Bacteria	Alphaproteobacteria
UniRef90_A0A0M6XVW1	unreviewed	Acetamidase	1	A0A0M6XVW1	Jannaschia rubra	311	0.9	Bacteria	Alphaproteobacteria
UniRef90_A0A0N8K4K0	unreviewed	Putative acetamidase/formamidase	1	A0A0N8K4K0	Rhodobacteraceae bacterium HLUCCO07	321	0.9	Bacteria	Alphaproteobacteria
UniRef90_A0A0P7XY44	unreviewed	Putative acetamidase/formamidase	1	A0A0P7XY44	Rhizobiales bacterium HL-109	314	0.9	Bacteria	Alphaproteobacteria
UniRef90_A0A0S6X457	unreviewed	Acetamidase/formamidase	1	A0A0S6X457	Novosphingobium sp. MBES04	274	0.9	Bacteria	Alphaproteobacteria
UniRef90_A1B7J3	unreviewed	Acetamidase/Formamidase	1	A1B7J3	Paracoccus denitrificans (strain Pd 1222)	315	0.9	Bacteria	Alphaproteobacteria
UniRef90_A7HRS2	unreviewed	Acetamidase/Formamidase	1	A7HRS2	Parvibaculum lavamentivorans (strain DS-1 / DSM 13023 / NCIMB 13966)	359	0.9	Bacteria	Alphaproteobacteria
UniRef90_B6AUM6	unreviewed	Acetamidase/Formamidase	1	B6AUM6	Rhodobacteraceae bacterium HTCC2083	89	0.9	Bacteria	Alphaproteobacteria
UniRef90_B6AUM7	unreviewed	Acetamidase/Formamidase	1	B6AUM7	Rhodobacteraceae bacterium HTCC2083	232	0.9	Bacteria	Alphaproteobacteria
UniRef90_B8IKM2	unreviewed	Acetamidase/Formamidase	1	B8IKM2	Methylobacterium nodulans (strain ORS2060 / LMG 21967)	316	0.9	Bacteria	Alphaproteobacteria
UniRef90_B9NVT4	unreviewed	Acetamidase/Formamidase	1	B9NVT4	Rhodobacteraceae bacterium KLH11	312	0.9	Bacteria	Alphaproteobacteria
UniRef90_C6XP50	unreviewed	Acetamidase/Formamidase	1	C6XP50	Hirschia baltica (strain ATCC 49814 / DSM 5838 / IFAM 1418)	364	0.9	Bacteria	Alphaproteobacteria
UniRef90_D5RS97	unreviewed	Acetamidase/Formamidase family protein	1	D5RS97	Roseomonas cervicalis ATCC 49957	327	0.9	Bacteria	Alphaproteobacteria
UniRef90_D5RSZ7	unreviewed	Acetamidase/Formamidase family protein	1	D5RSZ7	Roseomonas cervicalis ATCC 49957	317	0.9	Bacteria	Alphaproteobacteria
UniRef90_F1Z3H2	unreviewed	Acetamidase/Formamidase	1	F1Z3H2	Novosphingobium nitrogenifigens DSM 19370	363	0.9	Bacteria	Alphaproteobacteria
UniRef90_F3SBX0	unreviewed	Acetamidase/formamidase	1	F3SBX0	Gluconacetobacter sp. SXCC-1	130	0.9	Bacteria	Alphaproteobacteria
UniRef90_G9ZUT7	unreviewed	Acetamidase/Formamidase family protein	1	G9ZUT7	Acetobacteraceae bacterium AT-5844	323	0.9	Bacteria	Alphaproteobacteria
UniRef90_K2J4M7	unreviewed	Putative acetamidase/formamidase family protein	1	K2J4M7	Oceanibaculum indicum P24	315	0.9	Bacteria	Alphaproteobacteria
UniRef90_M9MLU1	unreviewed	Acetamidase/formamidase	1	M9MLU1	Gluconobacter thailandicus NBRC 3255	358	0.9	Bacteria	Alphaproteobacteria
UniRef90_R0CV70	unreviewed	Putative acetamidase/formamidase	1	R0CV70	Caulobacter crescentus OR37	313	0.9	Bacteria	Alphaproteobacteria
UniRef90_A0A070AE17	unreviewed	Formamidase	1	A0A070AE17	Komagataeibacter rhaeticus AF1	360	0.9	Bacteria	Alphaproteobacteria
UniRef90_A0A0C5LM11	unreviewed	Formamidase	1	A0A0C5LM11	Sphingomonas hengshuiensis	363	0.9	Bacteria	Alphaproteobacteria
UniRef90_A0A0M6YFJ3	unreviewed	Formamidase	1	A0A0M6YFJ3	Jannaschia donghaensis	306	0.9	Bacteria	Alphaproteobacteria
UniRef90_A0A0S3PQS6	unreviewed	Formamidase	1	A0A0S3PQS6	Variibacter gotjawalensis	313	0.9	Bacteria	Alphaproteobacteria
UniRef90_A0A0S3PYF7	unreviewed	Formamidase	1	A0A0S3PYF7	Variibacter gotjawalensis	318	0.9	Bacteria	Alphaproteobacteria
UniRef90_F3SBW7	unreviewed	Formamidase	1	F3SBW7	Gluconacetobacter sp. SXCC-1	266	0.9	Bacteria	Alphaproteobacteria
UniRef90_W0AAQ5	unreviewed	Formamidase	1	W0AAQ5	Sphingomonas sanxanigenens DSM 19645 = NX02	364	0.9	Bacteria	Alphaproteobacteria
UniRef90_A0A0V2F475	unreviewed	Formamidase	1	A0A0V2F475	Caulobacter vibrioides (Caulobacter crescentus)	357	0.9	Bacteria	Alphaproteobacteria
UniRef90_A0A060LNY9	unreviewed	Acetamidase/formamidase	1	A0A060LNY9	Bacillus lehensis G1	439	0.9	Bacteria	Bacilli
UniRef90_A0A069DIP2	unreviewed	Acetamidase/formamidase	1	A0A069DIP2	Paenibacillus sp. TCA20	518	0.9	Bacteria	Bacilli
UniRef90_A0A0B0HWJ1	unreviewed	Acetamidase	1	A0A0B0HWJ1	Paenibacillus sp. P1XP2	317	0.9	Bacteria	Bacilli
UniRef90_A0A0B0IBN5	unreviewed	Acetamidase	1	A0A0B0IBN5	Bacillus okhensis	310	0.9	Bacteria	Bacilli
UniRef90_A0A0B5AMS7	unreviewed	Acetamidase/Formamidase	1	A0A0B5AMS7	Jeotgalibacillus sp. D5	320	0.9	Bacteria	Bacilli
UniRef90_A0A0C2VYS5	unreviewed	Acetamidase	1	A0A0C2VYS5	Jeotgalibacillus campisalis	314	0.9	Bacteria	Bacilli
UniRef90_A0A0C2W3R1	unreviewed	Acetamidase/Formamidase	1	A0A0C2W3R1	Jeotgalibacillus alimentarius	320	0.9	Bacteria	Bacilli
UniRef90_A0A0M2VV49	unreviewed	Acetamidase	1	A0A0M2VV49	Paenibacillus sp. DMB20	318	0.9	Bacteria	Bacilli
UniRef90_A0A0N0UIE0	unreviewed	Acetamidase	1	A0A0N0UIE0	Paenibacillus sp. A59	310	0.9	Bacteria	Bacilli
UniRef90_A0A0P9CBD9	unreviewed	Acetamidase	1	A0A0P9CBD9	Alicyclobacillus ferrooxydans	312	0.9	Bacteria	Bacilli
UniRef90_A0A0Q3S8Y9	unreviewed	Acetamidase	1	A0A0Q3S8Y9	Bacillus sp. FJAT-25509	319	0.9	Bacteria	Bacilli
UniRef90_C6D199	unreviewed	Acetamidase/Formamidase	1	C6D199	Paenibacillus sp. (strain JDR-2)	513	0.9	Bacteria	Bacilli
UniRef90_E7RF20	unreviewed	Acetamidase/Formamidase	1	E7RF20	Planococcus donghaensis MPA1U2	311	0.9	Bacteria	Bacilli
UniRef90_G4HGU1	unreviewed	Acetamidase/Formamidase	1	G4HGU1	Paenibacillus lactis 154	318	0.9	Bacteria	Bacilli
UniRef90_V9GBX8	unreviewed	Acetamidase/formamidase	1	V9GBX8	Paenibacillus sp. JCM 10914	375	0.9	Bacteria	Bacilli
UniRef90_W4BHP5	unreviewed	Acetamidase/Formamidase	1	W4BHP5	Paenibacillus sp. FSL R5-808	318	0.9	Bacteria	Bacilli
UniRef90_W4BRQ3	unreviewed	Acetamidase/formamidase	1	W4BRQ3	Paenibacillus sp. FSL H8-237	516	0.9	Bacteria	Bacilli
UniRef90_W7ZKI3	unreviewed	Acetamidase/formamidase	1	W7ZKI3	Bacillus sp. JCM 19047	224	0.9	Bacteria	Bacilli
UniRef90_W7ZP28	unreviewed	Acetamidase/formamidase family protein	1	W7ZP28	Bacillus sp. JCM 19047	319	0.9	Bacteria	Bacilli
UniRef90_A0A0M2SRX5	unreviewed	Formamidase	1	A0A0M2SRX5	Bacillus sp. SA2-6	353	0.9	Bacteria	Bacilli
UniRef90_A0A0U2URB9	unreviewed	Acetamidase/formamidase	1	A0A0U2URB9	Paenibacillus sp. 32O-W	169	0.9	Bacteria	Bacilli
UniRef90_A0A0U2WFK2	unreviewed	Acetamidase	1	A0A0U2WFK2	Paenibacillus naphthalenovorans	522	0.9	Bacteria	Bacilli
UniRef90_A0A0U2Z6P3	unreviewed	Acetamidase	1	A0A0U2Z6P3	Planococcus rifietoensis	311	0.9	Bacteria	Bacilli
UniRef90_A0A0V8HG35	unreviewed	Acetamidase	1	A0A0V8HG35	Bacillus enclensis	311	0.9	Bacteria	Bacilli
UniRef90_A0A0F0FKB3	unreviewed	Acetamidase	1	A0A0F0FKB3	Burkholderiaceae bacterium 16	382	0.9	Bacteria	Betaproteobacteria
UniRef90_A0A0Q6NFR9	unreviewed	Acetamidase	1	A0A0Q6NFR9	Variovorax sp. Root318D1	413	0.9	Bacteria	Betaproteobacteria
UniRef90_A0A0R0LNH8	unreviewed	Acetamidase	1	A0A0R0LNH8	Ferrovum sp. JA12	481	0.9	Bacteria	Betaproteobacteria
UniRef90_A4SZ74	unreviewed	Acetamidase/Formamidase	1	A4SZ74	Polynucleobacter necessarius subsp. asymbioticus (strain DSM 18221 / CIP 109841 / QLW-P1DMWA-1)	498	0.9	Bacteria	Betaproteobacteria
UniRef90_W6WG66	unreviewed	Acetamidase/Formamidase	1	W6WG66	Burkholderia sp. BT03	402	0.9	Bacteria	Betaproteobacteria
UniRef90_A0A0F5K412	unreviewed	Formamidase	1	A0A0F5K412	Burkholderia andropogonis	358	0.9	Bacteria	Betaproteobacteria
UniRef90_A0A0J1CJ28	unreviewed	Formamidase	1	A0A0J1CJ28	Burkholderia glathei PML1(12)	359	0.9	Bacteria	Betaproteobacteria
UniRef90_A0A0U1Q038	unreviewed	Formamidase	1	A0A0U1Q038	Lampropedia cohaerens	356	0.9	Bacteria	Betaproteobacteria
UniRef90_A0A0T6A1C3	unreviewed	Acetamidase/formamidase	1	A0A0T6A1C3	candidate division NC10 bacterium CSP1-5	361	0.9	Bacteria	Candidate division NC10
UniRef90_A0A0T5ZZ80	unreviewed	Acetamidase/formamidase	1	A0A0T5ZZ80	Candidatus Rokubacteria bacterium CSP1-6	374	0.9	Bacteria	Candidatus Rokubacteria
UniRef90_C0DBC9	unreviewed	Acetamidase/Formamidase family protein	1	C0DBC9	[Clostridium asparagiforme] DSM 15981	312	0.9	Bacteria	Clostridia
UniRef90_C5EIK5	unreviewed	Acetamidase/Formamidase family protein	1	C5EIK5	Clostridiales bacterium 1_7_47FAA	311	0.9	Bacteria	Clostridia
UniRef90_A0A0V7ZIT1	unreviewed	Acetamidase	1	A0A0V7ZIT1	Mastigocoleus testarum BC008	323	0.9	Bacteria	Cyanobacteria
UniRef90_A0A0C1WSP5	unreviewed	Acetamidase	1	A0A0C1WSP5	Scytonema millei VB511283	321	0.9	Bacteria	Cyanobacteria
UniRef90_A0A0C2QAV1	unreviewed	Acetamidase	1	A0A0C2QAV1	Scytonema tolypothrichoides VB-61278	321	0.9	Bacteria	Cyanobacteria
UniRef90_A0A0J9EXS2	unreviewed	Acetamidase	1	A0A0J9EXS2	Limnoraphis robusta CS-951	329	0.9	Bacteria	Cyanobacteria
UniRef90_A0A0M1JMI9	unreviewed	Acetamidase	1	A0A0M1JMI9	Planktothricoides sp. SR001	328	0.9	Bacteria	Cyanobacteria
UniRef90_A0A0N8KMU4	unreviewed	Putative acetamidase/formamidase	1	A0A0N8KMU4	Phormidesmis priestleyi Ana	322	0.9	Bacteria	Cyanobacteria
UniRef90_A0A0P1C0A9	unreviewed	Acetamidase (Acetamidase/Formamidase )	1	A0A0P1C0A9	Chrysosporum ovalisporum	321	0.9	Bacteria	Cyanobacteria
UniRef90_A0A0P7ZKH7	unreviewed	Putative acetamidase/formamidase	1	A0A0P7ZKH7	Phormidesmis priestleyi Ana	448	0.9	Bacteria	Cyanobacteria
UniRef90_A0A0T7BYR6	unreviewed	Acetamidase	1	A0A0T7BYR6	Calothrix sp. 336/3	323	0.9	Bacteria	Cyanobacteria
UniRef90_A0ZGU0	unreviewed	Acetamidase	1	A0ZGU0	Nodularia spumigena CCY9414	320	0.9	Bacteria	Cyanobacteria
UniRef90_B4WKX1	unreviewed	Acetamidase/Formamidase family	1	B4WKX1	Synechococcus sp. PCC 7335	375	0.9	Bacteria	Cyanobacteria
UniRef90_B4WPA8	unreviewed	Acetamidase/Formamidase family	1	B4WPA8	Synechococcus sp. PCC 7335	455	0.9	Bacteria	Cyanobacteria
UniRef90_B5W6M5	unreviewed	Acetamidase/formamidase	1	B5W6M5	Arthrospira maxima CS-328	136	0.9	Bacteria	Cyanobacteria
UniRef90_K8GHZ0	unreviewed	Putative acetamidase/formamidase	1	K8GHZ0	Oscillatoriales cyanobacterium JSC-12	321	0.9	Bacteria	Cyanobacteria
UniRef90_K9QPL9	unreviewed	Putative acetamidase/formamidase	1	K9QPL9	Nostoc sp. (strain ATCC 29411 / PCC 7524)	321	0.9	Bacteria	Cyanobacteria
UniRef90_K9RDT2	unreviewed	Putative acetamidase/formamidase	1	K9RDT2	Rivularia sp. PCC 7116	323	0.9	Bacteria	Cyanobacteria
UniRef90_K9UX41	unreviewed	Acetamidase/Formamidase	1	K9UX41	Calothrix sp. PCC 6303	324	0.9	Bacteria	Cyanobacteria
UniRef90_K9W9F1	unreviewed	Putative acetamidase/formamidase	1	K9W9F1	Microcoleus sp. PCC 7113	321	0.9	Bacteria	Cyanobacteria
UniRef90_K9WXX4	unreviewed	Putative acetamidase/formamidase	1	K9WXX4	Cylindrospermum stagnale PCC 7417	320	0.9	Bacteria	Cyanobacteria
UniRef90_K9XD72	unreviewed	Acetamidase/Formamidase	1	K9XD72	Gloeocapsa sp. PCC 7428	398	0.9	Bacteria	Cyanobacteria
UniRef90_K9XHN4	unreviewed	Acetamidase/Formamidase	1	K9XHN4	Gloeocapsa sp. PCC 7428	325	0.9	Bacteria	Cyanobacteria
UniRef90_K9YU13	unreviewed	Putative acetamidase/formamidase	1	K9YU13	Dactylococcopsis salina PCC 8305	465	0.9	Bacteria	Cyanobacteria
UniRef90_K9ZCM8	unreviewed	Acetamidase/Formamidase	1	K9ZCM8	Anabaena cylindrica (strain ATCC 27899 / PCC 7122)	320	0.9	Bacteria	Cyanobacteria
UniRef90_U5DNC1	unreviewed	Putative acetamidase/formamidase	1	U5DNC1	Rubidibacter lacunae KORDI 51-2	321	0.9	Bacteria	Cyanobacteria
UniRef90_I0K5L3	unreviewed	Acetamidase/Formamidase	1	I0K5L3	Fibrella aestuarina BUZ 2	378	0.9	Bacteria	Bacteroidetes
UniRef90_I2GH07	unreviewed	Acetamidase/Formamidase	1	I2GH07	Fibrisoma limi BUZ 3	378	0.9	Bacteria	Bacteroidetes
UniRef90_A0A0U3K3T4	unreviewed	Acetamidase	1	A0A0U3K3T4	Hymenobacter sp. DG5B	334	0.9	Bacteria	Bacteroidetes
UniRef90_A0A0T6AGS1	unreviewed	Putative acetamidase/formamidase	1	A0A0T6AGS1	Deltaproteobacteria bacterium CSP1-8	401	0.9	Bacteria	Deltaproteobacteria
UniRef90_I4C723	unreviewed	Putative acetamidase/formamidase	1	I4C723	Desulfomonile tiedjei (strain ATCC 49306 / DSM 6799 / DCB-1)	399	0.9	Bacteria	Deltaproteobacteria
UniRef90_A0A013S389	unreviewed	Acetamidase/Formamidase family protein	1	A0A013S389	Acinetobacter baumannii 742879	314	0.9	Bacteria	Gammaproteobacteria
UniRef90_A0A031LWH4	unreviewed	Acetamidase	1	A0A031LWH4	Acinetobacter sp. Ver3	408	0.9	Bacteria	Gammaproteobacteria
UniRef90_A0A031MI98	unreviewed	Acetamidase	1	A0A031MI98	Pseudomonas bauzanensis	409	0.9	Bacteria	Gammaproteobacteria
UniRef90_A0A090RMR6	unreviewed	Acetamidase/formamidase family protein	1	A0A090RMR6	Vibrio sp. C7	231	0.9	Bacteria	Gammaproteobacteria
UniRef90_A0A0A2SNX6	unreviewed	Acetamidase	1	A0A0A2SNX6	Legionella norrlandica	400	0.9	Bacteria	Gammaproteobacteria
UniRef90_A0A0L6KJD6	unreviewed	Acetamidase (Fragment)	1	A0A0L6KJD6	Acinetobacter baumannii	311	0.9	Bacteria	Gammaproteobacteria
UniRef90_A0A0L6Y8Q4	unreviewed	Acetamidase (Fragment)	1	A0A0L6Y8Q4	Acinetobacter baumannii	258	0.9	Bacteria	Gammaproteobacteria
UniRef90_A0A0N9VGI0	unreviewed	Acetamidase	1	A0A0N9VGI0	Acinetobacter equi	410	0.9	Bacteria	Gammaproteobacteria
UniRef90_A0A0R0A677	unreviewed	Acetamidase	1	A0A0R0A677	Psychrobacter sp. P11G3	405	0.9	Bacteria	Gammaproteobacteria
UniRef90_D0KZ44	unreviewed	Acetamidase/Formamidase	1	D0KZ44	Halothiobacillus neapolitanus (strain ATCC 23641 / c2) (Thiobacillus neapolitanus)	345	0.9	Bacteria	Gammaproteobacteria
UniRef90_W9UXP4	unreviewed	Acetamidase	1	W9UXP4	Nitrincola nitratireducens	489	0.9	Bacteria	Gammaproteobacteria
UniRef90_A0A075P0S2	unreviewed	Formamidase	1	A0A075P0S2	Alteromonas australica	362	0.9	Bacteria	Gammaproteobacteria
UniRef90_W0RH87	unreviewed	Acetamidase/Formamidase	1	W0RH87	Gemmatirosa kalamazoonesis	368	0.9	Bacteria	Gemmatimonadetes
UniRef90_D6TR17	unreviewed	Acetamidase/Formamidase	1	D6TR17	Ktedonobacter racemifer DSM 44963	308	0.9	Bacteria	Chloroflexi
UniRef90_D6U3W3	unreviewed	Acetamidase/Formamidase	1	D6U3W3	Ktedonobacter racemifer DSM 44963	329	0.9	Bacteria	Chloroflexi
UniRef90_Q01Z67	unreviewed	Acetamidase/Formamidase	1	Q01Z67	Acidobacteria (strain Ellin6076)	331	0.9	Bacteria	Acidobacteria
UniRef90_E3T6T1	unreviewed	Acetamidase/formamidase (Fragment)	1	E3T6T1	uncultured bacterium 270	287	0.9	Bacteria	Unclassified Bacteria
UniRef90_K2FP36	unreviewed	Acetamidase/formamidase	1	K2FP36	uncultured bacterium (gcode 4)	116	0.9	Bacteria	Unclassified Bacteria
UniRef90_A0A0A1PSJ2	unreviewed	Acetamidase	1	A0A0A1PSJ2	bacterium YEK0313	351	0.9	Bacteria	Unclassified Bacteria
UniRef90_A0A0A1PUX4	unreviewed	Acetamidase	1	A0A0A1PUX4	bacterium YEK0313	770	0.9	Bacteria	Unclassified Bacteria
UniRef90_A0A0A1Q0P8	unreviewed	Acetamidase	1	A0A0A1Q0P8	bacterium YEK0313	315	0.9	Bacteria	Unclassified Bacteria
halTADL_2650	unreviewed	Acetamidase/Formamidase	1	halTADL_2650	Halohasta litchfeldiate tADL	356	0.9	Archaea	Halobacteria
