# Supplementary material for: Developing a genetic manipulation system for the Antarctic archaeon, Halorubrum lacusprofundi: investigating acetamidase gene function
Source: Sci Rep. 2016 Oct 6;6:34639. doi: 10.1038/srep34639 (PMC5052560; doi:10.1038/srep34639)
Supplement: Supplementary Table S4 [file srep34639-s3.xls]

## Sheet: Table S4 (I)
Table S4. List of closed genomes from Archaea and Bacteria identifying which genomes contain Amd/Fmd sequences. (I) Archaea containing Amd/Fmd sequences.
Genome name	Numer of amd/fmd	Domain	Phylum	Class	Order	Family	Genus
Haloarcula marismortui ATCC 43049	4	Archaea	Euryarchaeota	Halobacteria	Halobacteriales	Halobacteriaceae	Haloarcula
halophilic archaeon DL31	3	Archaea	Euryarchaeota	Halobacteria	unclassified	unclassified	unclassified
Halopiger xanaduensis SH-6	3	Archaea	Euryarchaeota	Halobacteria	Halobacteriales	Halobacteriaceae	Halopiger
Halorubrum lacusprofundi ATCC 49239	3	Archaea	Euryarchaeota	Halobacteria	Halobacteriales	Halobacteriaceae	Halorubrum
Haloquadratum walsbyi HBSQ001, DSM 16790	2	Archaea	Euryarchaeota	Halobacteria	Halobacteriales	Halobacteriaceae	Haloquadratum
Halalkalicoccus jeotgali B3, DSM 18796	2	Archaea	Euryarchaeota	Halobacteria	Halobacteriales	Halobacteriaceae	Halalkalicoccus
Haloquadratum walsbyi C23, DSM 16854	2	Archaea	Euryarchaeota	Halobacteria	Halobacteriales	Halobacteriaceae	Haloquadratum
Haloterrigena turkmenica VKM B-1734, DSM 5511	2	Archaea	Euryarchaeota	Halobacteria	Natrialbales	Natrialbaceae	Haloterrigena
Natrialba magadii ATCC 43099	2	Archaea	Euryarchaeota	Halobacteria	Halobacteriales	Halobacteriaceae	Natrialba
Halohasta litchfieldiae tADL	2	Archaea	Euryarchaeota	Halobacteria	Halobacteriales	unclassified	unclassified
Pyrococcus sp. NA2	2	Archaea	Euryarchaeota	Thermococci	Thermococcales	Thermococcaceae	Pyrococcus
Thermococcus barophilus MP, DSM 11836	2	Archaea	Euryarchaeota	Thermococci	Thermococcales	Thermococcaceae	Thermococcus
Sulfolobus islandicus HVE10/4	2	Archaea	Crenarchaeota	Thermoprotei	Sulfolobales	Sulfolobaceae	Sulfolobus
Haloferax mediterranei R-4	1	Archaea	Euryarchaeota	Halobacteria	Haloferacales	Haloferacaceae	Haloferax
Halanaeroarchaeum sulfurireducens M27-SA2	1	Archaea	Euryarchaeota	Halobacteria	Halobacteriales	Halobacteriaceae	Halanaeroarchaeum
Haloarcula hispanica CGMCC 1.2049	1	Archaea	Euryarchaeota	Halobacteria	Halobacteriales	Halobacteriaceae	Haloarcula
Haloarcula hispanica N601	1	Archaea	Euryarchaeota	Halobacteria	Halobacteriales	Halobacteriaceae	Haloarcula
Haloarcula sp. CBA1115	1	Archaea	Euryarchaeota	Halobacteria	Halobacteriales	Halobacteriaceae	Haloarcula
Halobacteriaceae archaeon HSR2	1	Archaea	Euryarchaeota	Halobacteria	Halobacteriales	Halobacteriaceae	unclassified
Halostagnicola larsenii XH-48, DSM 17691	1	Archaea	Euryarchaeota	Halobacteria	Halobacteriales	Halobacteriaceae	Halostagnicola
Natrinema pellirubrum 157	1	Archaea	Euryarchaeota	Halobacteria	Natrialbales	Natrialbaceae	Natrinema
Natronomonas pharaonis Gabara, DSM 2160	1	Archaea	Euryarchaeota	Halobacteria	Halobacteriales	Halobacteriaceae	Natronomonas
Salinarchaeum sp. Harcht-Bsk1	1	Archaea	Euryarchaeota	Halobacteria	Halobacteriales	Halobacteriaceae	Salinarchaeum
Pyrococcus abyssi GE5	1	Archaea	Euryarchaeota	Thermococci	Thermococcales	Thermococcaceae	Pyrococcus
Pyrococcus furiosus COM1	1	Archaea	Euryarchaeota	Thermococci	Thermococcales	Thermococcaceae	Pyrococcus
Pyrococcus furiosus DSM 3638	1	Archaea	Euryarchaeota	Thermococci	Thermococcales	Thermococcaceae	Pyrococcus
Pyrococcus sp. ST04	1	Archaea	Euryarchaeota	Thermococci	Thermococcales	Thermococcaceae	Pyrococcus
Thermococcus litoralis DSM 5473	1	Archaea	Euryarchaeota	Thermococci	Thermococcales	Thermococcaceae	Thermococcus
Pyrococcus yayanosii CH1	1	Archaea	Euryarchaeota	Thermococci	Thermococcales	Thermococcaceae	Pyrococcus
Thermococcus sibiricus MM 739	1	Archaea	Euryarchaeota	Thermococci	Thermococcales	Thermococcaceae	Thermococcus
Picrophilus torridus DSM 9790	1	Archaea	Euryarchaeota	Thermoplasmata	Thermoplasmatales	Picrophilaceae	Picrophilus
Sulfolobus islandicus LAL14/1	1	Archaea	Crenarchaeota	Thermoprotei	Sulfolobales	Sulfolobaceae	Sulfolobus
Ferroplasma acidarmanus Fer1	1	Archaea	Euryarchaeota	Thermoplasmata	Thermoplasmatales	Ferroplasmaceae	Ferroplasma
Sulfolobus islandicus L.D.8.5	1	Archaea	Crenarchaeota	Thermoprotei	Sulfolobales	Sulfolobaceae	Sulfolobus
Sulfolobus islandicus L.S.2.15	1	Archaea	Crenarchaeota	Thermoprotei	Sulfolobales	Sulfolobaceae	Sulfolobus
Sulfolobus islandicus M.14.25	1	Archaea	Crenarchaeota	Thermoprotei	Sulfolobales	Sulfolobaceae	Sulfolobus
Sulfolobus islandicus M.16.27	1	Archaea	Crenarchaeota	Thermoprotei	Sulfolobales	Sulfolobaceae	Sulfolobus
Sulfolobus islandicus M.16.4	1	Archaea	Crenarchaeota	Thermoprotei	Sulfolobales	Sulfolobaceae	Sulfolobus
Sulfolobus islandicus REY15A	1	Archaea	Crenarchaeota	Thermoprotei	Sulfolobales	Sulfolobaceae	Sulfolobus
Sulfolobus islandicus Y.G.57.14	1	Archaea	Crenarchaeota	Thermoprotei	Sulfolobales	Sulfolobaceae	Sulfolobus
Sulfolobus islandicus Y.N.15.51	1	Archaea	Crenarchaeota	Thermoprotei	Sulfolobales	Sulfolobaceae	Sulfolobus
Aeropyrum camini SY1, JCM 12091	1	Archaea	Crenarchaeota	Thermoprotei	Desulfurococcales	Desulfurococcaceae	Aeropyrum
Desulfurococcus fermentans Z-1312, DSM 16532	1	Archaea	Crenarchaeota	Thermoprotei	Desulfurococcales	Desulfurococcaceae	Desulfurococcus
Metallosphaera sedula ARS120-1	1	Archaea	Crenarchaeota	Thermoprotei	Sulfolobales	Sulfolobaceae	Metallosphaera
Metallosphaera sedula ARS120-2	1	Archaea	Crenarchaeota	Thermoprotei	Sulfolobales	Sulfolobaceae	Metallosphaera
Metallosphaera sedula ARS50-2	1	Archaea	Crenarchaeota	Thermoprotei	Sulfolobales	Sulfolobaceae	Metallosphaera
Metallosphaera sedula SARC-M1	1	Archaea	Crenarchaeota	Thermoprotei	Sulfolobales	Sulfolobaceae	Metallosphaera
Pyrobaculum sp. 1860	1	Archaea	Crenarchaeota	Thermoprotei	Thermoproteales	Thermoproteaceae	Pyrobaculum
Sulfolobus acidocaldarius 98-3, DSM 639	1	Archaea	Crenarchaeota	Thermoprotei	Sulfolobales	Sulfolobaceae	Sulfolobus
Sulfolobus acidocaldarius N8	1	Archaea	Crenarchaeota	Thermoprotei	Sulfolobales	Sulfolobaceae	Sulfolobus
Sulfolobus acidocaldarius Ron12/I	1	Archaea	Crenarchaeota	Thermoprotei	Sulfolobales	Sulfolobaceae	Sulfolobus
Sulfolobus acidocaldarius SUSAZ	1	Archaea	Crenarchaeota	Thermoprotei	Sulfolobales	Sulfolobaceae	Sulfolobus
Sulfolobus solfataricus 98/2 SULC	1	Archaea	Crenarchaeota	Thermoprotei	Sulfolobales	Sulfolobaceae	Sulfolobus
Sulfolobus solfataricus P2	1	Archaea	Crenarchaeota	Thermoprotei	Sulfolobales	Sulfolobaceae	Sulfolobus
Sulfolobus solfataricus SULA	1	Archaea	Crenarchaeota	Thermoprotei	Sulfolobales	Sulfolobaceae	Sulfolobus
Sulfolobus solfataricus SULB	1	Archaea	Crenarchaeota	Thermoprotei	Sulfolobales	Sulfolobaceae	Sulfolobus
Sulfolobus tokodaii 7, JCM 10545	1	Archaea	Crenarchaeota	Thermoprotei	Sulfolobales	Sulfolobaceae	Sulfolobus
Thermofilum sp. 1505	1	Archaea	Crenarchaeota	Thermoprotei	Thermoproteales	Thermofilaceae	Thermofilum
Desulfurococcus kamchatkensis 1221n	1	Archaea	Crenarchaeota	Thermoprotei	Desulfurococcales	Desulfurococcaceae	Desulfurococcus
Metallosphaera cuprina Ar-4	1	Archaea	Crenarchaeota	Thermoprotei	Sulfolobales	Sulfolobaceae	Metallosphaera
Metallosphaera sedula DSM 5348	1	Archaea	Crenarchaeota	Thermoprotei	Sulfolobales	Sulfolobaceae	Metallosphaera
Sulfolobus solfataricus 98/2	1	Archaea	Crenarchaeota	Thermoprotei	Sulfolobales	Sulfolobaceae	Sulfolobus
Vulcanisaeta distributa DSM 14429	1	Archaea	Crenarchaeota	Thermoprotei	Thermoproteales	Thermoproteaceae	Vulcanisaeta
Vulcanisaeta moutnovskia 768-28	1	Archaea	Crenarchaeota	Thermoprotei	Thermoproteales	Thermoproteaceae	Vulcanisaeta
Candidatus Korarchaeum cryptofilum OPF8	1	Archaea	Korarchaeota	unclassified	unclassified	unclassified	Candidatus Korarchaeum

## Sheet: Table S4 (II)
Table S4. List of closed genomes from Archaea and Bacteria identifying which genomes contain Amd/Fmd sequences. (II) Archaea not containing Amd/Fmd sequences.
Genome name	Domain	Phylum	Class	Order	Family	Genus
Archaeoglobus fulgidus 7324, DSM 8774	Archaea	Euryarchaeota	Archaeoglobi	Archaeoglobales	Archaeoglobaceae	Archaeoglobus
Archaeoglobus fulgidus VC-16, DSM 4304	Archaea	Euryarchaeota	Archaeoglobi	Archaeoglobales	Archaeoglobaceae	Archaeoglobus
Archaeoglobus profundus Av18, DSM 5631	Archaea	Euryarchaeota	Archaeoglobi	Archaeoglobales	Archaeoglobaceae	Archaeoglobus
Archaeoglobus sulfaticallidus PM70-1, DSM 19444 (Asulf_version1)	Archaea	Euryarchaeota	Archaeoglobi	Archaeoglobales	Archaeoglobaceae	Archaeoglobus
Archaeoglobus veneficus SNP6, DSM 11195	Archaea	Euryarchaeota	Archaeoglobi	Archaeoglobales	Archaeoglobaceae	Archaeoglobus
Ferroglobus placidus AEDII12DO, DSM 10642	Archaea	Euryarchaeota	Archaeoglobi	Archaeoglobales	Archaeoglobaceae	Ferroglobus
Geoglobus acetivorans SBH6	Archaea	Euryarchaeota	Archaeoglobi	Archaeoglobales	Archaeoglobaceae	Geoglobus
Halobacterium salinarum NRC-1	Archaea	Euryarchaeota	Halobacteria	Halobacteriales	Halobacteriaceae	Halobacterium
Halobacterium salinarum R1, DSM 671	Archaea	Euryarchaeota	Halobacteria	Halobacteriales	Halobacteriaceae	Halobacterium
Halobacterium sp. DL1	Archaea	Euryarchaeota	Halobacteria	Halobacteriales	Halobacteriaceae	Halobacterium
Haloferax volcanii DS2, ATCC 29605	Archaea	Euryarchaeota	Halobacteria	Halobacteriales	Halobacteriaceae	Haloferax
Halogeometricum borinquense PR3, DSM 11551	Archaea	Euryarchaeota	Halobacteria	Haloferacales	Haloferacaceae	Halogeometricum
Halomicrobium mukohataei arg-2, DSM 12286	Archaea	Euryarchaeota	Halobacteria	Halobacteriales	Halobacteriaceae	Halomicrobium
Halorhabdus tiamatea SARL4B	Archaea	Euryarchaeota	Halobacteria	Halobacteriales	Halobacteriaceae	Halorhabdus
Halorhabdus utahensis AX-2, DSM 12940	Archaea	Euryarchaeota	Halobacteria	Halobacteriales	Halobacteriaceae	Halorhabdus
Natrinema sp. J7-2	Archaea	Euryarchaeota	Halobacteria	Halobacteriales	Halobacteriaceae	Natrinema
Natronomonas moolapensis 8.8.11, DSM 18674	Archaea	Euryarchaeota	Halobacteria	Halobacteriales	Halobacteriaceae	Natronomonas
Methanobacterium formicicum BRM9	Archaea	Euryarchaeota	Methanobacteria	Methanobacteriales	Methanobacteriaceae	Methanobacterium
Methanobacterium formicicum DSM 1535	Archaea	Euryarchaeota	Methanobacteria	Methanobacteriales	Methanobacteriaceae	Methanobacterium
Methanobacterium sp. AL-21	Archaea	Euryarchaeota	Methanobacteria	Methanobacteriales	Methanobacteriaceae	Methanobacterium
Methanobacterium sp. MB1	Archaea	Euryarchaeota	Methanobacteria	Methanobacteriales	Methanobacteriaceae	Methanobacterium
Methanobacterium sp. SWAN-1	Archaea	Euryarchaeota	Methanobacteria	Methanobacteriales	Methanobacteriaceae	Methanobacterium
Methanobrevibacter ruminantium M1	Archaea	Euryarchaeota	Methanobacteria	Methanobacteriales	Methanobacteriaceae	Methanobrevibacter
Methanobrevibacter smithii PS, ATCC 35061	Archaea	Euryarchaeota	Methanobacteria	Methanobacteriales	Methanobacteriaceae	Methanobrevibacter
Methanobrevibacter sp. AbM4	Archaea	Euryarchaeota	Methanobacteria	Methanobacteriales	Methanobacteriaceae	Methanobrevibacter
Methanosphaera stadtmanae DSM 3091	Archaea	Euryarchaeota	Methanobacteria	Methanobacteriales	Methanobacteriaceae	Methanosphaera
Methanothermobacter marburgensis Marburg DSM 2133	Archaea	Euryarchaeota	Methanobacteria	Methanobacteriales	Methanobacteriaceae	Methanothermobacter
Methanothermobacter thermautotrophicus CaT2	Archaea	Euryarchaeota	Methanobacteria	Methanobacteriales	Methanobacteriaceae	Methanothermobacter
Methanothermobacter thermautotrophicus Delta H	Archaea	Euryarchaeota	Methanobacteria	Methanobacteriales	Methanobacteriaceae	Methanothermobacter
Methanothermus fervidus V24S, DSM 2088	Archaea	Euryarchaeota	Methanobacteria	Methanobacteriales	Methanothermaceae	Methanothermus
Methanocaldococcus fervens AG86	Archaea	Euryarchaeota	Methanococci	Methanococcales	Methanocaldococcaceae	Methanocaldococcus
Methanocaldococcus infernus ME	Archaea	Euryarchaeota	Methanococci	Methanococcales	Methanocaldococcaceae	Methanocaldococcus
Methanocaldococcus jannaschii DSM 2661	Archaea	Euryarchaeota	Methanococci	Methanococcales	Methanocaldococcaceae	Methanocaldococcus
Methanocaldococcus sp. FS406-22	Archaea	Euryarchaeota	Methanococci	Methanococcales	Methanocaldococcaceae	Methanocaldococcus
Methanocaldococcus vulcanius M7, DSM 12094	Archaea	Euryarchaeota	Methanococci	Methanococcales	Methanocaldococcaceae	Methanocaldococcus
Methanococcus aeolicus Nankai-3	Archaea	Euryarchaeota	Methanococci	Methanococcales	Methanococcaceae	Methanococcus
Methanococcus maripaludis C5	Archaea	Euryarchaeota	Methanococci	Methanococcales	Methanococcaceae	Methanococcus
Methanococcus maripaludis C6	Archaea	Euryarchaeota	Methanococci	Methanococcales	Methanococcaceae	Methanococcus
Methanococcus maripaludis C7	Archaea	Euryarchaeota	Methanococci	Methanococcales	Methanococcaceae	Methanococcus
Methanococcus maripaludis S2	Archaea	Euryarchaeota	Methanococci	Methanococcales	Methanococcaceae	Methanococcus
Methanococcus maripaludis X1	Archaea	Euryarchaeota	Methanococci	Methanococcales	Methanococcaceae	Methanococcus
Methanococcus vannielii SB	Archaea	Euryarchaeota	Methanococci	Methanococcales	Methanococcaceae	Methanococcus
Methanococcus voltae A3	Archaea	Euryarchaeota	Methanococci	Methanococcales	Methanococcaceae	Methanococcus
Methanothermococcus okinawensis IH1	Archaea	Euryarchaeota	Methanococci	Methanococcales	Methanococcaceae	Methanothermococcus
Methanotorris igneus Kol5, DSM 5666	Archaea	Euryarchaeota	Methanococci	Methanococcales	Methanocaldococcaceae	Methanotorris
Methanocella arvoryzae MRE50 (reannotation)	Archaea	Euryarchaeota	Methanomicrobia	Methanocellales	Methanocellaceae	Methanocella
Methanocella conradii HZ254	Archaea	Euryarchaeota	Methanomicrobia	Methanocellales	Methanocellaceae	Methanocella
Methanocella paludicola SANAE (reannotation)	Archaea	Euryarchaeota	Methanomicrobia	Methanocellales	Methanocellaceae	Methanocella
Methanococcoides burtonii DSM 6242	Archaea	Euryarchaeota	Methanomicrobia	Methanosarcinales	Methanosarcinaceae	Methanococcoides
Methanococcoides methylutens MM1	Archaea	Euryarchaeota	Methanomicrobia	Methanosarcinales	Methanosarcinaceae	Methanococcoides
Methanocorpusculum labreanum Z	Archaea	Euryarchaeota	Methanomicrobia	Methanomicrobiales	Methanocorpusculaceae	Methanocorpusculum
Methanoculleus bourgensis MS2	Archaea	Euryarchaeota	Methanomicrobia	Methanomicrobiales	Methanomicrobiaceae	Methanoculleus
Methanoculleus marisnigri JR1, DSM 1498	Archaea	Euryarchaeota	Methanomicrobia	Methanomicrobiales	Methanomicrobiaceae	Methanoculleus
Methanofollis liminatans GKZPZ, DSM 4140	Archaea	Euryarchaeota	Methanomicrobia	Methanomicrobiales	Methanomicrobiaceae	Methanofollis
Methanohalobium evestigatum Z-7303, DSM 3721	Archaea	Euryarchaeota	Methanomicrobia	Methanosarcinales	Methanosarcinaceae	Methanohalobium
Methanohalophilus mahii SLP, DSM 5219	Archaea	Euryarchaeota	Methanomicrobia	Methanosarcinales	Methanosarcinaceae	Methanohalophilus
Methanolinea tarda NOBI-1	Archaea	Euryarchaeota	Methanomicrobia	Methanomicrobiales	Methanoregulaceae	Methanolinea
Methanolobus psychrophilus R15	Archaea	Euryarchaeota	Methanomicrobia	Methanosarcinales	Methanosarcinaceae	Methanolobus
Methanoplanus petrolearius SEBR 4847, DSM 11571	Archaea	Euryarchaeota	Methanomicrobia	Methanomicrobiales	Methanomicrobiaceae	Methanoplanus
Methanoregula boonei 6A8	Archaea	Euryarchaeota	Methanomicrobia	Methanomicrobiales	Methanoregulaceae	Methanoregula
Methanosaeta concilii GP-6	Archaea	Euryarchaeota	Methanomicrobia	Methanosarcinales	Methanosaetaceae	Methanosaeta
Methanosaeta harundinacea 6Ac	Archaea	Euryarchaeota	Methanomicrobia	Methanosarcinales	Methanosaetaceae	Methanosaeta
Methanosaeta thermophila PT	Archaea	Euryarchaeota	Methanomicrobia	Methanosarcinales	Methanosaetaceae	Methanosaeta
Methanosalsum zhilinae WeN5, DSM 4017	Archaea	Euryarchaeota	Methanomicrobia	Methanosarcinales	Methanosarcinaceae	Methanosalsum
Methanosarcina acetivorans C2A	Archaea	Euryarchaeota	Methanomicrobia	Methanosarcinales	Methanosarcinaceae	Methanosarcina
Methanosarcina barkeri 227	Archaea	Euryarchaeota	Methanomicrobia	Methanosarcinales	Methanosarcinaceae	Methanosarcina
Methanosarcina barkeri 3	Archaea	Euryarchaeota	Methanomicrobia	Methanosarcinales	Methanosarcinaceae	Methanosarcina
Methanosarcina barkeri CM1	Archaea	Euryarchaeota	Methanomicrobia	Methanosarcinales	Methanosarcinaceae	Methanosarcina
Methanosarcina barkeri Fusaro, DSM 804	Archaea	Euryarchaeota	Methanomicrobia	Methanosarcinales	Methanosarcinaceae	Methanosarcina
Methanosarcina barkeri MS	Archaea	Euryarchaeota	Methanomicrobia	Methanosarcinales	Methanosarcinaceae	Methanosarcina
Methanosarcina barkeri Wiesmoor	Archaea	Euryarchaeota	Methanomicrobia	Methanosarcinales	Methanosarcinaceae	Methanosarcina
Methanosarcina horonobensis HB-1	Archaea	Euryarchaeota	Methanomicrobia	Methanosarcinales	Methanosarcinaceae	Methanosarcina
Methanosarcina lacustris Z-7289	Archaea	Euryarchaeota	Methanomicrobia	Methanosarcinales	Methanosarcinaceae	Methanosarcina
Methanosarcina mazei C16	Archaea	Euryarchaeota	Methanomicrobia	Methanosarcinales	Methanosarcinaceae	Methanosarcina
Methanosarcina mazei Go1	Archaea	Euryarchaeota	Methanomicrobia	Methanosarcinales	Methanosarcinaceae	Methanosarcina
Methanosarcina mazei LYC	Archaea	Euryarchaeota	Methanomicrobia	Methanosarcinales	Methanosarcinaceae	Methanosarcina
Methanosarcina mazei S-6	Archaea	Euryarchaeota	Methanomicrobia	Methanosarcinales	Methanosarcinaceae	Methanosarcina
Methanosarcina mazei SarPi	Archaea	Euryarchaeota	Methanomicrobia	Methanosarcinales	Methanosarcinaceae	Methanosarcina
Methanosarcina mazei Tuc01	Archaea	Euryarchaeota	Methanomicrobia	Methanosarcinales	Methanosarcinaceae	Methanosarcina
Methanosarcina mazei WWM610	Archaea	Euryarchaeota	Methanomicrobia	Methanosarcinales	Methanosarcinaceae	Methanosarcina
Methanosarcina siciliae C2J	Archaea	Euryarchaeota	Methanomicrobia	Methanosarcinales	Methanosarcinaceae	Methanosarcina
Methanosarcina siciliae HI350	Archaea	Euryarchaeota	Methanomicrobia	Methanosarcinales	Methanosarcinaceae	Methanosarcina
Methanosarcina siciliae T4/M	Archaea	Euryarchaeota	Methanomicrobia	Methanosarcinales	Methanosarcinaceae	Methanosarcina
Methanosarcina sp. Kolksee	Archaea	Euryarchaeota	Methanomicrobia	Methanosarcinales	Methanosarcinaceae	Methanosarcina
Methanosarcina sp. MTP4	Archaea	Euryarchaeota	Methanomicrobia	Methanosarcinales	Methanosarcinaceae	Methanosarcina
Methanosarcina sp. WH1	Archaea	Euryarchaeota	Methanomicrobia	Methanosarcinales	Methanosarcinaceae	Methanosarcina
Methanosarcina sp. WWM596	Archaea	Euryarchaeota	Methanomicrobia	Methanosarcinales	Methanosarcinaceae	Methanosarcina
Methanosarcina thermophila CHTI-55	Archaea	Euryarchaeota	Methanomicrobia	Methanosarcinales	Methanosarcinaceae	Methanosarcina
Methanosarcina thermophila TM-1	Archaea	Euryarchaeota	Methanomicrobia	Methanosarcinales	Methanosarcinaceae	Methanosarcina
Methanosarcina vacuolata Z-761	Archaea	Euryarchaeota	Methanomicrobia	Methanosarcinales	Methanosarcinaceae	Methanosarcina
Methanosphaerula palustris E1-9c, DSM 19958	Archaea	Euryarchaeota	Methanomicrobia	Methanomicrobiales	Methanoregulaceae	Methanosphaerula
Methanospirillum hungatei JF-1	Archaea	Euryarchaeota	Methanomicrobia	Methanomicrobiales	Methanospirillaceae	Methanospirillum
Methanopyrus kandleri AV19	Archaea	Euryarchaeota	Methanopyri	Methanopyrales	Methanopyraceae	Methanopyrus
Palaeococcus pacificus DY20341	Archaea	Euryarchaeota	Thermococci	Thermococcales	Thermococcaceae	Palaeococcus
Thermococcus gammatolerans EJ3	Archaea	Euryarchaeota	Thermococci	Thermococcales	Thermococcaceae	Thermococcus
Thermococcus kodakarensis KOD1	Archaea	Euryarchaeota	Thermococci	Thermococcales	Thermococcaceae	Thermococcus
Thermococcus nautili 30-1 (unscreened)	Archaea	Euryarchaeota	Thermococci	Thermococcales	Thermococcaceae	Thermococcus
Thermococcus onnurineus NA1	Archaea	Euryarchaeota	Thermococci	Thermococcales	Thermococcaceae	Thermococcus
Thermococcus sp. 4557	Archaea	Euryarchaeota	Thermococci	Thermococcales	Thermococcaceae	Thermococcus
Thermococcus sp. A501	Archaea	Euryarchaeota	Thermococci	Thermococcales	Thermococcaceae	Thermococcus
Thermococcus sp. AM4	Archaea	Euryarchaeota	Thermococci	Thermococcales	Thermococcaceae	Thermococcus
Thermococcus sp. CL1	Archaea	Euryarchaeota	Thermococci	Thermococcales	Thermococcaceae	Thermococcus
Thermococcus sp. ES1	Archaea	Euryarchaeota	Thermococci	Thermococcales	Thermococcaceae	Thermococcus
Candidatus Methanomassiliicoccus intestinalis Issoire-Mx1	Archaea	Euryarchaeota	Thermoplasmata	Methanomassiliicoccales	Methanomassiliicoccaceae	Candidatus Methanomassiliicoccus
Candidatus Methanoplasma termitum Mpt1	Archaea	Euryarchaeota	Thermoplasmata	Methanomassiliicoccales	Methanomassiliicoccaceae	Candidatus Methanoplasma
Thermoplasma acidophilum DSM 1728	Archaea	Euryarchaeota	Thermoplasmata	Thermoplasmatales	Thermoplasmataceae	Thermoplasma
Thermoplasma volcanium GSS1	Archaea	Euryarchaeota	Thermoplasmata	Thermoplasmatales	Thermoplasmataceae	Thermoplasma
Thermoplasmatales archaeon BRNA1	Archaea	Euryarchaeota	Thermoplasmata	Thermoplasmatales	unclassified	Thermoplasmatales
Acidianus hospitalis W1	Archaea	Crenarchaeota	Thermoprotei	Sulfolobales	Sulfolobaceae	Acidianus
Acidilobus saccharovorans 345-15	Archaea	Crenarchaeota	Thermoprotei	Acidilobales	Acidilobaceae	Acidilobus
Caldivirga maquilingensis IC-167	Archaea	Crenarchaeota	Thermoprotei	Thermoproteales	Thermoproteaceae	Caldivirga
Desulfurococcus mucosus 07/1, DSM 2162	Archaea	Crenarchaeota	Thermoprotei	Desulfurococcales	Desulfurococcaceae	Desulfurococcus
Fervidicoccus fontis Kam940	Archaea	Crenarchaeota	Thermoprotei	Fervidicoccales	Fervidicoccaceae	Fervidicoccus
Hyperthermus butylicus DSM 5456	Archaea	Crenarchaeota	Thermoprotei	Desulfurococcales	Pyrodictiaceae	Hyperthermus
Ignicoccus hospitalis KIN4/I, DSM 18386	Archaea	Crenarchaeota	Thermoprotei	Desulfurococcales	Desulfurococcaceae	Ignicoccus
Ignisphaera aggregans AQ1.S1, DSM 17230	Archaea	Crenarchaeota	Thermoprotei	Desulfurococcales	Desulfurococcaceae	Ignisphaera
Pyrobaculum aerophilum IM2	Archaea	Crenarchaeota	Thermoprotei	Thermoproteales	Thermoproteaceae	Pyrobaculum
Pyrobaculum arsenaticum PZ6, DSM 13514	Archaea	Crenarchaeota	Thermoprotei	Thermoproteales	Thermoproteaceae	Pyrobaculum
Pyrobaculum calidifontis JCM 11548	Archaea	Crenarchaeota	Thermoprotei	Thermoproteales	Thermoproteaceae	Pyrobaculum
Pyrobaculum islandicum DSM 4184	Archaea	Crenarchaeota	Thermoprotei	Thermoproteales	Thermoproteaceae	Pyrobaculum
Pyrobaculum oguniense TE7, DSM 13380	Archaea	Crenarchaeota	Thermoprotei	Thermoproteales	Thermoproteaceae	Pyrobaculum
Pyrobaculum sp. WP30	Archaea	Crenarchaeota	Thermoprotei	Thermoproteales	Thermoproteaceae	Pyrobaculum
Pyrolobus fumarii 1A, DSM 11204	Archaea	Crenarchaeota	Thermoprotei	Desulfurococcales	Pyrodictiaceae	Pyrolobus
Staphylothermus hellenicus P8, DSM 12710	Archaea	Crenarchaeota	Thermoprotei	Desulfurococcales	Desulfurococcaceae	Staphylothermus
Staphylothermus marinus F1, DSM 3639	Archaea	Crenarchaeota	Thermoprotei	Desulfurococcales	Desulfurococcaceae	Staphylothermus
Thermofilum pendens Hrk 5	Archaea	Crenarchaeota	Thermoprotei	Thermoproteales	Thermofilaceae	Thermofilum
Thermofilum sp. 1910b	Archaea	Crenarchaeota	Thermoprotei	Thermoproteales	Thermofilaceae	Thermofilum
Thermofilum uzonense 1807-2	Archaea	Crenarchaeota	Thermoprotei	Thermoproteales	Thermofilaceae	Thermofilum
Thermogladius cellulolyticus 1633	Archaea	Crenarchaeota	Thermoprotei	Desulfurococcales	Desulfurococcaceae	Thermogladius
Thermoproteus neutrophilus V24Sta	Archaea	Crenarchaeota	Thermoprotei	Thermoproteales	Thermoproteaceae	Thermoproteus
Thermoproteus tenax Kra1	Archaea	Crenarchaeota	Thermoprotei	Thermoproteales	Thermoproteaceae	Thermoproteus
Thermoproteus uzoniensis 768-20	Archaea	Crenarchaeota	Thermoprotei	Thermoproteales	Thermoproteaceae	Thermoproteus
Thermosphaera aggregans M11TL, DSM 11486	Archaea	Crenarchaeota	Thermoprotei	Desulfurococcales	Desulfurococcaceae	Thermosphaera
Aciduliprofundum boonei T469	Archaea	Euryarchaeota	unclassified	unclassified	unclassified	Aciduliprofundum
Candidatus Methanomethylophilus alvus Mx1201	Archaea	Euryarchaeota	unclassified	unclassified	unclassified	Candidatus Methanomethylophilus
Candidatus Nitrosopelagicus brevis CN25	Archaea	Thaumarchaeota	unclassified	Nitrosopumilales	unclassified	Candidatus Nitrosopelagicus
Candidatus Nitrosopumilus koreensis AR1	Archaea	Thaumarchaeota	unclassified	Nitrosopumilales	Nitrosopumilaceae	Candidatus Nitrosopumilus
Candidatus Nitrosopumilus sp. AR2	Archaea	Thaumarchaeota	unclassified	Nitrosopumilales	Nitrosopumilaceae	Candidatus Nitrosopumilus
Candidatus Nitrosopumilus sp. D3C	Archaea	Thaumarchaeota	unclassified	Nitrosopumilales	Nitrosopumilaceae	Candidatus Nitrosopumilus
Candidatus Nitrosopumilus sp. NF5	Archaea	Thaumarchaeota	unclassified	Nitrosopumilales	Nitrosopumilaceae	Candidatus Nitrosopumilus
Candidatus Nitrososphaera evergladensis SR1	Archaea	Thaumarchaeota	unclassified	Nitrososphaerales	Nitrososphaeraceae	Nitrososphaera
Candidatus Nitrososphaera gargensis Ga9-2	Archaea	Thaumarchaeota	unclassified	Nitrososphaerales	Nitrososphaeraceae	Nitrososphaera
Cenarchaeum symbiosum A	Archaea	Thaumarchaeota	unclassified	Cenarchaeales	Cenarchaeaceae	Cenarchaeum
Nanoarchaeum equitans Kin4-M	Archaea	Nanoarchaeota	unclassified	unclassified	unclassified	Nanoarchaeum
Nitrosopumilus maritimus SCM1	Archaea	Thaumarchaeota	unclassified	Nitrosopumilales	Nitrosopumilaceae	Nitrosopumilus
Nitrososphaera viennensis EN76	Archaea	Thaumarchaeota	unclassified	Nitrososphaerales	Nitrososphaeraceae	Nitrososphaera
Thaumarchaeota archaeon MY3	Archaea	Thaumarchaeota	unclassified	unclassified	unclassified	unclassified
Thaumarchaeota archaeon SAT1	Archaea	Thaumarchaeota	unclassified	unclassified	unclassified	unclassified
Uncultured Crenarchaeota C2	Archaea	unclassified	unclassified	unclassified	unclassified	unclassified
uncultured marine group II euryarchaeote	Archaea	Euryarchaeota	unclassified	unclassified	unclassified	unclassified

## Sheet: Table S4 (III)
Table S4. List of closed genomes from Archaea and Bacteria identifying which genomes contain Amd/Fmd sequences. (III) Bacteria containing Amd/Fmd sequences.
Genome name	Number of amd/fmd	Domain	Phylum	Class	Order	Family	Genus
Starkeya novella DSM 506	8	Bacteria	Proteobacteria	Alphaproteobacteria	Rhizobiales	Xanthobacteraceae	Starkeya
Modestobacter multiseptatus BC501	7	Bacteria	Actinobacteria	Actinobacteria	Actinomycetales	Geodermatophilaceae	Modestobacter
Bradyrhizobium sp. S23321	7	Bacteria	Proteobacteria	Alphaproteobacteria	Rhizobiales	Bradyrhizobiaceae	Bradyrhizobium
Bradyrhizobium sp. ORS278	7	Bacteria	Proteobacteria	Alphaproteobacteria	Rhizobiales	Bradyrhizobiaceae	Bradyrhizobium
Pseudonocardia dioxanivorans CB1190	6	Bacteria	Actinobacteria	Actinobacteria	Pseudonocardiales	Pseudonocardiaceae	Pseudonocardia
Bradyrhizobium sp. BTAi1	6	Bacteria	Proteobacteria	Alphaproteobacteria	Rhizobiales	Bradyrhizobiaceae	Bradyrhizobium
Agromonas oligotrophica S58	6	Bacteria	Proteobacteria	Alphaproteobacteria	Rhizobiales	Bradyrhizobiaceae	Agromonas
Sulfobacillus acidophilus TPY	6	Bacteria	Firmicutes	Clostridia	Clostridiales	Clostridiales Family XVII.	Sulfobacillus
Mycobacterium goodii X7B	5	Bacteria	Actinobacteria	Actinobacteria	Actinomycetales	Mycobacteriaceae	Mycobacterium
Mycobacterium smegmatis MC2 155	5	Bacteria	Actinobacteria	Actinobacteria	Actinomycetales	Mycobacteriaceae	Mycobacterium
Pseudonocardia sp. AL041005-10	5	Bacteria	Actinobacteria	Actinobacteria	Pseudonocardiales	Pseudonocardiaceae	Pseudonocardia
Bradyrhizobium japonicum USDA 110	5	Bacteria	Proteobacteria	Alphaproteobacteria	Rhizobiales	Bradyrhizobiaceae	Bradyrhizobium
Bradyrhizobium japonicum USDA 6	5	Bacteria	Proteobacteria	Alphaproteobacteria	Rhizobiales	Bradyrhizobiaceae	Bradyrhizobium
Bradyrhizobium japonicum SEMIA 5079	5	Bacteria	Proteobacteria	Alphaproteobacteria	Rhizobiales	Bradyrhizobiaceae	Bradyrhizobium
Burkholderia fungorum ATCC BAA-463	5	Bacteria	Proteobacteria	Betaproteobacteria	Burkholderiales	Burkholderiaceae	Burkholderia
Opitutaceae sp. TAV5	5	Bacteria	Verrucomicrobia	Opitutae	unclassified Opitutae	Opitutaceae	Opitutaceae
Mesorhizobium sp. F7	4	Bacteria	Proteobacteria	Alphaproteobacteria	Rhizobiales	Phyllobacteriaceae	Mesorhizobium
Methylobacterium radiotolerans JCM 2831	4	Bacteria	Proteobacteria	Alphaproteobacteria	Rhizobiales	Methylobacteriaceae	Methylobacterium
Methylobacterium oryzae CBMB20	4	Bacteria	Proteobacteria	Alphaproteobacteria	Rhizobiales	Methylobacteriaceae	Methylobacterium
Delftia acidovorans Cs1-4	4	Bacteria	Proteobacteria	Betaproteobacteria	Burkholderiales	Comamonadaceae	Delftia
Janthinobacterium sp. Marseille	4	Bacteria	Proteobacteria	Betaproteobacteria	Burkholderiales	Oxalobacteraceae	Janthinobacterium
Burkholderia caribensis MBA4 (Finished genome of Burkholderia caribensis MBA4)	4	Bacteria	Proteobacteria	Betaproteobacteria	Burkholderiales	Burkholderiaceae	Burkholderia
Delftia acidovorans SPH-1	4	Bacteria	Proteobacteria	Betaproteobacteria	Burkholderiales	Comamonadaceae	Delftia
Cupriavidus necator N-1, ATCC 43291	4	Bacteria	Proteobacteria	Betaproteobacteria	Burkholderiales	Burkholderiaceae	Cupriavidus
Sulfobacillus acidophilus NAL, DSM 10332	4	Bacteria	Firmicutes	Clostridia	Clostridiales	Clostridiales Family XVII.	Sulfobacillus
Candidatus Solibacter usitatus Ellin6076	4	Bacteria	Acidobacteria	Solibacteres	Solibacterales	Solibacteraceae	Candidatus Solibacter
Sphaerobacter thermophilus 4ac11, DSM 20745	4	Bacteria	Chloroflexi	Thermomicrobia	Sphaerobacterales	Sphaerobacteraceae	Sphaerobacter
Terriglobus roseus KBS 63, DSM 18391	3	Bacteria	Acidobacteria	Acidobacteriia	Acidobacteriales	Acidobacteriaceae	Terriglobus
Rubrobacter radiotolerans RSPS-4	3	Bacteria	Actinobacteria	Actinobacteria	Rubrobacterales	Rubrobacteraceae	Rubrobacter
Mycobacterium neoaurum VKM Ac-1815D	3	Bacteria	Actinobacteria	Actinobacteria	Actinomycetales	Mycobacteriaceae	Mycobacterium
Pseudonocardia sp. HH130629-09	3	Bacteria	Actinobacteria	Actinobacteria	Pseudonocardiales	Pseudonocardiaceae	Pseudonocardia
Mycobacterium vanbaalenii PYR-1	3	Bacteria	Actinobacteria	Actinobacteria	Actinomycetales	Mycobacteriaceae	Mycobacterium
Micromonospora sp. L5	3	Bacteria	Actinobacteria	Actinobacteria	Actinomycetales	Micromonosporaceae	Micromonospora
Pseudonocardia sp. EC080625-04	3	Bacteria	Actinobacteria	Actinobacteria	Pseudonocardiales	Pseudonocardiaceae	Pseudonocardia
Mycobacterium sp. JLS	3	Bacteria	Actinobacteria	Actinobacteria	Actinomycetales	Mycobacteriaceae	Mycobacterium
Mycobacterium sp. MCS	3	Bacteria	Actinobacteria	Actinobacteria	Actinomycetales	Mycobacteriaceae	Mycobacterium
Mycobacterium sp. KMS	3	Bacteria	Actinobacteria	Actinobacteria	Actinomycetales	Mycobacteriaceae	Mycobacterium
Micromonospora aurantiaca ATCC 27029	3	Bacteria	Actinobacteria	Actinobacteria	Actinomycetales	Micromonosporaceae	Micromonospora
Kytococcus sedentarius 541, DSM 20547	3	Bacteria	Actinobacteria	Actinobacteria	Micrococcales	Dermacoccaceae	Kytococcus
Geodermatophilus obscurus G-20, DSM 43160	3	Bacteria	Actinobacteria	Actinobacteria	Actinomycetales	Geodermatophilaceae	Geodermatophilus
Saccharomonospora viridis P101, DSM 43017	3	Bacteria	Actinobacteria	Actinobacteria	Actinomycetales	Pseudonocardiaceae	Saccharomonospora
Frankia sp. EuI1c	3	Bacteria	Actinobacteria	Actinobacteria	Actinomycetales	Frankiaceae	Frankia
Rhizobium leguminosarum bv. trifolii WSM1325	3	Bacteria	Proteobacteria	Alphaproteobacteria	Rhizobiales	Rhizobiaceae	Rhizobium
Rhodobacter sphaeroides KD131	3	Bacteria	Proteobacteria	Alphaproteobacteria	Rhodobacterales	Rhodobacteraceae	Rhodobacter
Rhodobacter sphaeroides 2.4.1, ATCC BAA-808	3	Bacteria	Proteobacteria	Alphaproteobacteria	Rhodobacterales	Rhodobacteraceae	Rhodobacter
Rhodobacter sphaeroides ATCC 17029	3	Bacteria	Proteobacteria	Alphaproteobacteria	Rhodobacterales	Rhodobacteraceae	Rhodobacter
Ensifer meliloti Rm41	3	Bacteria	Proteobacteria	Alphaproteobacteria	Rhizobiales	Rhizobiaceae	Ensifer
Methylobacterium sp. 4-46	3	Bacteria	Proteobacteria	Alphaproteobacteria	Rhizobiales	Methylobacteriaceae	Methylobacterium
Jeotgalibacillus sp. D5	3	Bacteria	Firmicutes	Bacilli	Bacillales	Planococcaceae	Jeotgalibacillus
Burkholderia sp. RPE67	3	Bacteria	Proteobacteria	Betaproteobacteria	Burkholderiales	Burkholderiaceae	Burkholderia
Burkholderia sp. YI23	3	Bacteria	Proteobacteria	Betaproteobacteria	Burkholderiales	Burkholderiaceae	Burkholderia
Herminiimonas arsenicoxydans ULPAs1	3	Bacteria	Proteobacteria	Betaproteobacteria	Burkholderiales	Oxalobacteraceae	Herminiimonas
Methylibium petroleiphilum PM1	3	Bacteria	Proteobacteria	Betaproteobacteria	Burkholderiales	unclassified	Methylibium
Ralstonia eutropha H16	3	Bacteria	Proteobacteria	Betaproteobacteria	Burkholderiales	Burkholderiaceae	Ralstonia
Burkholderia xenovorans LB400	3	Bacteria	Proteobacteria	Betaproteobacteria	Burkholderiales	Burkholderiaceae	Burkholderia
Burkholderia xenovorans BXA	3	Bacteria	Proteobacteria	Betaproteobacteria	Burkholderiales	Burkholderiaceae	Burkholderia
Pandoraea faecigallinarum DSM 23572	3	Bacteria	Proteobacteria	Betaproteobacteria	Burkholderiales	Burkholderiaceae	Pandoraea
Thermaerobacter marianensis 7p75a, DSM 12885	3	Bacteria	Firmicutes	Clostridia	Clostridiales	Clostridiales Family XVII. Incertae Sedis	Thermaerobacter
Synechococcus sp. CC9605	3	Bacteria	Cyanobacteria	unclassified Cyanobacteria	Chroococcales	unclassified	Synechococcus
Gloeocapsa sp. PCC 7428	3	Bacteria	Cyanobacteria	unclassified Cyanobacteria	Chroococcales	unclassified	Gloeocapsa
Terriglobus saanensis SP1PR4, DSM 23119	2	Bacteria	Acidobacteria	Acidobacteriia	Acidobacteriales	Acidobacteriaceae	Terriglobus
Granulicella tundricola MP5ACTX9	2	Bacteria	Acidobacteria	Acidobacteriia	Acidobacteriales	Acidobacteriaceae	Granulicella
Kineococcus radiotolerans SRS30216	2	Bacteria	Actinobacteria	Actinobacteria	Actinomycetales	Kineosporiaceae	Kineococcus
Mycobacterium gilvum Spyr1	2	Bacteria	Actinobacteria	Actinobacteria	Actinomycetales	Mycobacteriaceae	Mycobacterium
Mycobacterium sp. JS623	2	Bacteria	Actinobacteria	Actinobacteria	Actinomycetales	Mycobacteriaceae	Mycobacterium
Mycobacterium gilvum PYR-GCK	2	Bacteria	Actinobacteria	Actinobacteria	Actinomycetales	Mycobacteriaceae	Mycobacterium
Gordonia bronchialis 3410, DSM 43247	2	Bacteria	Actinobacteria	Actinobacteria	Actinomycetales	Gordoniaceae	Gordonia
Rubrobacter xylanophilus DSM 9941	2	Bacteria	Actinobacteria	Actinobacteria	Rubrobacterales	Rubrobacteraceae	Rubrobacter
Nocardioides simplex VKM Ac-2033D	2	Bacteria	Actinobacteria	Actinobacteria	Propionibacteriales	Nocardioidaceae	Nocardioides
Microbacterium testaceum StLB037	2	Bacteria	Actinobacteria	Actinobacteria	Actinomycetales	Microbacteriaceae	Microbacterium
Mycobacterium chubuense NBB4	2	Bacteria	Actinobacteria	Actinobacteria	Actinomycetales	Mycobacteriaceae	Mycobacterium
Rhodococcus erythropolis PR4	2	Bacteria	Actinobacteria	Actinobacteria	Corynebacteriales	Nocardiaceae	Rhodococcus
Sanguibacter keddieii ST-74, DSM 10542	2	Bacteria	Actinobacteria	Actinobacteria	Actinomycetales	Sanguibacteraceae	Sanguibacter
Rhodococcus erythropolis CCM2595	2	Bacteria	Actinobacteria	Actinobacteria	Corynebacteriales	Nocardiaceae	Rhodococcus
Corynebacterium efficiens YS-314, DSM 44549	2	Bacteria	Actinobacteria	Actinobacteria	Actinomycetales	Corynebacteriaceae	Corynebacterium
Streptosporangium roseum NI 9100, DSM 43021	2	Bacteria	Actinobacteria	Actinobacteria	Actinomycetales	Streptosporangiaceae	Streptosporangium
Rhodococcus erythropolis BG43	2	Bacteria	Actinobacteria	Actinobacteria	Corynebacteriales	Nocardiaceae	Rhodococcus
Rhodococcus erythropolis R138	2	Bacteria	Actinobacteria	Actinobacteria	Corynebacteriales	Nocardiaceae	Rhodococcus
Rhodococcus sp. B7740	2	Bacteria	Actinobacteria	Actinobacteria	Corynebacteriales	Nocardiaceae	Rhodococcus
Streptomyces sp. PBH53	2	Bacteria	Actinobacteria	Actinobacteria	Streptomycetales	Streptomycetaceae	Streptomyces
Frankia alni ACN14a	2	Bacteria	Actinobacteria	Actinobacteria	Actinomycetales	Frankiaceae	Frankia
Coriobacteriaceae bacterium 68-1-3	2	Bacteria	Actinobacteria	Actinobacteria	Coriobacteriales	Coriobacteriaceae	unclassified
Eggerthella lenta VPI 0255, DSM 2243	2	Bacteria	Actinobacteria	Actinobacteria	Coriobacteriales	Coriobacteriaceae	Eggerthella
Rhodococcus aetherivorans IcdP1	2	Bacteria	Actinobacteria	Actinobacteria	Corynebacteriales	Nocardiaceae	Rhodococcus
Frankia sp. EAN1pec	2	Bacteria	Actinobacteria	Actinobacteria	Actinomycetales	Frankiaceae	Frankia
Streptomyces hygroscopicus jinggangensis 5008	2	Bacteria	Actinobacteria	Actinobacteria	Streptomycetales	Streptomycetaceae	Streptomyces
Streptomyces hygroscopicus jinggangensis TL01	2	Bacteria	Actinobacteria	Actinobacteria	Streptomycetales	Streptomycetaceae	Streptomyces
Adlercreutzia equolifaciens DSM 19450	2	Bacteria	Actinobacteria	Actinobacteria	Coriobacteriales	Coriobacteriaceae	Adlercreutzia
Sphingomonas wittichii RW1	2	Bacteria	Proteobacteria	Alphaproteobacteria	Sphingomonadales	Sphingomonadaceae	Sphingomonas
Rhodobacter sphaeroides ATCC 17025	2	Bacteria	Proteobacteria	Alphaproteobacteria	Rhodobacterales	Rhodobacteraceae	Rhodobacter
Rhodopseudomonas palustris BisB5	2	Bacteria	Proteobacteria	Alphaproteobacteria	Rhizobiales	Bradyrhizobiaceae	Rhodopseudomonas
Paracoccus denitrificans PD1222	2	Bacteria	Proteobacteria	Alphaproteobacteria	Rhodobacterales	Rhodobacteraceae	Paracoccus
Roseobacter denitrificans OCh 114	2	Bacteria	Proteobacteria	Alphaproteobacteria	Rhodobacterales	Rhodobacteraceae	Roseobacter
Paracoccus aminophilus JCM 7686	2	Bacteria	Proteobacteria	Alphaproteobacteria	Rhodobacterales	Rhodobacteraceae	Paracoccus
Acidiphilium multivorum AIU301	2	Bacteria	Proteobacteria	Alphaproteobacteria	Rhodospirillales	Acetobacteraceae	Acidiphilium
Caulobacter sp. K31	2	Bacteria	Proteobacteria	Alphaproteobacteria	Caulobacterales	Caulobacteraceae	Caulobacter
Methylobacterium extorquens DM4	2	Bacteria	Proteobacteria	Alphaproteobacteria	Rhizobiales	Methylobacteriaceae	Methylobacterium
Roseobacter litoralis Och 149	2	Bacteria	Proteobacteria	Alphaproteobacteria	Rhodobacterales	Rhodobacteraceae	Roseobacter
Methylobacterium extorquens AM1	2	Bacteria	Proteobacteria	Alphaproteobacteria	Rhizobiales	Methylobacteriaceae	Methylobacterium
Methylobacterium populi BJ001	2	Bacteria	Proteobacteria	Alphaproteobacteria	Rhizobiales	Methylobacteriaceae	Methylobacterium
Sphingomonas sanxanigenens DSM 19645, NX02	2	Bacteria	Proteobacteria	Alphaproteobacteria	Sphingomonadales	Sphingomonadaceae	Sphingomonas
Methylobacterium chloromethanicum CM4	2	Bacteria	Proteobacteria	Alphaproteobacteria	Rhizobiales	Methylobacteriaceae	Methylobacterium
Caulobacter segnis ATCC 21756	2	Bacteria	Proteobacteria	Alphaproteobacteria	Caulobacterales	Caulobacteraceae	Caulobacter
Sphingomonas sp. WHSC-8	2	Bacteria	Proteobacteria	Alphaproteobacteria	Sphingomonadales	Sphingomonadaceae	Sphingomonas
Rhodopseudomonas palustris TIE-1	2	Bacteria	Proteobacteria	Alphaproteobacteria	Rhizobiales	Bradyrhizobiaceae	Rhodopseudomonas
Rhodopseudomonas palustris CGA009	2	Bacteria	Proteobacteria	Alphaproteobacteria	Rhizobiales	Bradyrhizobiaceae	Rhodopseudomonas
Rhodopseudomonas palustris DX-1	2	Bacteria	Proteobacteria	Alphaproteobacteria	Rhizobiales	Bradyrhizobiaceae	Rhodopseudomonas
Altererythrobacter atlanticus 26DY36	2	Bacteria	Proteobacteria	Alphaproteobacteria	Sphingomonadales	Erythrobacteraceae	Altererythrobacter
Novosphingobium pentaromativorans US6-1 (Completed)	2	Bacteria	Proteobacteria	Alphaproteobacteria	Sphingomonadales	Sphingomonadaceae	Novosphingobium
Novosphingobium sp. PP1Y	2	Bacteria	Proteobacteria	Alphaproteobacteria	Sphingomonadales	Sphingomonadaceae	Novosphingobium
Hirschia baltica ATCC 49814	2	Bacteria	Proteobacteria	Alphaproteobacteria	Rhodobacterales	Hyphomonadaceae	Hirschia
Azospirillum brasilense Az39	2	Bacteria	Proteobacteria	Alphaproteobacteria	Rhodospirillales	Rhodospirillaceae	Azospirillum
Azorhizobium caulinodans ORS 571	2	Bacteria	Proteobacteria	Alphaproteobacteria	Rhizobiales	Xanthobacteraceae	Azorhizobium
Rhizobium leguminosarum bv. trifolii WSM1689	2	Bacteria	Proteobacteria	Alphaproteobacteria	Rhizobiales	Rhizobiaceae	Rhizobium
Candidatus Puniceispirillum marinum IMCC1322	2	Bacteria	Proteobacteria	Alphaproteobacteria	unclassified	unclassified	Candidatus Puniceispirillum
Hyphomicrobium sp. MC1	2	Bacteria	Proteobacteria	Alphaproteobacteria	Rhizobiales	Hyphomicrobiaceae	Hyphomicrobium
Asticcacaulis excentricus CB 48	2	Bacteria	Proteobacteria	Alphaproteobacteria	Caulobacterales	Caulobacteraceae	Asticcacaulis
Methylobacterium extorquens PA1	2	Bacteria	Proteobacteria	Alphaproteobacteria	Rhizobiales	Methylobacteriaceae	Methylobacterium
Oligotropha carboxidovorans OM5	1	Bacteria	Proteobacteria	Alphaproteobacteria	Rhizobiales	Bradyrhizobiaceae	Oligotropha
Parvibaculum lavamentivorans DS-1	2	Bacteria	Proteobacteria	Alphaproteobacteria	Rhizobiales	Rhodobiaceae	Parvibaculum
Polymorphum gilvum SL003B-26A1	2	Bacteria	Proteobacteria	Alphaproteobacteria	unclassified Alphaproteobacteria	unclassified	Polymorphum
Alicyclobacillus acidocaldarius acidocaldarius Tc-4-1	2	Bacteria	Firmicutes	Bacilli	Bacillales	Alicyclobacillaceae	Alicyclobacillus
Alicyclobacillus acidocaldarius acidocaldarius 104-IA, DSM 446	2	Bacteria	Firmicutes	Bacilli	Bacillales	Alicyclobacillaceae	Alicyclobacillus
Brevibacillus brevis NBRC 100599	2	Bacteria	Firmicutes	Bacilli	Bacillales	Paenibacillaceae	Brevibacillus
Bacillus selenitireducens MLS10	2	Bacteria	Firmicutes	Bacilli	Bacillales	Bacillaceae	Bacillus
Geobacillus thermoleovorans CCB_US3_UF5	2	Bacteria	Firmicutes	Bacilli	Bacillales	Bacillaceae	Geobacillus
Listeria monocytogenes	2	Bacteria	Firmicutes	Bacilli	Bacillales	Listeriaceae	Listeria
Geobacillus stearothermophilus 10	2	Bacteria	Firmicutes	Bacilli	Bacillales	Bacillaceae	Geobacillus
Kyrpidia tusciae T2, DSM 2912	2	Bacteria	Firmicutes	Bacilli	Bacillales	Alicyclobacillaceae	Kyrpidia
Geobacillus kaustophilus HTA426	2	Bacteria	Firmicutes	Bacilli	Bacillales	Bacillaceae	Geobacillus
Bacillus lehensis G1	2	Bacteria	Firmicutes	Bacilli	Bacillales	Bacillaceae	Bacillus
Geobacillus sp. Y412MC52	2	Bacteria	Firmicutes	Bacilli	Bacillales	Bacillaceae	Geobacillus
Geobacillus sp. Y412MC61	2	Bacteria	Firmicutes	Bacilli	Bacillales	Bacillaceae	Geobacillus
Paenibacillus lautus Y412MC10	2	Bacteria	Firmicutes	Bacilli	Bacillales	Paenibacillaceae	Paenibacillus
Bacillus coagulans S-lac	2	Bacteria	Firmicutes	Bacilli	Bacillales	Bacillaceae	Bacillus
Bacillus coagulans 36D1, ATCC PTA-5827 (Bacillus coagulans 36D1 UF finished)	2	Bacteria	Firmicutes	Bacilli	Bacillales	Bacillaceae	Bacillus
Geobacillus sp. C56-T3	2	Bacteria	Firmicutes	Bacilli	Bacillales	Bacillaceae	Geobacillus
Bacillus thuringiensis sv. kurstaki YBT-1520	1	Bacteria	Firmicutes	Bacilli	Bacillales	Bacillaceae	Bacillus
Tetragenococcus halophilus NBRC 12172	2	Bacteria	Firmicutes	Bacilli	Lactobacillales	Enterococcaceae	Tetragenococcus
Methylobacillus flagellatus KT	2	Bacteria	Proteobacteria	Betaproteobacteria	Methylophilales	Methylophilaceae	Methylobacillus
Pandoraea pnomenusa 3kgm	2	Bacteria	Proteobacteria	Betaproteobacteria	Burkholderiales	Burkholderiaceae	Pandoraea
Burkholderia gladioli BSR3	2	Bacteria	Proteobacteria	Betaproteobacteria	Burkholderiales	Burkholderiaceae	Burkholderia
Pandoraea pnomenusa RB38	2	Bacteria	Proteobacteria	Betaproteobacteria	Burkholderiales	Burkholderiaceae	Pandoraea
Burkholderia phymatum STM815	2	Bacteria	Proteobacteria	Betaproteobacteria	Burkholderiales	Burkholderiaceae	Burkholderia
Ralstonia pickettii DTP0602	2	Bacteria	Proteobacteria	Betaproteobacteria	Burkholderiales	Burkholderiaceae	Ralstonia
Cupriavidus taiwanensis LMG 19424	2	Bacteria	Proteobacteria	Betaproteobacteria	Burkholderiales	Burkholderiaceae	Cupriavidus
Caldilinea aerophila STL-6-O1, DSM 14535	2	Bacteria	Chloroflexi	Caldilineae	Caldilineales	Caldilineaceae	Caldilinea
Halanaerobium hydrogenoformans	2	Bacteria	Firmicutes	Clostridia	Halanaerobiales	Halanaerobiaceae	Halanaerobium
Caldanaerobacter subterraneus tengcongensis MB4T	2	Bacteria	Firmicutes	Clostridia	Thermoanaerobacterales	Thermoanaerobacteraceae	Caldanaerobacter
Clostridium acidurici 9a	2	Bacteria	Firmicutes	Clostridia	Clostridiales	Peptostreptococcaceae	Clostridium
Deinococcus peraridilitoris KR-200, DSM 19664	2	Bacteria	Deinococcus-Thermus	Deinococci	Deinococcales	Deinococcaceae	Deinococcus
Deinococcus deserti VCD115	2	Bacteria	Deinococcus-Thermus	Deinococci	Deinococcales	Deinococcaceae	Deinococcus
Pseudomonas simiae WCS417	2	Bacteria	Proteobacteria	Gammaproteobacteria	Pseudomonadales	Pseudomonadaceae	Pseudomonas
Pseudomonas fluorescens PICF7	2	Bacteria	Proteobacteria	Gammaproteobacteria	Pseudomonadales	Pseudomonadaceae	Pseudomonas
Pseudomonas fluorescens PCL1751	2	Bacteria	Proteobacteria	Gammaproteobacteria	Pseudomonadales	Pseudomonadaceae	Pseudomonas
Halothiobacillus neapolitanus c2, ATCC 23641	2	Bacteria	Proteobacteria	Gammaproteobacteria	Chromatiales	Halothiobacillaceae	Halothiobacillus
Marinobacter sp. BSs20148	2	Bacteria	Proteobacteria	Gammaproteobacteria	Alteromonadales	Alteromonadaceae	Marinobacter
Acinetobacter sp. 114	2	Bacteria	Proteobacteria	Gammaproteobacteria	Pseudomonadales	Moraxellaceae	Acinetobacter
Klebsiella oxytoca KONIH1	2	Bacteria	Proteobacteria	Gammaproteobacteria	Enterobacteriales	Enterobacteriaceae	Klebsiella
Pseudomonas fluorescens Pf0-1	2	Bacteria	Proteobacteria	Gammaproteobacteria	Pseudomonadales	Pseudomonadaceae	Pseudomonas
Singulisphaera acidiphila MOB10, DSM 18658	2	Bacteria	Planctomycetes	Planctomycetia	Planctomycetales	Planctomycetaceae	Singulisphaera
Anaerobaculum mobile NGA, DSM 13181	2	Bacteria	Synergistetes	Synergistia	Synergistales	Synergistaceae	Anaerobaculum
Thermomicrobium roseum DSM 5159	2	Bacteria	Chloroflexi	Thermomicrobia	Thermomicrobiales	Thermomicrobiaceae	Thermomicrobium
Thermotoga maritima MSB8	1	Bacteria	Thermotogae	Thermotogae	Thermotogales	Thermotogaceae	Thermotoga
Fervidobacterium pennivorans Ven 5, DSM 9078	2	Bacteria	Thermotogae	Thermotogae	Thermotogales	Thermotogaceae	Fervidobacterium
Peptoniphilus sp. 1-1	2	Bacteria	Firmicutes	Tissierellia	Tissierellales	Peptoniphilaceae	Peptoniphilus
Fimbriimonas ginsengisoli Gsoil 348	1	Bacteria	Armatimonadetes	unclassified Armatinomadetes	unclassified Armatinomadetes	unclassified	Fimbriimonas
Chroococcidiopsis thermalis PCC 7203	2	Bacteria	Cyanobacteria	unclassified Cyanobacteria	Pleurocapsales	unclassified	Chroococcidiopsis
Dactylococcopsis salina PCC 8305	2	Bacteria	Cyanobacteria	unclassified Cyanobacteria	Chroococcales	unclassified	Dactylococcopsis
Arthrospira platensis NIES-39	2	Bacteria	Cyanobacteria	unclassified	Oscillatoriales	unclassified	Arthrospira
Acidimicrobium ferrooxidans ICP, DSM 10331	1	Bacteria	Actinobacteria	Acidimicrobiia	Acidimicrobiales	Acidimicrobiaceae	Acidimicrobium
Acidobacterium capsulatum ATCC 51196	1	Bacteria	Acidobacteria	Acidobacteriia	Acidobacteriales	Acidobacteriaceae	Acidobacterium
Granulicella mallensis MP5ACTX8	1	Bacteria	Acidobacteria	Acidobacteriia	Acidobacteriales	Acidobacteriaceae	Granulicella
Mycobacterium fortuitum CT6	1	Bacteria	Actinobacteria	Actinobacteria	Actinomycetales	Mycobacteriaceae	Mycobacterium
Corynebacterium imitans DSM 44264	1	Bacteria	Actinobacteria	Actinobacteria	Actinomycetales	Corynebacteriaceae	Corynebacterium
Mycobacterium sp. EPa45	1	Bacteria	Actinobacteria	Actinobacteria	Actinomycetales	Mycobacteriaceae	Mycobacterium
Tsukamurella paurometabola 33, DSM 20162	1	Bacteria	Actinobacteria	Actinobacteria	Actinomycetales	Tsukamurellaceae	Tsukamurella
Mycobacterium abscessus CIP 104536	1	Bacteria	Actinobacteria	Actinobacteria	Actinomycetales	Mycobacteriaceae	Mycobacterium
Mycobacterium abscessus bolletii 50594	1	Bacteria	Actinobacteria	Actinobacteria	Actinomycetales	Mycobacteriaceae	Mycobacterium
Clavibacter michiganensis nebraskensis NCPPB 2581	1	Bacteria	Actinobacteria	Actinobacteria	Actinomycetales	Microbacteriaceae	Clavibacter
Stackebrandtia nassauensis LLR-40K-21, DSM 44728	1	Bacteria	Actinobacteria	Actinobacteria	Actinomycetales	Glycomycetaceae	Stackebrandtia
Mycobacterium abscessus bolletii MM1513	1	Bacteria	Actinobacteria	Actinobacteria	Actinomycetales	Mycobacteriaceae	Mycobacterium
Mycobacterium abscessus bolletii INCQS 00594	1	Bacteria	Actinobacteria	Actinobacteria	Actinomycetales	Mycobacteriaceae	Mycobacterium
Mycobacterium abscessus 4529	1	Bacteria	Actinobacteria	Actinobacteria	Actinomycetales	Mycobacteriaceae	Mycobacterium
Amycolatopsis mediterranei S699, ATCC 13685	1	Bacteria	Actinobacteria	Actinobacteria	Actinomycetales	Pseudonocardiaceae	Amycolatopsis
Kribbella flavida IFO 14399, DSM 17836	1	Bacteria	Actinobacteria	Actinobacteria	Actinomycetales	Nocardioidaceae	Kribbella
Corynebacterium glycinophilum AJ 3170	1	Bacteria	Actinobacteria	Actinobacteria	Actinomycetales	Corynebacteriaceae	Corynebacterium
Amycolatopsis mediterranei S699	1	Bacteria	Actinobacteria	Actinobacteria	Actinomycetales	Pseudonocardiaceae	Amycolatopsis
Amycolatopsis mediterranei RB	1	Bacteria	Actinobacteria	Actinobacteria	Actinomycetales	Pseudonocardiaceae	Amycolatopsis
Amycolatopsis mediterranei U32	1	Bacteria	Actinobacteria	Actinobacteria	Actinomycetales	Pseudonocardiaceae	Amycolatopsis
Brachybacterium faecium 6-10, DSM 4810	1	Bacteria	Actinobacteria	Actinobacteria	Micrococcales	Dermabacteraceae	Brachybacterium
Mycobacterium abscessus bolletii MC1518	1	Bacteria	Actinobacteria	Actinobacteria	Actinomycetales	Mycobacteriaceae	Mycobacterium
Mycobacterium abscessus 103	1	Bacteria	Actinobacteria	Actinobacteria	Actinomycetales	Mycobacteriaceae	Mycobacterium
Mycobacterium abscessus MA 1948	1	Bacteria	Actinobacteria	Actinobacteria	Actinomycetales	Mycobacteriaceae	Mycobacterium
Kutzneria albida DSM 43870	1	Bacteria	Actinobacteria	Actinobacteria	Actinomycetales	Pseudonocardiaceae	Kutzneria
Microbacterium sp. No. 7	1	Bacteria	Actinobacteria	Actinobacteria	Actinomycetales	Microbacteriaceae	Microbacterium
Mycobacterium abscessus UC22	1	Bacteria	Actinobacteria	Actinobacteria	Actinomycetales	Mycobacteriaceae	Mycobacterium
Gordonia polyisoprenivorans VH2, DSM 44266	1	Bacteria	Actinobacteria	Actinobacteria	Actinomycetales	Gordoniaceae	Gordonia
Kocuria rhizophila DC2201	1	Bacteria	Actinobacteria	Actinobacteria	Actinomycetales	Micrococcaceae	Kocuria
Nocardiopsis alba ATCC BAA-2165	1	Bacteria	Actinobacteria	Actinobacteria	Actinomycetales	Nocardiopsaceae	Nocardiopsis
Corynebacterium doosanense CAU 212, DSM 45436	1	Bacteria	Actinobacteria	Actinobacteria	Actinomycetales	Corynebacteriaceae	Corynebacterium
Blastococcus saxobsidens DD2	1	Bacteria	Actinobacteria	Actinobacteria	Actinomycetales	Geodermatophilaceae	Blastococcus
Arthrobacter alpinus R3.8	1	Bacteria	Actinobacteria	Actinobacteria	Actinomycetales	Micrococcaceae	Arthrobacter
Rhodococcus jostii RHA1	1	Bacteria	Actinobacteria	Actinobacteria	Corynebacteriales	Nocardiaceae	Rhodococcus
Streptomyces avermitilis MA-4680	1	Bacteria	Actinobacteria	Actinobacteria	Streptomycetales	Streptomycetaceae	Streptomyces
Cellulomonas flavigena 134, DSM 20109	1	Bacteria	Actinobacteria	Actinobacteria	Micrococcales	Cellulomonadaceae	Cellulomonas
Intrasporangium calvum 7KIP, DSM 43043	1	Bacteria	Actinobacteria	Actinobacteria	Micrococcales	Intrasporangiaceae	Intrasporangium
Rhodococcus opacus PD630	1	Bacteria	Actinobacteria	Actinobacteria	Corynebacteriales	Nocardiaceae	Rhodococcus
Actinoplanes sp. SE50/110	1	Bacteria	Actinobacteria	Actinobacteria	Actinomycetales	Micromonosporaceae	Actinoplanes
Thermomonospora curvata DSM 43183	1	Bacteria	Actinobacteria	Actinobacteria	Streptosporangiales	Thermomonosporaceae	Thermomonospora
Actinoplanes sp. N902-109	1	Bacteria	Actinobacteria	Actinobacteria	Actinomycetales	Micromonosporaceae	Actinoplanes
Streptomyces cattleya DSM 46488	1	Bacteria	Actinobacteria	Actinobacteria	Streptomycetales	Streptomycetaceae	Streptomyces
Streptomyces cattleya NRRL 8057	1	Bacteria	Actinobacteria	Actinobacteria	Streptomycetales	Streptomycetaceae	Streptomyces
Kitasatospora setae KM-6054, NBRC 14216	1	Bacteria	Actinobacteria	Actinobacteria	Streptomycetales	Streptomycetaceae	Kitasatospora
Corynebacterium halotolerans YIM 70093, DSM 44683	1	Bacteria	Actinobacteria	Actinobacteria	Actinomycetales	Corynebacteriaceae	Corynebacterium
Actinoplanes friuliensis DSM 7358	1	Bacteria	Actinobacteria	Actinobacteria	Actinomycetales	Micromonosporaceae	Actinoplanes
Corynebacterium maris DSM 45190 Genome sequencing	1	Bacteria	Actinobacteria	Actinobacteria	Actinomycetales	Corynebacteriaceae	Corynebacterium
Rhodococcus aetherivorans BCP1	1	Bacteria	Actinobacteria	Actinobacteria	Corynebacteriales	Nocardiaceae	Rhodococcus
Ilumatobacter coccineum YM16-304	1	Bacteria	Actinobacteria	Actinobacteria	Acidimicrobiales	Acidimicrobiaceae	Ilumatobacter
Saccharothrix espanaensis DSM 44229	1	Bacteria	Actinobacteria	Actinobacteria	Actinomycetales	Pseudonocardiaceae	Saccharothrix
Streptomyces glaucescens GLA.O	1	Bacteria	Actinobacteria	Actinobacteria	Streptomycetales	Streptomycetaceae	Streptomyces
Rhodococcus opacus B4	1	Bacteria	Actinobacteria	Actinobacteria	Corynebacteriales	Nocardiaceae	Rhodococcus
Saccharopolyspora erythraea NRRL 2338	1	Bacteria	Actinobacteria	Actinobacteria	Actinomycetales	Pseudonocardiaceae	Saccharopolyspora
Nocardia nova SH22a (NONO)	1	Bacteria	Actinobacteria	Actinobacteria	Actinomycetales	Nocardiaceae	Nocardia
Actinoplanes missouriensis NBRC 102363	1	Bacteria	Actinobacteria	Actinobacteria	Actinomycetales	Micromonosporaceae	Actinoplanes
Mycobacterium chelonae CM 6388	1	Bacteria	Actinobacteria	Actinobacteria	Actinomycetales	Mycobacteriaceae	Mycobacterium
Streptomyces incarnatus NRRL8089	1	Bacteria	Actinobacteria	Actinobacteria	Streptomycetales	Streptomycetaceae	Streptomyces
Nocardia brasiliensis ATCC 700358	1	Bacteria	Actinobacteria	Actinobacteria	Actinomycetales	Nocardiaceae	Nocardia
Microlunatus phosphovorus NM-1	1	Bacteria	Actinobacteria	Actinobacteria	Actinomycetales	Propionibacteriaceae	Microlunatus
Bifidobacterium dentium Bd1	1	Bacteria	Actinobacteria	Actinobacteria	Bifidobacteriales	Bifidobacteriaceae	Bifidobacterium
Catenulispora acidiphila ID139908, DSM 44928	1	Bacteria	Actinobacteria	Actinobacteria	Catenulisporales	Catenulisporaceae	Catenulispora
Nakamurella multipartita Y-104, DSM 44233	1	Bacteria	Actinobacteria	Actinobacteria	Nakamurellales	Nakamurellaceae	Nakamurella
Mycobacterium kansasii ATCC 12478	1	Bacteria	Actinobacteria	Actinobacteria	Actinomycetales	Mycobacteriaceae	Mycobacterium
Corynebacterium sphenisci DSM 44792 Genome Sequencing	1	Bacteria	Actinobacteria	Actinobacteria	Actinomycetales	Corynebacteriaceae	Corynebacterium
Slackia heliotrinireducens RHS 1, DSM 20476	1	Bacteria	Actinobacteria	Actinobacteria	Coriobacteriales	Coriobacteriaceae	Slackia
Streptomyces sp. Tu6071	1	Bacteria	Actinobacteria	Actinobacteria	Streptomycetales	Streptomycetaceae	Streptomyces
Streptomyces collinus Tu 365	1	Bacteria	Actinobacteria	Actinobacteria	Streptomycetales	Streptomycetaceae	Streptomyces
Mycobacterium kansasii 824	1	Bacteria	Actinobacteria	Actinobacteria	Actinomycetales	Mycobacteriaceae	Mycobacterium
Mycobacterium kansasii 662	1	Bacteria	Actinobacteria	Actinobacteria	Actinomycetales	Mycobacteriaceae	Mycobacterium
Salinispora arenicola CNS-205	1	Bacteria	Actinobacteria	Actinobacteria	Actinomycetales	Micromonosporaceae	Salinispora
Bifidobacterium kashiwanohense PV20-2	1	Bacteria	Actinobacteria	Actinobacteria	Bifidobacteriales	Bifidobacteriaceae	Bifidobacterium
Rhodococcus pyridinivorans SB3094 (v1.0)	1	Bacteria	Actinobacteria	Actinobacteria	Corynebacteriales	Nocardiaceae	Rhodococcus
Gordonia sp. QH-11	1	Bacteria	Actinobacteria	Actinobacteria	Actinomycetales	Gordoniaceae	Gordonia
Rhodococcus equi 103S	1	Bacteria	Actinobacteria	Actinobacteria	Corynebacteriales	Nocardiaceae	Rhodococcus
Corynebacterium deserti GIMN1.010	1	Bacteria	Actinobacteria	Actinobacteria	Actinomycetales	Corynebacteriaceae	Corynebacterium
Gordonibacter pamelaeae 7-10-1-bT, DSM 19378	1	Bacteria	Actinobacteria	Actinobacteria	Coriobacteriales	Coriobacteriaceae	Gordonibacter
Frankia symbiont of Datisca glomerata Dg1	1	Bacteria	Actinobacteria	Actinobacteria	Actinomycetales	Frankiaceae	Frankia
Streptomyces cyaneogriseus noncyanogenus NMWT 1	1	Bacteria	Actinobacteria	Actinobacteria	Streptomycetales	Streptomycetaceae	Streptomyces
Mycobacterium massiliense GO 06	1	Bacteria	Actinobacteria	Actinobacteria	Actinomycetales	Mycobacteriaceae	Mycobacterium
Frankia sp. CcI3	1	Bacteria	Actinobacteria	Actinobacteria	Actinomycetales	Frankiaceae	Frankia
Bifidobacterium adolescentis 22L	1	Bacteria	Actinobacteria	Actinobacteria	Bifidobacteriales	Bifidobacteriaceae	Bifidobacterium
Tistrella mobilis KA081020-065	1	Bacteria	Proteobacteria	Alphaproteobacteria	Rhodospirillales	Rhodospirillaceae	Tistrella
Rhizobium leguminosarum bv. viciae 3841	1	Bacteria	Proteobacteria	Alphaproteobacteria	Rhizobiales	Rhizobiaceae	Rhizobium
Mesorhizobium ciceri bv. biserrulae WSM1271	1	Bacteria	Proteobacteria	Alphaproteobacteria	Rhizobiales	Phyllobacteriaceae	Mesorhizobium
Dinoroseobacter shibae DFL-12, DSM 16493	1	Bacteria	Proteobacteria	Alphaproteobacteria	Rhodobacterales	Rhodobacteraceae	Dinoroseobacter
Caulobacter crescentus CB15	1	Bacteria	Proteobacteria	Alphaproteobacteria	Caulobacterales	Caulobacteraceae	Caulobacter
Caulobacter crescentus NA1000	1	Bacteria	Proteobacteria	Alphaproteobacteria	Caulobacterales	Caulobacteraceae	Caulobacter
Mesorhizobium opportunistum WSM2075 (final version from ORNL)	1	Bacteria	Proteobacteria	Alphaproteobacteria	Rhizobiales	Phyllobacteriaceae	Mesorhizobium
Acidiphilium cryptum JF-5	1	Bacteria	Proteobacteria	Alphaproteobacteria	Rhodospirillales	Acetobacteraceae	Acidiphilium
Ruegeria pomeroyi DSS-3	1	Bacteria	Proteobacteria	Alphaproteobacteria	Rhodobacterales	Rhodobacteraceae	Ruegeria
Granulibacter bethesdensis CGDNIH3	1	Bacteria	Proteobacteria	Alphaproteobacteria	Rhodospirillales	Acetobacteraceae	Granulibacter
Granulibacter bethesdensis CGDNIH4	1	Bacteria	Proteobacteria	Alphaproteobacteria	Rhodospirillales	Acetobacteraceae	Granulibacter
Granulibacter bethesdensis CGDNIH2	1	Bacteria	Proteobacteria	Alphaproteobacteria	Rhodospirillales	Acetobacteraceae	Granulibacter
Rhizobium leguminosarum bv. trifolii CB782	1	Bacteria	Proteobacteria	Alphaproteobacteria	Rhizobiales	Rhizobiaceae	Rhizobium
Ensifer meliloti SM11	1	Bacteria	Proteobacteria	Alphaproteobacteria	Rhizobiales	Rhizobiaceae	Ensifer
Ensifer meliloti 2011	1	Bacteria	Proteobacteria	Alphaproteobacteria	Rhizobiales	Rhizobiaceae	Ensifer
Sinorhizobium meliloti RMO17	1	Bacteria	Proteobacteria	Alphaproteobacteria	Rhizobiales	Rhizobiaceae	Sinorhizobium
Ensifer meliloti GR4	1	Bacteria	Proteobacteria	Alphaproteobacteria	Rhizobiales	Rhizobiaceae	Ensifer
Ensifer meliloti BL225C	1	Bacteria	Proteobacteria	Alphaproteobacteria	Rhizobiales	Rhizobiaceae	Ensifer
Ensifer meliloti AK83, DSM 23913	1	Bacteria	Proteobacteria	Alphaproteobacteria	Rhizobiales	Rhizobiaceae	Ensifer
Ensifer meliloti 1021	1	Bacteria	Proteobacteria	Alphaproteobacteria	Rhizobiales	Rhizobiaceae	Ensifer
Rhizobium leguminosarum bv. trifolii WSM2304	1	Bacteria	Proteobacteria	Alphaproteobacteria	Rhizobiales	Rhizobiaceae	Rhizobium
Sphingobium sp. SYK-6	1	Bacteria	Proteobacteria	Alphaproteobacteria	Sphingomonadales	Sphingomonadaceae	Sphingobium
Sphingobium sp. YBL2	1	Bacteria	Proteobacteria	Alphaproteobacteria	Sphingomonadales	Sphingomonadaceae	Sphingobium
Granulibacter bethesdensis CGDNIH1	1	Bacteria	Proteobacteria	Alphaproteobacteria	Rhodospirillales	Acetobacteraceae	Granulibacter
Mesorhizobium ciceri ca181	1	Bacteria	Proteobacteria	Alphaproteobacteria	Rhizobiales	Phyllobacteriaceae	Mesorhizobium
Octadecabacter antarcticus 307	1	Bacteria	Proteobacteria	Alphaproteobacteria	Rhodobacterales	Rhodobacteraceae	Octadecabacter
Agrobacterium vitis bv. III S4	1	Bacteria	Proteobacteria	Alphaproteobacteria	Rhizobiales	Rhizobiaceae	Agrobacterium
Mesorhizobium australicum WSM2073	1	Bacteria	Proteobacteria	Alphaproteobacteria	Rhizobiales	Phyllobacteriaceae	Mesorhizobium
Rhodopseudomonas palustris HaA2	1	Bacteria	Proteobacteria	Alphaproteobacteria	Rhizobiales	Bradyrhizobiaceae	Rhodopseudomonas
Rhizobium etli bv. mimosae Mim1	1	Bacteria	Proteobacteria	Alphaproteobacteria	Rhizobiales	Rhizobiaceae	Rhizobium
Ensifer medicae WSM419	1	Bacteria	Proteobacteria	Alphaproteobacteria	Rhizobiales	Rhizobiaceae	Ensifer
Rhodopseudomonas palustris BisA53	1	Bacteria	Proteobacteria	Alphaproteobacteria	Rhizobiales	Bradyrhizobiaceae	Rhodopseudomonas
Rhizobium etli CFN 42, DSM 11541	1	Bacteria	Proteobacteria	Alphaproteobacteria	Rhizobiales	Rhizobiaceae	Rhizobium
Rhizobium etli bv. mimosae IE4771	1	Bacteria	Proteobacteria	Alphaproteobacteria	Rhizobiales	Rhizobiaceae	Rhizobium
Rhizobium etli bv. phaseoli IE4803	1	Bacteria	Proteobacteria	Alphaproteobacteria	Rhizobiales	Rhizobiaceae	Rhizobium
Oligotropha carboxidovorans OM4	1	Bacteria	Proteobacteria	Alphaproteobacteria	Rhizobiales	Bradyrhizobiaceae	Oligotropha
Methyloceanibacter caenitepidi str. Gela4	1	Bacteria	Proteobacteria	Alphaproteobacteria	Rhizobiales	unclassified	Methyloceanibacter
Neorhizobium galegae bv. orientalis HAMBI 540	1	Bacteria	Proteobacteria	Alphaproteobacteria	Rhizobiales	Rhizobiaceae	Neorhizobium
Azospirillum thiophilum BV-S	1	Bacteria	Proteobacteria	Alphaproteobacteria	Rhodospirillales	Rhodospirillaceae	Azospirillum
Planktomarina temperata RCA23, DSM 22400 (RCA23)	1	Bacteria	Proteobacteria	Alphaproteobacteria	Rhodobacterales	Rhodobacteraceae	Planktomarina
Methylobacterium nodulans ORS 2060	1	Bacteria	Proteobacteria	Alphaproteobacteria	Rhizobiales	Methylobacteriaceae	Methylobacterium
Neorhizobium galegae bv. officinalis HAMBI 1141	1	Bacteria	Proteobacteria	Alphaproteobacteria	Rhizobiales	Rhizobiaceae	Neorhizobium
Rhodopseudomonas palustris BisB18	1	Bacteria	Proteobacteria	Alphaproteobacteria	Rhizobiales	Bradyrhizobiaceae	Rhodopseudomonas
Agrobacterium tumefaciens WRT31	1	Bacteria	Proteobacteria	Alphaproteobacteria	Rhizobiales	Rhizobiaceae	Agrobacterium
Beijerinckia indica indica ATCC 9039	1	Bacteria	Proteobacteria	Alphaproteobacteria	Rhizobiales	Beijerinckiaceae	Beijerinckia
Ochrobactrum anthropi OAB	1	Bacteria	Proteobacteria	Alphaproteobacteria	Rhizobiales	Brucellaceae	Ochrobactrum
Rhizobium sp. NT-26	1	Bacteria	Proteobacteria	Alphaproteobacteria	Rhizobiales	Rhizobiaceae	Rhizobium
Rhizobium tropici CIAT899	1	Bacteria	Proteobacteria	Alphaproteobacteria	Rhizobiales	Rhizobiaceae	Rhizobium
Martelella endophytica YC6887	1	Bacteria	Proteobacteria	Alphaproteobacteria	Rhizobiales	Aurantimonadaceae	Martelella
Gluconacetobacter xylinus E25	1	Bacteria	Proteobacteria	Alphaproteobacteria	Rhodospirillales	Acetobacteraceae	Gluconacetobacter
Ensifer fredii USDA 257	1	Bacteria	Proteobacteria	Alphaproteobacteria	Rhizobiales	Rhizobiaceae	Ensifer
Rhizobium gallicum bv. gallicum R602	1	Bacteria	Proteobacteria	Alphaproteobacteria	Rhizobiales	Rhizobiaceae	Rhizobium
Rhizobium rhizogenes bv. II K84	1	Bacteria	Proteobacteria	Alphaproteobacteria	Rhizobiales	Rhizobiaceae	Rhizobium
Rhodovulum sulfidophilum DSM 1374	1	Bacteria	Proteobacteria	Alphaproteobacteria	Rhodobacterales	Rhodobacteraceae	Rhodovulum
Bacillus thuringiensis HD-771	1	Bacteria	Firmicutes	Bacilli	Bacillales	Bacillaceae	Bacillus
Bacillus thuringiensis HD-789	1	Bacteria	Firmicutes	Bacilli	Bacillales	Bacillaceae	Bacillus
Listeria monocytogenes serotype 4b LL195	1	Bacteria	Firmicutes	Bacilli	Bacillales	Listeriaceae	Listeria
Bacillus weihenstephanensis KBAB4	1	Bacteria	Firmicutes	Bacilli	Bacillales	Bacillaceae	Bacillus
Listeria monocytogenes LM850658	1	Bacteria	Firmicutes	Bacilli	Bacillales	Listeriaceae	Listeria
Listeria monocytogenes WSLC1042	1	Bacteria	Firmicutes	Bacilli	Bacillales	Listeriaceae	Listeria
Listeria monocytogenes sv. 1/2a EGD-e	1	Bacteria	Firmicutes	Bacilli	Bacillales	Listeriaceae	Listeria
Listeria monocytogenes sv. 1/2a J0161	1	Bacteria	Firmicutes	Bacilli	Bacillales	Listeriaceae	Listeria
Listeria monocytogenes sv. 4b F2365	1	Bacteria	Firmicutes	Bacilli	Bacillales	Listeriaceae	Listeria
Listeria monocytogenes Lm60	1	Bacteria	Firmicutes	Bacilli	Bacillales	Listeriaceae	Listeria
Listeria monocytogenes sv. 4a HCC23	1	Bacteria	Firmicutes	Bacilli	Bacillales	Listeriaceae	Listeria
Geobacillus stearothermophilus NUB3621	1	Bacteria	Firmicutes	Bacilli	Bacillales	Bacillaceae	Geobacillus
Listeria monocytogenes sv. 4a M7	1	Bacteria	Firmicutes	Bacilli	Bacillales	Listeriaceae	Listeria
Listeria monocytogenes sv. 4e SLCC 2378	1	Bacteria	Firmicutes	Bacilli	Bacillales	Listeriaceae	Listeria
Listeria monocytogenes L312	1	Bacteria	Firmicutes	Bacilli	Bacillales	Listeriaceae	Listeria
Listeria monocytogenes ATCC 19117	1	Bacteria	Firmicutes	Bacilli	Bacillales	Listeriaceae	Listeria
Listeria monocytogenes sv. 1/2c SLCC 2372	1	Bacteria	Firmicutes	Bacilli	Bacillales	Listeriaceae	Listeria
Listeria monocytogenes SLCC2376	1	Bacteria	Firmicutes	Bacilli	Bacillales	Listeriaceae	Listeria
Listeria monocytogenes SLCC 7179	1	Bacteria	Firmicutes	Bacilli	Bacillales	Listeriaceae	Listeria
Carnobacterium maltaromaticum LMA28	1	Bacteria	Firmicutes	Bacilli	Lactobacillales	Carnobacteriaceae	Carnobacterium
Listeria monocytogenes FSL R2-561	1	Bacteria	Firmicutes	Bacilli	Bacillales	Listeriaceae	Listeria
Listeria monocytogenes J1-220	1	Bacteria	Firmicutes	Bacilli	Bacillales	Listeriaceae	Listeria
Listeria monocytogenes sv. 4b CLIP 80459	1	Bacteria	Firmicutes	Bacilli	Bacillales	Listeriaceae	Listeria
Listeria monocytogenes SLCC2479	1	Bacteria	Firmicutes	Bacilli	Bacillales	Listeriaceae	Listeria
Listeria monocytogenes Finland 1988	1	Bacteria	Firmicutes	Bacilli	Bacillales	Listeriaceae	Listeria
Listeria monocytogenes R479a	1	Bacteria	Firmicutes	Bacilli	Bacillales	Listeriaceae	Listeria
Listeria monocytogenes JF5171	1	Bacteria	Firmicutes	Bacilli	Bacillales	Listeriaceae	Listeria
Paenibacillus durus VPI 6563-1	1	Bacteria	Firmicutes	Bacilli	Bacillales	Paenibacillaceae	Paenibacillus
Bacillus weihenstephanensis WSBC 10204	1	Bacteria	Firmicutes	Bacilli	Bacillales	Bacillaceae	Bacillus
Paenibacillus beijingensis DSM 24997	1	Bacteria	Firmicutes	Bacilli	Bacillales	Paenibacillaceae	Paenibacillus
Listeria seeligeri sv. 1/2b SLCC3954	1	Bacteria	Firmicutes	Bacilli	Bacillales	Listeriaceae	Listeria
Bacillus cereus FORC_005	1	Bacteria	Firmicutes	Bacilli	Bacillales	Bacillaceae	Bacillus
Listeria ivanovii londoniensis WSLC 30151	1	Bacteria	Firmicutes	Bacilli	Bacillales	Listeriaceae	Listeria
Paenibacillus sp. JDR-2	1	Bacteria	Firmicutes	Bacilli	Bacillales	Paenibacillaceae	Paenibacillus
Listeria monocytogenes N2306	1	Bacteria	Firmicutes	Bacilli	Bacillales	Listeriaceae	Listeria
Listeria monocytogenes L2624	1	Bacteria	Firmicutes	Bacilli	Bacillales	Listeriaceae	Listeria
Paenibacillus sabinae T27	1	Bacteria	Firmicutes	Bacilli	Bacillales	Paenibacillaceae	Paenibacillus
Listeria monocytogenes L2625	1	Bacteria	Firmicutes	Bacilli	Bacillales	Listeriaceae	Listeria
Listeria monocytogenes La111	1	Bacteria	Firmicutes	Bacilli	Bacillales	Listeriaceae	Listeria
Listeria monocytogenes NTSN	1	Bacteria	Firmicutes	Bacilli	Bacillales	Listeriaceae	Listeria
Listeria monocytogenes 6179	1	Bacteria	Firmicutes	Bacilli	Bacillales	Listeriaceae	Listeria
Listeria monocytogenes L1846	1	Bacteria	Firmicutes	Bacilli	Bacillales	Listeriaceae	Listeria
Listeria monocytogenes sv. 4a L99	1	Bacteria	Firmicutes	Bacilli	Bacillales	Listeriaceae	Listeria
Listeria monocytogenes EGD	1	Bacteria	Firmicutes	Bacilli	Bacillales	Listeriaceae	Listeria
Listeria monocytogenes N53-1	1	Bacteria	Firmicutes	Bacilli	Bacillales	Listeriaceae	Listeria
Listeria monocytogenes L2676	1	Bacteria	Firmicutes	Bacilli	Bacillales	Listeriaceae	Listeria
Listeria monocytogenes L2626	1	Bacteria	Firmicutes	Bacilli	Bacillales	Listeriaceae	Listeria
Listeria ivanovii londoniensis WSLC 30167	1	Bacteria	Firmicutes	Bacilli	Bacillales	Listeriaceae	Listeria
Listeria monocytogenes L2074	1	Bacteria	Firmicutes	Bacilli	Bacillales	Listeriaceae	Listeria
Listeria welshimeri sv. 6b, SLCC5334	1	Bacteria	Firmicutes	Bacilli	Bacillales	Listeriaceae	Listeria
Listeria innocua sv. 6a Clip11262	1	Bacteria	Firmicutes	Bacilli	Bacillales	Listeriaceae	Listeria
Listeria ivanovii ivanovii WSLC 3010	1	Bacteria	Firmicutes	Bacilli	Bacillales	Listeriaceae	Listeria
Listeria monocytogenes sv. 4b 07PF0776	1	Bacteria	Firmicutes	Bacilli	Bacillales	Listeriaceae	Listeria
Listeria ivanovii WSLC3009	1	Bacteria	Firmicutes	Bacilli	Bacillales	Listeriaceae	Listeria
Lysinibacillus fusiformis RB21 (Lysinibacillus fusiformis RB21 complete genome assembly)	1	Bacteria	Firmicutes	Bacilli	Bacillales	Bacillaceae	Lysinibacillus
Bacillus cereus ATCC 10987	1	Bacteria	Firmicutes	Bacilli	Bacillales	Bacillaceae	Bacillus
Listeria monocytogenes sv. 7 SLCC 2482	1	Bacteria	Firmicutes	Bacilli	Bacillales	Listeriaceae	Listeria
Listeria monocytogenes 08-5578	1	Bacteria	Firmicutes	Bacilli	Bacillales	Listeriaceae	Listeria
Listeria monocytogenes J1816	1	Bacteria	Firmicutes	Bacilli	Bacillales	Listeriaceae	Listeria
Lysinibacillus sphaericus sv. H5a5b C3-41	1	Bacteria	Firmicutes	Bacilli	Bacillales	Bacillaceae	Lysinibacillus
Listeria monocytogenes sv. 1/2b SLCC 2755	1	Bacteria	Firmicutes	Bacilli	Bacillales	Listeriaceae	Listeria
Listeria monocytogenes WSLC1001	1	Bacteria	Firmicutes	Bacilli	Bacillales	Listeriaceae	Listeria
Listeria monocytogenes 08-5923	1	Bacteria	Firmicutes	Bacilli	Bacillales	Listeriaceae	Listeria
Listeria monocytogenes sv. 1/2a 10403S	1	Bacteria	Firmicutes	Bacilli	Bacillales	Listeriaceae	Listeria
Listeria monocytogenes sv. 3b SLCC 2540	1	Bacteria	Firmicutes	Bacilli	Bacillales	Listeriaceae	Listeria
Listeria monocytogenes SLCC5850	1	Bacteria	Firmicutes	Bacilli	Bacillales	Listeriaceae	Listeria
Listeria ivanovii ivanovii PAM 55	1	Bacteria	Firmicutes	Bacilli	Bacillales	Listeriaceae	Listeria
Staphylococcus schleiferi 2317-03	1	Bacteria	Firmicutes	Bacilli	Bacillales	Staphylococcaceae	Staphylococcus
Staphylococcus schleiferi 1360-13	1	Bacteria	Firmicutes	Bacilli	Bacillales	Staphylococcaceae	Staphylococcus
Staphylococcus schleiferi 5909-02	1	Bacteria	Firmicutes	Bacilli	Bacillales	Staphylococcaceae	Staphylococcus
Staphylococcus schleiferi 2142-05	1	Bacteria	Firmicutes	Bacilli	Bacillales	Staphylococcaceae	Staphylococcus
Geobacillus sp. WCH70	1	Bacteria	Firmicutes	Bacilli	Bacillales	Bacillaceae	Geobacillus
Bacillus thuringiensis sv. Indiana HD521	1	Bacteria	Firmicutes	Bacilli	Bacillales	Bacillaceae	Bacillus
Bacillus coagulans 2-6	1	Bacteria	Firmicutes	Bacilli	Bacillales	Bacillaceae	Bacillus
Staphylococcus pseudintermedius ED99	1	Bacteria	Firmicutes	Bacilli	Bacillales	Staphylococcaceae	Staphylococcus
Bacillus bombysepticus Wang	1	Bacteria	Firmicutes	Bacilli	Bacillales	Bacillaceae	Bacillus
Staphylococcus pseudintermedius HKU10-03	1	Bacteria	Firmicutes	Bacilli	Bacillales	Staphylococcaceae	Staphylococcus
Macrococcus caseolyticus JCSC5402	1	Bacteria	Firmicutes	Bacilli	Bacillales	Staphylococcaceae	Macrococcus
Bacillus coagulans DSM 1 = ATCC 7050	1	Bacteria	Firmicutes	Bacilli	Bacillales	Bacillaceae	Bacillus
Bacillus anthracis PAK-1	1	Bacteria	Firmicutes	Bacilli	Bacillales	Bacillaceae	Bacillus
Bacillus anthracis Han	1	Bacteria	Firmicutes	Bacilli	Bacillales	Bacillaceae	Bacillus
Bacillus anthracis STI	1	Bacteria	Firmicutes	Bacilli	Bacillales	Bacillaceae	Bacillus
Bacillus anthracis Vollum 1B	1	Bacteria	Firmicutes	Bacilli	Bacillales	Bacillaceae	Bacillus
Bacillus anthracis Canadian_bison	1	Bacteria	Firmicutes	Bacilli	Bacillales	Bacillaceae	Bacillus
Bacillus anthracis 52-G	1	Bacteria	Firmicutes	Bacilli	Bacillales	Bacillaceae	Bacillus
Bacillus anthracis CDC 684	1	Bacteria	Firmicutes	Bacilli	Bacillales	Bacillaceae	Bacillus
Bacillus anthracis Pollino	1	Bacteria	Firmicutes	Bacilli	Bacillales	Bacillaceae	Bacillus
Bacillus anthracis Larissa	1	Bacteria	Firmicutes	Bacilli	Bacillales	Bacillaceae	Bacillus
Bacillus anthracis BFV	1	Bacteria	Firmicutes	Bacilli	Bacillales	Bacillaceae	Bacillus
Bacillus anthracis 8903-G	1	Bacteria	Firmicutes	Bacilli	Bacillales	Bacillaceae	Bacillus
Bacillus anthracis str. Turkey32	1	Bacteria	Firmicutes	Bacilli	Bacillales	Bacillaceae	Bacillus
Bacillus anthracis Ohio ACB	1	Bacteria	Firmicutes	Bacilli	Bacillales	Bacillaceae	Bacillus
Bacillus anthracis delta Sterne	1	Bacteria	Firmicutes	Bacilli	Bacillales	Bacillaceae	Bacillus
Bacillus anthracis K3	1	Bacteria	Firmicutes	Bacilli	Bacillales	Bacillaceae	Bacillus
Bacillus anthracis Ames	1	Bacteria	Firmicutes	Bacilli	Bacillales	Bacillaceae	Bacillus
Bacillus anthracis A16R	1	Bacteria	Firmicutes	Bacilli	Bacillales	Bacillaceae	Bacillus
Bacillus anthracis str. Sterne	1	Bacteria	Firmicutes	Bacilli	Bacillales	Bacillaceae	Bacillus
Bacillus anthracis Pasteur	1	Bacteria	Firmicutes	Bacilli	Bacillales	Bacillaceae	Bacillus
Bacillus anthracis NR-1041	1	Bacteria	Firmicutes	Bacilli	Bacillales	Bacillaceae	Bacillus
Bacillus anthracis str. V770-NP-1R	1	Bacteria	Firmicutes	Bacilli	Bacillales	Bacillaceae	Bacillus
Bacillus anthracis Ames A0462	1	Bacteria	Firmicutes	Bacilli	Bacillales	Bacillaceae	Bacillus
Bacillus anthracis RA3	1	Bacteria	Firmicutes	Bacilli	Bacillales	Bacillaceae	Bacillus
Bacillus anthracis SK-102	1	Bacteria	Firmicutes	Bacilli	Bacillales	Bacillaceae	Bacillus
Bacillus thuringiensis konkukian sv. H34 97-27	1	Bacteria	Firmicutes	Bacilli	Bacillales	Bacillaceae	Bacillus
Bacillus anthracis BA1035	1	Bacteria	Firmicutes	Bacilli	Bacillales	Bacillaceae	Bacillus
Bacillus anthracis Vollum	1	Bacteria	Firmicutes	Bacilli	Bacillales	Bacillaceae	Bacillus
Bacillus anthracis 9080-G	1	Bacteria	Firmicutes	Bacilli	Bacillales	Bacillaceae	Bacillus
Bacillus anthracis Ames Ancestor A2084	1	Bacteria	Firmicutes	Bacilli	Bacillales	Bacillaceae	Bacillus
Bacillus anthracis Cvac02	1	Bacteria	Firmicutes	Bacilli	Bacillales	Bacillaceae	Bacillus
Bacillus anthracis BA1015	1	Bacteria	Firmicutes	Bacilli	Bacillales	Bacillaceae	Bacillus
Solibacillus silvestris StLB046	1	Bacteria	Firmicutes	Bacilli	Bacillales	Planococcaceae	Solibacillus
Bacillus anthracis 2000031021	1	Bacteria	Firmicutes	Bacilli	Bacillales	Bacillaceae	Bacillus
Bacillus anthracis 2002013094	1	Bacteria	Firmicutes	Bacilli	Bacillales	Bacillaceae	Bacillus
Bacillus mycoides ATCC 6462	1	Bacteria	Firmicutes	Bacilli	Bacillales	Bacillaceae	Bacillus
Bacillus cereus AH820	1	Bacteria	Firmicutes	Bacilli	Bacillales	Bacillaceae	Bacillus
Bacillus cereus bv. anthracis CI	1	Bacteria	Firmicutes	Bacilli	Bacillales	Bacillaceae	Bacillus
Staphylococcus carnosus carnosus TM300	1	Bacteria	Firmicutes	Bacilli	Bacillales	Staphylococcaceae	Staphylococcus
Bacillus thuringiensis HD682	1	Bacteria	Firmicutes	Bacilli	Bacillales	Bacillaceae	Bacillus
Bacillus thuringiensis Bt407	1	Bacteria	Firmicutes	Bacilli	Bacillales	Bacillaceae	Bacillus
Bacillus cereus F837/76	1	Bacteria	Firmicutes	Bacilli	Bacillales	Bacillaceae	Bacillus
Bacillus thuringiensis YBT-1518	1	Bacteria	Firmicutes	Bacilli	Bacillales	Bacillaceae	Bacillus
Bacillus thuringiensis sv. finitimus YBT-020	1	Bacteria	Firmicutes	Bacilli	Bacillales	Bacillaceae	Bacillus
Bacillus thuringiensis HD1002	1	Bacteria	Firmicutes	Bacilli	Bacillales	Bacillaceae	Bacillus
Bacillus cereus ATCC 14579	1	Bacteria	Firmicutes	Bacilli	Bacillales	Bacillaceae	Bacillus
Bacillus thuringiensis HS18-1	1	Bacteria	Firmicutes	Bacilli	Bacillales	Bacillaceae	Bacillus
Bacillus thuringiensis sv. morrisoni BGSC 4AA1	1	Bacteria	Firmicutes	Bacilli	Bacillales	Bacillaceae	Bacillus
Bacillus cereus 03BB87	1	Bacteria	Firmicutes	Bacilli	Bacillales	Bacillaceae	Bacillus
Bacillus thuringiensis sv. thuringiensis IS5056	1	Bacteria	Firmicutes	Bacilli	Bacillales	Bacillaceae	Bacillus
Bacillus cereus G9842	1	Bacteria	Firmicutes	Bacilli	Bacillales	Bacillaceae	Bacillus
Bacillus thuringiensis MC28	1	Bacteria	Firmicutes	Bacilli	Bacillales	Bacillaceae	Bacillus
Bacillus cereus E33L (ZK)	1	Bacteria	Firmicutes	Bacilli	Bacillales	Bacillaceae	Bacillus
Bacillus cereus AH187 (F4810/72)	1	Bacteria	Firmicutes	Bacilli	Bacillales	Bacillaceae	Bacillus
Bacillus thuringiensis sv. Kurstaki HD 1	1	Bacteria	Firmicutes	Bacilli	Bacillales	Bacillaceae	Bacillus
Bacillus thuringiensis YC-10	1	Bacteria	Firmicutes	Bacilli	Bacillales	Bacillaceae	Bacillus
Bacillus thuringiensis sv. kurstaki HD73	1	Bacteria	Firmicutes	Bacilli	Bacillales	Bacillaceae	Bacillus
Bacillus cereus Q1	1	Bacteria	Firmicutes	Bacilli	Bacillales	Bacillaceae	Bacillus
Bacillus halodurans C-125	1	Bacteria	Firmicutes	Bacilli	Bacillales	Bacillaceae	Bacillus
Bacillus cereus B4264	1	Bacteria	Firmicutes	Bacilli	Bacillales	Bacillaceae	Bacillus
Bacillus cereus FRI-35	1	Bacteria	Firmicutes	Bacilli	Bacillales	Bacillaceae	Bacillus
Bacillus cereus E33L	1	Bacteria	Firmicutes	Bacilli	Bacillales	Bacillaceae	Bacillus
Bacillus cereus 03BB108	1	Bacteria	Firmicutes	Bacilli	Bacillales	Bacillaceae	Bacillus
Bacillus anthracis H9401	1	Bacteria	Firmicutes	Bacilli	Bacillales	Bacillaceae	Bacillus
Bacillus thuringiensis Al Hakam	1	Bacteria	Firmicutes	Bacilli	Bacillales	Bacillaceae	Bacillus
Bacillus thuringiensis HD571	1	Bacteria	Firmicutes	Bacilli	Bacillales	Bacillaceae	Bacillus
Bacillus cereus G9241	1	Bacteria	Firmicutes	Bacilli	Bacillales	Bacillaceae	Bacillus
Bacillus thuringiensis sv. galleriae 4G5	1	Bacteria	Firmicutes	Bacilli	Bacillales	Bacillaceae	Bacillus
Geobacillus sp. JF8	1	Bacteria	Firmicutes	Bacilli	Bacillales	Bacillaceae	Geobacillus
Paenibacillus odorifer DSM 15391	1	Bacteria	Firmicutes	Bacilli	Bacillales	Paenibacillaceae	Paenibacillus
Bacillus cereus 03BB102	1	Bacteria	Firmicutes	Bacilli	Bacillales	Bacillaceae	Bacillus
Bacillus cereus NC7401	1	Bacteria	Firmicutes	Bacilli	Bacillales	Bacillaceae	Bacillus
Bacillus anthracis A0248	1	Bacteria	Firmicutes	Bacilli	Bacillales	Bacillaceae	Bacillus
Bacillus thuringiensis 97-27	1	Bacteria	Firmicutes	Bacilli	Bacillales	Bacillaceae	Bacillus
Aerococcus urinae ACS-120-V-Col10a	1	Bacteria	Firmicutes	Bacilli	Lactobacillales	Aerococcaceae	Aerococcus
Bacillus cereus NJ-W	1	Bacteria	Firmicutes	Bacilli	Bacillales	Bacillaceae	Bacillus
Paenibacillus sp. FSL R5-0345	1	Bacteria	Firmicutes	Bacilli	Bacillales	Paenibacillaceae	Paenibacillus
Bacillus anthracis Sterne	1	Bacteria	Firmicutes	Bacilli	Bacillales	Bacillaceae	Bacillus
Bacillus cereus 3A	1	Bacteria	Firmicutes	Bacilli	Bacillales	Bacillaceae	Bacillus
Bacillus thuringiensis sv. kurstaki HD-1	1	Bacteria	Firmicutes	Bacilli	Bacillales	Bacillaceae	Bacillus
Bacillus anthracis A16	1	Bacteria	Firmicutes	Bacilli	Bacillales	Bacillaceae	Bacillus
Bacillus cereus D17	1	Bacteria	Firmicutes	Bacilli	Bacillales	Bacillaceae	Bacillus
Bacillus thuringiensis sv. chinensis CT-43	1	Bacteria	Firmicutes	Bacilli	Bacillales	Bacillaceae	Bacillus
Bacillus anthracis SVA11	1	Bacteria	Firmicutes	Bacilli	Bacillales	Bacillaceae	Bacillus
Bacillus cereus S2-8	1	Bacteria	Firmicutes	Bacilli	Bacillales	Bacillaceae	Bacillus
Bacillus cereus FM1 ((phylogroup III-12))	1	Bacteria	Firmicutes	Bacilli	Bacillales	Bacillaceae	Bacillus
Geobacillus sp. Y4.1MC1	1	Bacteria	Firmicutes	Bacilli	Bacillales	Bacillaceae	Geobacillus
Bacillus sp. 1NLA3E	1	Bacteria	Firmicutes	Bacilli	Bacillales	Bacillaceae	Bacillus
Staphylococcus warneri SG1	1	Bacteria	Firmicutes	Bacilli	Bacillales	Staphylococcaceae	Staphylococcus
Bacillus anthracis HYU01	1	Bacteria	Firmicutes	Bacilli	Bacillales	Bacillaceae	Bacillus
Geobacillus thermoglucosidasius C56-YS93	1	Bacteria	Firmicutes	Bacilli	Bacillales	Bacillaceae	Geobacillus
Lysinibacillus sp. GY32	1	Bacteria	Firmicutes	Bacilli	Bacillales	Bacillaceae	Lysinibacillus
Staphylococcus pasteuri SP1	1	Bacteria	Firmicutes	Bacilli	Bacillales	Staphylococcaceae	Staphylococcus
Achromobacter xylosoxidans NH44784-1996	1	Bacteria	Proteobacteria	Betaproteobacteria	Burkholderiales	Alcaligenaceae	Achromobacter
Achromobacter xylosoxidans A8	1	Bacteria	Proteobacteria	Betaproteobacteria	Burkholderiales	Alcaligenaceae	Achromobacter
Achromobacter xylosoxidans NBRC 15126, ATCC 27061	1	Bacteria	Proteobacteria	Betaproteobacteria	Burkholderiales	Alcaligenaceae	Achromobacter
Rubrivivax gelatinosus IL144	1	Bacteria	Proteobacteria	Betaproteobacteria	Burkholderiales	unclassified	Rubrivivax
Achromobacter xylosoxidans C54	1	Bacteria	Proteobacteria	Betaproteobacteria	Burkholderiales	Alcaligenaceae	Achromobacter
Bordetella pertussis Tohama I	1	Bacteria	Proteobacteria	Betaproteobacteria	Burkholderiales	Alcaligenaceae	Bordetella
Variovorax paradoxus S110	1	Bacteria	Proteobacteria	Betaproteobacteria	Burkholderiales	Comamonadaceae	Variovorax
Bordetella pertussis CS	1	Bacteria	Proteobacteria	Betaproteobacteria	Burkholderiales	Alcaligenaceae	Bordetella
Bordetella pertussis 137	1	Bacteria	Proteobacteria	Betaproteobacteria	Burkholderiales	Alcaligenaceae	Bordetella
Bordetella parapertussis 12822	1	Bacteria	Proteobacteria	Betaproteobacteria	Burkholderiales	Alcaligenaceae	Bordetella
Bordetella bronchiseptica RB50	1	Bacteria	Proteobacteria	Betaproteobacteria	Burkholderiales	Alcaligenaceae	Bordetella
Bordetella bronchiseptica 253	1	Bacteria	Proteobacteria	Betaproteobacteria	Burkholderiales	Alcaligenaceae	Bordetella
Bordetella bronchiseptica S798	1	Bacteria	Proteobacteria	Betaproteobacteria	Burkholderiales	Alcaligenaceae	Bordetella
Polynucleobacter necessarius asymbioticus QLW-P1DMWA-1	1	Bacteria	Proteobacteria	Betaproteobacteria	Burkholderiales	Burkholderiaceae	Polynucleobacter
Burkholderia vietnamiensis G4	1	Bacteria	Proteobacteria	Betaproteobacteria	Burkholderiales	Burkholderiaceae	Burkholderia
Methylotenera versatilis 301, JCM 17579	1	Bacteria	Proteobacteria	Betaproteobacteria	Methylophilales	Methylophilaceae	Methylotenera
Bordetella bronchiseptica MO149	1	Bacteria	Proteobacteria	Betaproteobacteria	Burkholderiales	Alcaligenaceae	Bordetella
Herbaspirillum seropedicae Z67	1	Bacteria	Proteobacteria	Betaproteobacteria	Burkholderiales	Oxalobacteraceae	Herbaspirillum
Herbaspirillum seropedicae SmR1	1	Bacteria	Proteobacteria	Betaproteobacteria	Burkholderiales	Oxalobacteraceae	Herbaspirillum
Burkholderia gladioli ATCC 10248	1	Bacteria	Proteobacteria	Betaproteobacteria	Burkholderiales	Burkholderiaceae	Burkholderia
Methylovorus sp. MP688	1	Bacteria	Proteobacteria	Betaproteobacteria	Methylophilales	Methylophilaceae	Methylovorus
Herbaspirillum rubrisubalbicans M1	1	Bacteria	Proteobacteria	Betaproteobacteria	Burkholderiales	Oxalobacteraceae	Herbaspirillum
Burkholderia oklahomensis BDU	1	Bacteria	Proteobacteria	Betaproteobacteria	Burkholderiales	Burkholderiaceae	Burkholderia
Burkholderia sp. RPE64	1	Bacteria	Proteobacteria	Betaproteobacteria	Burkholderiales	Burkholderiaceae	Burkholderia
Burkholderia phytofirmans PsJN	1	Bacteria	Proteobacteria	Betaproteobacteria	Burkholderiales	Burkholderiaceae	Burkholderia
Variovorax paradoxus EPS	1	Bacteria	Proteobacteria	Betaproteobacteria	Burkholderiales	Comamonadaceae	Variovorax
Collimonas fungivorans Ter331	1	Bacteria	Proteobacteria	Betaproteobacteria	Burkholderiales	Oxalobacteraceae	Collimonas
Methylovorus glucosetrophus SIP3-4	1	Bacteria	Proteobacteria	Betaproteobacteria	Methylophilales	Methylophilaceae	Methylovorus
Polaromonas sp. JS666	1	Bacteria	Proteobacteria	Betaproteobacteria	Burkholderiales	Comamonadaceae	Polaromonas
Burkholderia glumae PG1 (BG)	1	Bacteria	Proteobacteria	Betaproteobacteria	Burkholderiales	Burkholderiaceae	Burkholderia
Herbaspirillum hiltneri N3	1	Bacteria	Proteobacteria	Betaproteobacteria	Burkholderiales	Oxalobacteraceae	Herbaspirillum
Burkholderia cenocepacia MC0-3	1	Bacteria	Proteobacteria	Betaproteobacteria	Burkholderiales	Burkholderiaceae	Burkholderia
Burkholderia cenocepacia AU 1054	1	Bacteria	Proteobacteria	Betaproteobacteria	Burkholderiales	Burkholderiaceae	Burkholderia
Burkholderia cenocepacia HI2424	1	Bacteria	Proteobacteria	Betaproteobacteria	Burkholderiales	Burkholderiaceae	Burkholderia
Burkholderia oklahomensis C6786	1	Bacteria	Proteobacteria	Betaproteobacteria	Burkholderiales	Burkholderiaceae	Burkholderia
Burkholderia sp. CCGE1003	1	Bacteria	Proteobacteria	Betaproteobacteria	Burkholderiales	Burkholderiaceae	Burkholderia
Acidovorax avenae avenae ATCC 19860	1	Bacteria	Proteobacteria	Betaproteobacteria	Burkholderiales	Comamonadaceae	Acidovorax
Alcaligenes faecalis ZD02	1	Bacteria	Proteobacteria	Betaproteobacteria	Burkholderiales	Alcaligenaceae	Alcaligenes
Janthinobacterium agaricidamnosum W1R3	1	Bacteria	Proteobacteria	Betaproteobacteria	Burkholderiales	Oxalobacteraceae	Janthinobacterium
Bordetella avium 197N	1	Bacteria	Proteobacteria	Betaproteobacteria	Burkholderiales	Alcaligenaceae	Bordetella
Chloroflexus aggregans DSM 9485	1	Bacteria	Chloroflexi	Chloroflexi	Chloroflexales	Chloroflexaceae	Chloroflexus
Chloroflexus aurantiacus J-10-fl	1	Bacteria	Chloroflexi	Chloroflexi	Chloroflexales	Chloroflexaceae	Chloroflexus
Chloroflexus sp. Y-400-fl	1	Bacteria	Chloroflexi	Chloroflexi	Chloroflexales	Chloroflexaceae	Chloroflexus
Roseiflexus castenholzii HLO8, DSM 13941	1	Bacteria	Chloroflexi	Chloroflexi	Chloroflexales	Chloroflexaceae	Roseiflexus
Roseiflexus sp. RS-1	1	Bacteria	Chloroflexi	Chloroflexi	Chloroflexales	Chloroflexaceae	Roseiflexus
Coprothermobacter proteolyticus DSM 5265	1	Bacteria	Firmicutes	Clostridia	Thermoanaerobacterales	Thermodesulfobiaceae	Coprothermobacter
Clostridium sordellii ATCC9714	1	Bacteria	Firmicutes	Clostridia	Clostridiales	Peptostreptococcaceae	Clostridium
Clostridium sordellii JGS6382	1	Bacteria	Firmicutes	Clostridia	Clostridiales	Peptostreptococcaceae	Clostridium
Thermodesulfobium narugense Na82, DSM 14796	1	Bacteria	Firmicutes	Clostridia	Thermoanaerobacterales	Thermodesulfobiaceae	Thermodesulfobium
Thermoanaerobacterium xylanolyticum LX-11, DSM 7097	1	Bacteria	Firmicutes	Clostridia	Thermoanaerobacterales	Thermoanaerobacterales Family III. Incertae Sedis	Thermoanaerobacterium
Thermincola potens JR	1	Bacteria	Firmicutes	Clostridia	Clostridiales	Peptococcaceae	Thermincola
Carboxydothermus hydrogenoformans Z-2901	1	Bacteria	Firmicutes	Clostridia	Thermoanaerobacterales	Thermoanaerobacteraceae	Carboxydothermus
Halanaerobium praevalens GSL, DSM 2228	1	Bacteria	Firmicutes	Clostridia	Halanaerobiales	Halanaerobiaceae	Halanaerobium
Thermoanaerobacterium saccharolyticum JW/SL-YS485, DSM 8691	1	Bacteria	Firmicutes	Clostridia	Thermoanaerobacterales	Thermoanaerobacterales Family III. Incertae Sedis	Thermoanaerobacterium
Clostridium saccharolyticum WM1, DSM 2544	1	Bacteria	Firmicutes	Clostridia	Clostridiales	Peptostreptococcaceae	Clostridium
Thermoanaerobacterium thermosaccharolyticum DSM 571	1	Bacteria	Firmicutes	Clostridia	Thermoanaerobacterales	Thermoanaerobacterales Family III. Incertae Sedis	Thermoanaerobacterium
Natranaerobius thermophilus JW/NM-WN-LF	1	Bacteria	Firmicutes	Clostridia	Natranaerobiales	Natranaerobiaceae	Natranaerobius
Symbiobacterium thermophilum IAM 14863	1	Bacteria	Firmicutes	Clostridia	Clostridiales	Clostridiales Family XVIII. Incertae Sedis	Symbiobacterium
Tepidanaerobacter sp. Re1	1	Bacteria	Firmicutes	Clostridia	Thermoanaerobacterales	Thermoanaerobacteraceae	Tepidanaerobacter
Desulfotomaculum carboxydivorans CO-1-SRB, DSM 14880	1	Bacteria	Firmicutes	Clostridia	Clostridiales	Peptococcaceae	Desulfotomaculum
Alkaliphilus metalliredigens QYMF	1	Bacteria	Firmicutes	Clostridia	Clostridiales	Clostridiaceae	Alkaliphilus
Thermoanaerobacter wiegelii Rt8.B1	1	Bacteria	Firmicutes	Clostridia	Thermoanaerobacterales	Thermoanaerobacteraceae	Thermoanaerobacter
Thermoanaerobacter sp. X513	1	Bacteria	Firmicutes	Clostridia	Thermoanaerobacterales	Thermoanaerobacteraceae	Thermoanaerobacter
Thermoanaerobacter sp. X514	1	Bacteria	Firmicutes	Clostridia	Thermoanaerobacterales	Thermoanaerobacteraceae	Thermoanaerobacter
Ruminococcaceae sp. Ne3 (Draft 3)	1	Bacteria	Firmicutes	Clostridia	Clostridiales	Clostridiaceae	Clostridium
Thermoanaerobacter pseudethanolicus 39E, ATCC 33223	1	Bacteria	Firmicutes	Clostridia	Thermoanaerobacterales	Thermoanaerobacteraceae	Thermoanaerobacter
Thermoanaerobacter brockii finnii Ako-1, DSM 3389	1	Bacteria	Firmicutes	Clostridia	Thermoanaerobacterales	Thermoanaerobacteraceae	Thermoanaerobacter
Tepidanaerobacter acetatoxydans Re1	1	Bacteria	Firmicutes	Clostridia	Thermoanaerobacterales	Thermoanaerobacteraceae	Tepidanaerobacter
Thermoanaerobacter mathranii mathranii A3, DSM 11426	1	Bacteria	Firmicutes	Clostridia	Thermoanaerobacterales	Thermoanaerobacteraceae	Thermoanaerobacter
Thermoanaerobacter italicus Ab9, DSM 9252	1	Bacteria	Firmicutes	Clostridia	Thermoanaerobacterales	Thermoanaerobacteraceae	Thermoanaerobacter
Desulfitobacterium hafniense DCB-2	1	Bacteria	Firmicutes	Clostridia	Clostridiales	Peptococcaceae	Desulfitobacterium
Spirosoma radiotolerans DG5A (Spirosoma radiotolerans genome sequence)	1	Bacteria	Bacteroidetes	Cytophagia	Cytophagales	Cytophagaceae	Spirosoma
Spirosoma linguale DSM 74	1	Bacteria	Bacteroidetes	Cytophagia	Cytophagales	Cytophagaceae	Spirosoma
Meiothermus ruber 21, DSM 1279	1	Bacteria	Deinococcus-Thermus	Deinococci	Thermales	Thermaceae	Meiothermus
Meiothermus ruber DSM 1279	1	Bacteria	Deinococcus-Thermus	Deinococci	Thermales	Thermaceae	Meiothermus
Deinococcus soli N5	1	Bacteria	Deinococcus-Thermus	Deinococci	Deinococcales	Deinococcaceae	Deinococcus
Deinococcus gobiensis I-0, DSM 21396	1	Bacteria	Deinococcus-Thermus	Deinococci	Deinococcales	Deinococcaceae	Deinococcus
Meiothermus silvanus VI-R2, DSM 9946	1	Bacteria	Deinococcus-Thermus	Deinococci	Thermales	Thermaceae	Meiothermus
Truepera radiovictrix RQ-24, DSM 17093	1	Bacteria	Deinococcus-Thermus	Deinococci	Deinococcales	Trueperaceae	Truepera
Corallococcus coralloides DSM 2259	1	Bacteria	Proteobacteria	Deltaproteobacteria	Myxococcales	Myxococcaceae	Corallococcus
Anaeromyxobacter dehalogenans 2CP-C	1	Bacteria	Proteobacteria	Deltaproteobacteria	Myxococcales	Anaeromyxobacteraceae	Anaeromyxobacter
Anaeromyxobacter sp. K	1	Bacteria	Proteobacteria	Deltaproteobacteria	Myxococcales	Anaeromyxobacteraceae	Anaeromyxobacter
Desulfovibrio vulgaris Miyazaki F	1	Bacteria	Proteobacteria	Deltaproteobacteria	Desulfovibrionales	Desulfovibrionaceae	Desulfovibrio
Anaeromyxobacter dehalogenans 2CP-1	1	Bacteria	Proteobacteria	Deltaproteobacteria	Myxococcales	Anaeromyxobacteraceae	Anaeromyxobacter
Desulfurella acetivorans A63, DSM 5264	1	Bacteria	Proteobacteria	Deltaproteobacteria	Desulfurellales	Desulfurellaceae	Desulfurella
Desulfobacterium autotrophicum HRM2, DSM 3382	1	Bacteria	Proteobacteria	Deltaproteobacteria	Desulfobacterales	Desulfobacteraceae	Desulfobacterium
Myxococcus stipitatus DSM 14675	1	Bacteria	Proteobacteria	Deltaproteobacteria	Myxococcales	Myxococcaceae	Myxococcus
Desulfomonile tiedjei DCB-1, DSM 6799	1	Bacteria	Proteobacteria	Deltaproteobacteria	Syntrophobacterales	Syntrophaceae	Desulfomonile
Muricauda lutaonensis CC-HSB-11	1	Bacteria	Bacteroidetes	Flavobacteriia	Flavobacteriales	Flavobacteriaceae	Muricauda
Pseudomonas stutzeri AN10, CCUG 29243	1	Bacteria	Proteobacteria	Gammaproteobacteria	Pseudomonadales	Pseudomonadaceae	Pseudomonas
Spiribacter sp. UAH-SP71	1	Bacteria	Proteobacteria	Gammaproteobacteria	Chromatiales	Ectothiorhodospiraceae	Spiribacter
Methylophaga frappieri JAM7	1	Bacteria	Proteobacteria	Gammaproteobacteria	Thiotrichales	Piscirickettsiaceae	Methylophaga
Acidithiobacillus ferrivorans SS3	1	Bacteria	Proteobacteria	Gammaproteobacteria	Acidithiobacillales	Acidithiobacillaceae	Acidithiobacillus
Legionella oakridgensis OR-10, ATCC 33761	1	Bacteria	Proteobacteria	Gammaproteobacteria	Legionellales	Legionellaceae	Legionella
Pseudomonas syringae pv. tomato DC3000 (DC3000 gold standard)	1	Bacteria	Proteobacteria	Gammaproteobacteria	Pseudomonadales	Pseudomonadaceae	Pseudomonas
Chromohalobacter salexigens 1H11, DSM 3043	1	Bacteria	Proteobacteria	Gammaproteobacteria	Oceanospirillales	Halomonadaceae	Chromohalobacter
Acinetobacter baumannii ZW85-1	1	Bacteria	Proteobacteria	Gammaproteobacteria	Pseudomonadales	Moraxellaceae	Acinetobacter
Marinobacter aquaeolei VT8	1	Bacteria	Proteobacteria	Gammaproteobacteria	Alteromonadales	Alteromonadaceae	Marinobacter
Acinetobacter baumannii AB07	1	Bacteria	Proteobacteria	Gammaproteobacteria	Pseudomonadales	Moraxellaceae	Acinetobacter
Acinetobacter baumannii ACICU	1	Bacteria	Proteobacteria	Gammaproteobacteria	Pseudomonadales	Moraxellaceae	Acinetobacter
Pseudomonas fluorescens UK4	1	Bacteria	Proteobacteria	Gammaproteobacteria	Pseudomonadales	Pseudomonadaceae	Pseudomonas
Halomonas campaniensis LS21	1	Bacteria	Proteobacteria	Gammaproteobacteria	Oceanospirillales	Halomonadaceae	Halomonas
Pseudomonas stutzeri 19SMN4	1	Bacteria	Proteobacteria	Gammaproteobacteria	Pseudomonadales	Pseudomonadaceae	Pseudomonas
Acinetobacter baumannii IOMTU433	1	Bacteria	Proteobacteria	Gammaproteobacteria	Pseudomonadales	Moraxellaceae	Acinetobacter
Dickeya dadantii Ech703	1	Bacteria	Proteobacteria	Gammaproteobacteria	Enterobacteriales	Enterobacteriaceae	Dickeya
Marinomonas posidonica IVIA-Po-181	1	Bacteria	Proteobacteria	Gammaproteobacteria	Oceanospirillales	Oceanospirillaceae	Marinomonas
Acinetobacter baumannii MDR-TJ	1	Bacteria	Proteobacteria	Gammaproteobacteria	Pseudomonadales	Moraxellaceae	Acinetobacter
Alteromonas australica DE170	1	Bacteria	Proteobacteria	Gammaproteobacteria	Alteromonadales	Alteromonadaceae	Alteromonas
Acinetobacter baumannii CR17	1	Bacteria	Proteobacteria	Gammaproteobacteria	Pseudomonadales	Moraxellaceae	Acinetobacter
Acinetobacter baumannii AC12	1	Bacteria	Proteobacteria	Gammaproteobacteria	Pseudomonadales	Moraxellaceae	Acinetobacter
Acinetobacter baumannii AC30	1	Bacteria	Proteobacteria	Gammaproteobacteria	Pseudomonadales	Moraxellaceae	Acinetobacter
Thalassolituus oleivorans MIL-1	1	Bacteria	Proteobacteria	Gammaproteobacteria	Oceanospirillales	Oceanospirillaceae	Thalassolituus
Thalassolituus oleivorans R6-15	1	Bacteria	Proteobacteria	Gammaproteobacteria	Oceanospirillales	Oceanospirillaceae	Thalassolituus
Acinetobacter baumannii AC29	1	Bacteria	Proteobacteria	Gammaproteobacteria	Pseudomonadales	Moraxellaceae	Acinetobacter
Acinetobacter calcoaceticus PHEA-2	1	Bacteria	Proteobacteria	Gammaproteobacteria	Pseudomonadales	Moraxellaceae	Acinetobacter
Acinetobacter baumannii BJAB0868	1	Bacteria	Proteobacteria	Gammaproteobacteria	Pseudomonadales	Moraxellaceae	Acinetobacter
Cellvibrio japonicus Ueda107	1	Bacteria	Proteobacteria	Gammaproteobacteria	Pseudomonadales	Pseudomonadaceae	Cellvibrio
Pseudomonas brassicacearum brassicacearum NFM421	1	Bacteria	Proteobacteria	Gammaproteobacteria	Pseudomonadales	Pseudomonadaceae	Pseudomonas
Shewanella baltica OS678	1	Bacteria	Proteobacteria	Gammaproteobacteria	Alteromonadales	Shewanellaceae	Shewanella
Marinobacter adhaerens HP15	1	Bacteria	Proteobacteria	Gammaproteobacteria	Alteromonadales	Alteromonadaceae	Marinobacter
Pseudomonas fluorescens F113	1	Bacteria	Proteobacteria	Gammaproteobacteria	Pseudomonadales	Pseudomonadaceae	Pseudomonas
Marinobacter sp. CP1	1	Bacteria	Proteobacteria	Gammaproteobacteria	Alteromonadales	Alteromonadaceae	Marinobacter
Enterobacter cloacae ECNIH5	1	Bacteria	Proteobacteria	Gammaproteobacteria	Enterobacteriales	Enterobacteriaceae	Enterobacter
Acinetobacter baumannii MDR-ZJ06	1	Bacteria	Proteobacteria	Gammaproteobacteria	Pseudomonadales	Moraxellaceae	Acinetobacter
Pseudomonas stutzeri CMT.A.9, DSM 4166	1	Bacteria	Proteobacteria	Gammaproteobacteria	Pseudomonadales	Pseudomonadaceae	Pseudomonas
Enterobacter cloacae ECNIH3	1	Bacteria	Proteobacteria	Gammaproteobacteria	Enterobacteriales	Enterobacteriaceae	Enterobacter
Pseudomonas fluorescens SBW25	1	Bacteria	Proteobacteria	Gammaproteobacteria	Pseudomonadales	Pseudomonadaceae	Pseudomonas
Enterobacter cloacae ECNIH1	1	Bacteria	Proteobacteria	Gammaproteobacteria	Enterobacteriales	Enterobacteriaceae	Enterobacter
Serratia fonticola DSM 4576	1	Bacteria	Proteobacteria	Gammaproteobacteria	Enterobacteriales	Enterobacteriaceae	Serratia
Shewanella baltica OS185	1	Bacteria	Proteobacteria	Gammaproteobacteria	Alteromonadales	Shewanellaceae	Shewanella
Shewanella baltica OS195	1	Bacteria	Proteobacteria	Gammaproteobacteria	Alteromonadales	Shewanellaceae	Shewanella
Marinobacter hydrocarbonoclasticus ATCC 49840	1	Bacteria	Proteobacteria	Gammaproteobacteria	Alteromonadales	Alteromonadaceae	Marinobacter
Alcanivorax dieselolei B5	1	Bacteria	Proteobacteria	Gammaproteobacteria	Oceanospirillales	Alcanivoracaceae	Alcanivorax
Klebsiella pneumoniae pneumoniae 234-12	1	Bacteria	Proteobacteria	Gammaproteobacteria	Enterobacteriales	Enterobacteriaceae	Klebsiella
Enterobacter aerogenes KCTC 2190	1	Bacteria	Proteobacteria	Gammaproteobacteria	Enterobacteriales	Enterobacteriaceae	Enterobacter
Enterobacter aerogenes EA1509E	1	Bacteria	Proteobacteria	Gammaproteobacteria	Enterobacteriales	Enterobacteriaceae	Enterobacter
Pseudomonas sp. TKP	1	Bacteria	Proteobacteria	Gammaproteobacteria	Pseudomonadales	Pseudomonadaceae	Pseudomonas
Klebsiella oxytoca E718	1	Bacteria	Proteobacteria	Gammaproteobacteria	Enterobacteriales	Enterobacteriaceae	Klebsiella
Yersinia enterocolitica LC20	1	Bacteria	Proteobacteria	Gammaproteobacteria	Enterobacteriales	Enterobacteriaceae	Yersinia
Klebsiella pneumoniae pneumoniae KPNIH27	1	Bacteria	Proteobacteria	Gammaproteobacteria	Enterobacteriales	Enterobacteriaceae	Klebsiella
Yersinia enterocolitica palearctica 105.5R(r) (O:9)	1	Bacteria	Proteobacteria	Gammaproteobacteria	Enterobacteriales	Enterobacteriaceae	Yersinia
Pseudomonas aeruginosa FRD1	1	Bacteria	Proteobacteria	Gammaproteobacteria	Pseudomonadales	Pseudomonadaceae	Pseudomonas
Halomonas sp. A3H3	1	Bacteria	Proteobacteria	Gammaproteobacteria	Oceanospirillales	Halomonadaceae	Halomonas
Klebsiella oxytoca M1	1	Bacteria	Proteobacteria	Gammaproteobacteria	Enterobacteriales	Enterobacteriaceae	Klebsiella
Klebsiella oxytoca KCTC 1686	1	Bacteria	Proteobacteria	Gammaproteobacteria	Enterobacteriales	Enterobacteriaceae	Klebsiella
Yersinia enterocolitica palearctica sv. O:3 bt. 4 Y11	1	Bacteria	Proteobacteria	Gammaproteobacteria	Enterobacteriales	Enterobacteriaceae	Yersinia
Yersinia intermedia Y228	1	Bacteria	Proteobacteria	Gammaproteobacteria	Enterobacteriales	Enterobacteriaceae	Yersinia
Vibrio nigripulchritudo SnF1	1	Bacteria	Proteobacteria	Gammaproteobacteria	Vibrionales	Vibrionaceae	Vibrio
Yersinia enterocolitica 2516-87	1	Bacteria	Proteobacteria	Gammaproteobacteria	Enterobacteriales	Enterobacteriaceae	Yersinia
Klebsiella pneumoniae pneumoniae KPNIH32	1	Bacteria	Proteobacteria	Gammaproteobacteria	Enterobacteriales	Enterobacteriaceae	Klebsiella
Yersinia kristensenii 33639	1	Bacteria	Proteobacteria	Gammaproteobacteria	Enterobacteriales	Enterobacteriaceae	Yersinia
Klebsiella pneumoniae pneumoniae KPNIH24	1	Bacteria	Proteobacteria	Gammaproteobacteria	Enterobacteriales	Enterobacteriaceae	Klebsiella
Yersinia kristensenii Y231	1	Bacteria	Proteobacteria	Gammaproteobacteria	Enterobacteriales	Enterobacteriaceae	Yersinia
Yersinia enterocolitica KNG22703	1	Bacteria	Proteobacteria	Gammaproteobacteria	Enterobacteriales	Enterobacteriaceae	Yersinia
Legionella pneumophila Corby	1	Bacteria	Proteobacteria	Gammaproteobacteria	Legionellales	Legionellaceae	Legionella
Pseudomonas fluorescens NCIMB 11764	1	Bacteria	Proteobacteria	Gammaproteobacteria	Pseudomonadales	Pseudomonadaceae	Pseudomonas
Methylomicrobium alcaliphilum 20Z	1	Bacteria	Proteobacteria	Gammaproteobacteria	Methylococcales	Methylococcaceae	Methylomicrobium
Marinobacter psychrophilus 20041	1	Bacteria	Proteobacteria	Gammaproteobacteria	Alteromonadales	Alteromonadaceae	Marinobacter
Alteromonas australica H17	1	Bacteria	Proteobacteria	Gammaproteobacteria	Alteromonadales	Alteromonadaceae	Alteromonas
Legionella pneumophila Paris	1	Bacteria	Proteobacteria	Gammaproteobacteria	Legionellales	Legionellaceae	Legionella
Teredinibacter turnerae T7901	1	Bacteria	Proteobacteria	Gammaproteobacteria	Alteromonadales	unclassified	Teredinibacter
Saccharophagus degradans 2-40	1	Bacteria	Proteobacteria	Gammaproteobacteria	Alteromonadales	Alteromonadaceae	Saccharophagus
Legionella pneumophila pneumophila Lorraine	1	Bacteria	Proteobacteria	Gammaproteobacteria	Legionellales	Legionellaceae	Legionella
Shewanella baltica OS117	1	Bacteria	Proteobacteria	Gammaproteobacteria	Alteromonadales	Shewanellaceae	Shewanella
Klebsiella oxytoca HKOPL1	1	Bacteria	Proteobacteria	Gammaproteobacteria	Enterobacteriales	Enterobacteriaceae	Klebsiella
Alcanivorax borkumensis SK2	1	Bacteria	Proteobacteria	Gammaproteobacteria	Oceanospirillales	Alcanivoracaceae	Alcanivorax
Klebsiella pneumoniae JM45	1	Bacteria	Proteobacteria	Gammaproteobacteria	Enterobacteriales	Enterobacteriaceae	Klebsiella
Acinetobacter oleivorans DR1	1	Bacteria	Proteobacteria	Gammaproteobacteria	Pseudomonadales	Moraxellaceae	Acinetobacter
Legionella pneumophila sv. 1 2300/99 Alcoy	1	Bacteria	Proteobacteria	Gammaproteobacteria	Legionellales	Legionellaceae	Legionella
Legionella longbeachae NSW150	1	Bacteria	Proteobacteria	Gammaproteobacteria	Legionellales	Legionellaceae	Legionella
Shewanella baltica BA175	1	Bacteria	Proteobacteria	Gammaproteobacteria	Alteromonadales	Shewanellaceae	Shewanella
Shewanella baltica OS223	1	Bacteria	Proteobacteria	Gammaproteobacteria	Alteromonadales	Shewanellaceae	Shewanella
Acinetobacter baumannii TCDC-AB0715	1	Bacteria	Proteobacteria	Gammaproteobacteria	Pseudomonadales	Moraxellaceae	Acinetobacter
Shewanella baltica OS155	1	Bacteria	Proteobacteria	Gammaproteobacteria	Alteromonadales	Shewanellaceae	Shewanella
Thioalkalivibrio sulfidophilus HL-EbGR7	1	Bacteria	Proteobacteria	Gammaproteobacteria	Chromatiales	Ectothiorhodospiraceae	Thioalkalivibrio
Acinetobacter baumannii 1656-2	1	Bacteria	Proteobacteria	Gammaproteobacteria	Pseudomonadales	Moraxellaceae	Acinetobacter
Acinetobacter baumannii BJAB07104	1	Bacteria	Proteobacteria	Gammaproteobacteria	Pseudomonadales	Moraxellaceae	Acinetobacter
Yersinia enterocolitica FORC-002	1	Bacteria	Proteobacteria	Gammaproteobacteria	Enterobacteriales	Enterobacteriaceae	Yersinia
Gemmatimonas aurantiaca T-27T	1	Bacteria	Gemmatimonadetes	Gemmatimonadetes	Gemmatimonadales	Gemmatimonadaceae	Gemmatimonas
Gemmatimonadetes bacterium KBS708	1	Bacteria	Gemmatimonadetes	Gemmatimonadetes	unclassified	unclassified	unclassified
Phycisphaera mikurensis NBRC 102666	1	Bacteria	Planctomycetes	Phycisphaerae	Phycisphaerales	Phycisphaeraceae	Phycisphaera
Pirellula staleyi DSM 6068	1	Bacteria	Planctomycetes	Planctomycetia	Planctomycetales	Planctomycetaceae	Pirellula
Treponema pedis T A4	1	Bacteria	Spirochaetes	Spirochaetia	Spirochaetales	Spirochaetaceae	Treponema
Conexibacter woesei ID131577, DSM 14684	1	Bacteria	Actinobacteria	Thermoleophilia	Solirubrobacterales	Conexibacteraceae	Conexibacter
Thermotoga neapolitana DSM 4359	1	Bacteria	Thermotogae	Thermotogae	Thermotogales	Thermotogaceae	Thermotoga
Thermotoga sp. RQ7	1	Bacteria	Thermotogae	Thermotogae	Thermotogales	Thermotogaceae	Thermotoga
Thermotoga sp. Cell2	1	Bacteria	Thermotogae	Thermotogae	Thermotogales	Thermotogaceae	Thermotoga
Thermotoga maritima MSB8, DSM 3109	1	Bacteria	Thermotogae	Thermotogae	Thermotogales	Thermotogaceae	Thermotoga
Thermotoga petrophila RKU-1	1	Bacteria	Thermotogae	Thermotogae	Thermotogales	Thermotogaceae	Thermotoga
Thermotoga naphthophila RKU-10	1	Bacteria	Thermotogae	Thermotogae	Thermotogales	Thermotogaceae	Thermotoga
Thermotoga sp. RQ2	1	Bacteria	Thermotogae	Thermotogae	Thermotogales	Thermotogaceae	Thermotoga
Kosmotoga pacifica SLHLJ1	1	Bacteria	Thermotogae	Thermotogae	Kosmotogales	Kosmotogaceae	Kosmotoga
Pseudothermotoga thermarum DSM 5069	1	Bacteria	Thermotogae	Thermotogae	Thermotogales	Thermotogaceae	Pseudothermotoga
Thermotoga hypogea NBRC 106472	1	Bacteria	Thermotogae	Thermotogae	Thermotogales	Thermotogaceae	Thermotoga
Thermotoga sp. 2812B	1	Bacteria	Thermotogae	Thermotogae	Thermotogales	Thermotogaceae	Thermotoga
Petrotoga mobilis SJ95	1	Bacteria	Thermotogae	Thermotogae	Thermotogales	Thermotogaceae	Petrotoga
Thermotoga lettingae TMO	1	Bacteria	Thermotogae	Thermotogae	Thermotogales	Thermotogaceae	Thermotoga
Thermotoga elfii NBRC 107921	1	Bacteria	Thermotogae	Thermotogae	Thermotogales	Thermotogaceae	Thermotoga
Mesotoga prima MesG1AG4.2	1	Bacteria	Thermotogae	Thermotogae	Thermotogales	Thermotogaceae	Mesotoga
Cyanobium gracile PCC 6307	1	Bacteria	Cyanobacteria	unclassified Cyanobacteria	Chroococcales	unclassified	Cyanobium
Halothece sp. PCC 7418	1	Bacteria	Cyanobacteria	unclassified Cyanobacteria	Chroococcales	unclassified	Halothece
Synechococcus sp. KORDI-52 (genome sequencing)	1	Bacteria	Cyanobacteria	unclassified Cyanobacteria	Chroococcales	unclassified	Synechococcus
Anabaena cylindrica PCC 7122	1	Bacteria	Cyanobacteria	unclassified Cyanobacteria	Nostocales	Nostocaceae	Anabaena
Synechococcus sp. KORDI-49 (genome sequencing)	1	Bacteria	Cyanobacteria	unclassified Cyanobacteria	Chroococcales	unclassified	Synechococcus
Microcoleus sp. PCC 7113	1	Bacteria	Cyanobacteria	unclassified Cyanobacteria	Oscillatoriales	unclassified	Microcoleus
Nostoc punctiforme PCC 73102	1	Bacteria	Cyanobacteria	unclassified Cyanobacteria	Nostocales	Nostocaceae	Nostoc
Nostoc sp. PCC 7524	1	Bacteria	Cyanobacteria	unclassified Cyanobacteria	Nostocales	Nostocaceae	Nostoc
Nostoc sp. PCC 7120	1	Bacteria	Cyanobacteria	unclassified Cyanobacteria	Nostocales	Nostocaceae	Nostoc
Stanieria cyanosphaera PCC 7437	1	Bacteria	Cyanobacteria	unclassified Cyanobacteria	Pleurocapsales	unclassified	Stanieria
Pleurocapsa sp. PCC 7327	1	Bacteria	Cyanobacteria	unclassified Cyanobacteria	Pleurocapsales	unclassified	Pleurocapsa
Anabaena variabilis ATCC 29413	1	Bacteria	Cyanobacteria	unclassified Cyanobacteria	Nostocales	Nostocaceae	Anabaena
Chamaesiphon minutus PCC 6605	1	Bacteria	Cyanobacteria	unclassified Cyanobacteria	Chroococcales	unclassified	Chamaesiphon
Nodularia spumigena CCY9414	1	Bacteria	Cyanobacteria	unclassified Cyanobacteria	Nostocales	Nostocaceae	Nodularia
Synechococcus sp. KORDI-100 (genome sequencing)	1	Bacteria	Cyanobacteria	unclassified Cyanobacteria	Chroococcales	unclassified	Synechococcus
Synechococcus sp. JA-3-3Ab	1	Bacteria	Cyanobacteria	unclassified Cyanobacteria	Chroococcales	unclassified	Synechococcus
Nostoc sp. PCC 7107	1	Bacteria	Cyanobacteria	unclassified Cyanobacteria	Nostocales	Nostocaceae	Nostoc
Calothrix sp. PCC 6303	1	Bacteria	Cyanobacteria	unclassified Cyanobacteria	Nostocales	Rivulariaceae	Calothrix
Acaryochloris marina MBIC11017	1	Bacteria	Cyanobacteria	unclassified Cyanobacteria	Chroococcales	unclassified	Acaryochloris
Nostoc piscinale CENA21	1	Bacteria	Cyanobacteria	unclassified Cyanobacteria	Nostocales	Nostocaceae	Nostoc
Cylindrospermum stagnale PCC 7417	1	Bacteria	Cyanobacteria	unclassified Cyanobacteria	Nostocales	Nostocaceae	Cylindrospermum
Rivularia sp. PCC 7116	1	Bacteria	Cyanobacteria	unclassified Cyanobacteria	Nostocales	Rivulariaceae	Rivularia
Oscillatoria nigro-viridis PCC 7112	1	Bacteria	Cyanobacteria	unclassified Cyanobacteria	Oscillatoriales	unclassified	Oscillatoria
Synechococcus sp. UTEX 2973	1	Bacteria	Cyanobacteria	unclassified Cyanobacteria	Chroococcales	unclassified	Synechococcus
Synechococcus elongatus PCC 6301	1	Bacteria	Cyanobacteria	unclassified Cyanobacteria	Chroococcales	unclassified	Synechococcus
Synechococcus elongatus PCC 7942	1	Bacteria	Cyanobacteria	unclassified Cyanobacteria	Chroococcales	unclassified	Synechococcus
Verrucomicrobia bacterium IMCC26134	1	Bacteria	Verrucomicrobia	unclassified	unclassified	unclassified	unclassified
Bacillus anthracis Ames_BA00018	1	Bacteria	Firmicutes	Bacilli	Bacillales	Bacillaceae	Bacillus

## Sheet: Table S4 IV
Table S4. List of closed genomes from Archaea and Bacteria identifying which genomes contain Amd/Fmd sequences. (IV) Bacteria not containing Amd/Fmd sequences.
Genome name	Domain	Phylum	Class	Order	Family	Genus
Acetobacter pasteurianus 386B	Bacteria	Proteobacteria	AlphaProteobacteria	Rhodospirillales	Acetobacteraceae	Acetobacter
Acetobacter pasteurianus Ab3	Bacteria	Proteobacteria	AlphaProteobacteria	Rhodospirillales	Acetobacteraceae	Acetobacter
Acetobacter pasteurianus IFO 3283-01	Bacteria	Proteobacteria	AlphaProteobacteria	Rhodospirillales	Acetobacteraceae	Acetobacter
Acetobacter pasteurianus IFO 3283-01-42C	Bacteria	Proteobacteria	AlphaProteobacteria	Rhodospirillales	Acetobacteraceae	Acetobacter
Acetobacter pasteurianus IFO 3283-03	Bacteria	Proteobacteria	AlphaProteobacteria	Rhodospirillales	Acetobacteraceae	Acetobacter
Acetobacter pasteurianus IFO 3283-07	Bacteria	Proteobacteria	AlphaProteobacteria	Rhodospirillales	Acetobacteraceae	Acetobacter
Acetobacter pasteurianus IFO 3283-12	Bacteria	Proteobacteria	AlphaProteobacteria	Rhodospirillales	Acetobacteraceae	Acetobacter
Acetobacter pasteurianus IFO 3283-22	Bacteria	Proteobacteria	AlphaProteobacteria	Rhodospirillales	Acetobacteraceae	Acetobacter
Acetobacter pasteurianus IFO 3283-26	Bacteria	Proteobacteria	AlphaProteobacteria	Rhodospirillales	Acetobacteraceae	Acetobacter
Acetobacter pasteurianus IFO 3283-32	Bacteria	Proteobacteria	AlphaProteobacteria	Rhodospirillales	Acetobacteraceae	Acetobacter
Acetobacterium woodii WB1, DSM 1030	Bacteria	Firmicutes	Clostridia	Clostridiales	Eubacteriaceae	Acetobacterium
Acetohalobium arabaticum Z-7288, DSM 5501	Bacteria	Firmicutes	Clostridia	Halanaerobiales	Halobacteroidaceae	Acetohalobium
Acholeplasma brassicae 0502, ATCC 49388	Bacteria	Tenericutes	Mollicutes	Acholeplasmatales	Acholeplasmataceae	Acholeplasma
Acholeplasma laidlawii PG-8A	Bacteria	Tenericutes	Mollicutes	Acholeplasmatales	Acholeplasmataceae	Acholeplasma
Acholeplasma oculi 19L, ATCC 27350	Bacteria	Tenericutes	Mollicutes	Acholeplasmatales	Acholeplasmataceae	Acholeplasma
Acholeplasma palmae J233, ATCC 49389	Bacteria	Tenericutes	Mollicutes	Acholeplasmatales	Acholeplasmataceae	Acholeplasma
Acidaminococcus fermentans VR4, DSM 20731	Bacteria	Firmicutes	Negativicutes	Selenomonadales	Acidaminococcaceae	Acidaminococcus
Acidaminococcus intestini RyC-MR95	Bacteria	Firmicutes	Negativicutes	Selenomonadales	Acidaminococcaceae	Acidaminococcus
Acidithiobacillus caldus SM-1	Bacteria	Proteobacteria	GammaProteobacteria	Acidithiobacillales	Acidithiobacillaceae	Acidithiobacillus
Acidithiobacillus ferrooxidans ATCC 23270	Bacteria	Proteobacteria	GammaProteobacteria	Acidithiobacillales	Acidithiobacillaceae	Acidithiobacillus
Acidithiobacillus ferrooxidans ATCC 53993	Bacteria	Proteobacteria	GammaProteobacteria	Acidithiobacillales	Acidithiobacillaceae	Acidithiobacillus
Acidothermus cellulolyticus 11B	Bacteria	Actinobacteria	Actinobacteria	Actinomycetales	Acidothermaceae	Acidothermus
Acidovorax avenae citrulli AAC00-1	Bacteria	Proteobacteria	BetaProteobacteria	Burkholderiales	Comamonadaceae	Acidovorax
Acidovorax ebreus TPSY	Bacteria	Proteobacteria	BetaProteobacteria	Burkholderiales	Comamonadaceae	Acidovorax
Acidovorax sp. JS42	Bacteria	Proteobacteria	BetaProteobacteria	Burkholderiales	Comamonadaceae	Acidovorax
Acidovorax sp. KKS102	Bacteria	Proteobacteria	BetaProteobacteria	Burkholderiales	Comamonadaceae	Acidovorax
Acinetobacter baumannii A1	Bacteria	Proteobacteria	GammaProteobacteria	Pseudomonadales	Moraxellaceae	Acinetobacter
Acinetobacter baumannii AB0057	Bacteria	Proteobacteria	GammaProteobacteria	Pseudomonadales	Moraxellaceae	Acinetobacter
Acinetobacter baumannii AB30	Bacteria	Proteobacteria	GammaProteobacteria	Pseudomonadales	Moraxellaceae	Acinetobacter
Acinetobacter baumannii AB307-0294	Bacteria	Proteobacteria	GammaProteobacteria	Pseudomonadales	Moraxellaceae	Acinetobacter
Acinetobacter baumannii AB31	Bacteria	Proteobacteria	GammaProteobacteria	Pseudomonadales	Moraxellaceae	Acinetobacter
Acinetobacter baumannii AB5075-UW	Bacteria	Proteobacteria	GammaProteobacteria	Pseudomonadales	Moraxellaceae	Acinetobacter
Acinetobacter baumannii AbH12O-A2	Bacteria	Proteobacteria	GammaProteobacteria	Pseudomonadales	Moraxellaceae	Acinetobacter
Acinetobacter baumannii ATCC 17978	Bacteria	Proteobacteria	GammaProteobacteria	Pseudomonadales	Moraxellaceae	Acinetobacter
Acinetobacter baumannii AYE	Bacteria	Proteobacteria	GammaProteobacteria	Pseudomonadales	Moraxellaceae	Acinetobacter
Acinetobacter baumannii BJAB0715	Bacteria	Proteobacteria	GammaProteobacteria	Pseudomonadales	Moraxellaceae	Acinetobacter
Acinetobacter baumannii D1279779	Bacteria	Proteobacteria	GammaProteobacteria	Pseudomonadales	Moraxellaceae	Acinetobacter
Acinetobacter baumannii SDF	Bacteria	Proteobacteria	GammaProteobacteria	Pseudomonadales	Moraxellaceae	Acinetobacter
Acinetobacter baumannii TYTH-1	Bacteria	Proteobacteria	GammaProteobacteria	Pseudomonadales	Moraxellaceae	Acinetobacter
Acinetobacter baylyi ADP1	Bacteria	Proteobacteria	GammaProteobacteria	Pseudomonadales	Moraxellaceae	Acinetobacter
Acinetobacter sp. TTH0-4	Bacteria	Proteobacteria	GammaProteobacteria	Pseudomonadales	Moraxellaceae	Acinetobacter
Actinobacillus equuli 19392	Bacteria	Proteobacteria	GammaProteobacteria	Pasteurellales	Pasteurellaceae	Actinobacillus
Actinobacillus pleuropneumoniae sv. 3 JL03	Bacteria	Proteobacteria	GammaProteobacteria	Pasteurellales	Pasteurellaceae	Actinobacillus
Actinobacillus pleuropneumoniae sv. 5b L20	Bacteria	Proteobacteria	GammaProteobacteria	Pasteurellales	Pasteurellaceae	Actinobacillus
Actinobacillus pleuropneumoniae sv. 7 AP76	Bacteria	Proteobacteria	GammaProteobacteria	Pasteurellales	Pasteurellaceae	Actinobacillus
Actinobacillus succinogenes 130Z	Bacteria	Proteobacteria	GammaProteobacteria	Pasteurellales	Pasteurellaceae	Actinobacillus
Actinobacillus suis ATCC 33415	Bacteria	Proteobacteria	GammaProteobacteria	Pasteurellales	Pasteurellaceae	Actinobacillus
Actinobacillus suis H91-0380	Bacteria	Proteobacteria	GammaProteobacteria	Pasteurellales	Pasteurellaceae	Actinobacillus
Actinobaculum schaalii CCUG 27420	Bacteria	Actinobacteria	Actinobacteria	Actinomycetales	Actinomycetaceae	Actinobaculum
Actinosynnema mirum 101, DSM 43827	Bacteria	Actinobacteria	Actinobacteria	Pseudonocardiales	Actinosynnemataceae	Actinosynnema
Advenella kashmirensis WT001	Bacteria	Proteobacteria	BetaProteobacteria	Burkholderiales	Alcaligenaceae	Advenella
Advenella mimigardefordensis DPN7 (MIMI)	Bacteria	Proteobacteria	BetaProteobacteria	Burkholderiales	Alcaligenaceae	Advenella
Aequorivita sublithincola QSSC9-3, DSM 14238	Bacteria	Bacteroidetes	Flavobacteriia	Flavobacteriales	Flavobacteriaceae	Aequorivita
Aeromonas hydrophila 4AK4	Bacteria	Proteobacteria	GammaProteobacteria	Aeromonadales	Aeromonadaceae	Aeromonas
Aeromonas hydrophila AL06-06	Bacteria	Proteobacteria	GammaProteobacteria	Aeromonadales	Aeromonadaceae	Aeromonas
Aeromonas hydrophila AL09-71	Bacteria	Proteobacteria	GammaProteobacteria	Aeromonadales	Aeromonadaceae	Aeromonas
Aeromonas hydrophila hydrophila ATCC 7966	Bacteria	Proteobacteria	GammaProteobacteria	Aeromonadales	Aeromonadaceae	Aeromonas
Aeromonas hydrophila J-1	Bacteria	Proteobacteria	GammaProteobacteria	Aeromonadales	Aeromonadaceae	Aeromonas
Aeromonas hydrophila ML09-119	Bacteria	Proteobacteria	GammaProteobacteria	Aeromonadales	Aeromonadaceae	Aeromonas
Aeromonas hydrophila NJ-35	Bacteria	Proteobacteria	GammaProteobacteria	Aeromonadales	Aeromonadaceae	Aeromonas
Aeromonas hydrophila pc104A	Bacteria	Proteobacteria	GammaProteobacteria	Aeromonadales	Aeromonadaceae	Aeromonas
Aeromonas hydrophila YL17	Bacteria	Proteobacteria	GammaProteobacteria	Aeromonadales	Aeromonadaceae	Aeromonas
Aeromonas salmonicida salmonicida A449	Bacteria	Proteobacteria	GammaProteobacteria	Aeromonadales	Aeromonadaceae	Aeromonas
Aeromonas veronii B565	Bacteria	Proteobacteria	GammaProteobacteria	Aeromonadales	Aeromonadaceae	Aeromonas
Aggregatibacter actinomycetemcomitans ANH9381	Bacteria	Proteobacteria	GammaProteobacteria	Pasteurellales	Pasteurellaceae	Aggregatibacter
Aggregatibacter actinomycetemcomitans HK1651	Bacteria	Proteobacteria	GammaProteobacteria	Pasteurellales	Pasteurellaceae	Aggregatibacter
Aggregatibacter actinomycetemcomitans sv. A D7S-1	Bacteria	Proteobacteria	GammaProteobacteria	Pasteurellales	Pasteurellaceae	Aggregatibacter
Aggregatibacter actinomycetemcomitans sv. C D11S-1	Bacteria	Proteobacteria	GammaProteobacteria	Pasteurellales	Pasteurellaceae	Aggregatibacter
Aggregatibacter aphrophilus NJ8700	Bacteria	Proteobacteria	GammaProteobacteria	Pasteurellales	Pasteurellaceae	Aggregatibacter
Agrobacterium sp. H13-3	Bacteria	Proteobacteria	AlphaProteobacteria	Rhizobiales	Rhizobiaceae	Agrobacterium
Agrobacterium tumefaciens Ach5	Bacteria	Proteobacteria	AlphaProteobacteria	Rhizobiales	Rhizobiaceae	Agrobacterium
Agrobacterium tumefaciens C58-UWash	Bacteria	Proteobacteria	AlphaProteobacteria	Rhizobiales	Rhizobiaceae	Agrobacterium
Agrobacterium tumefaciens LBA4213 (Ach5)	Bacteria	Proteobacteria	AlphaProteobacteria	Rhizobiales	Rhizobiaceae	Agrobacterium
Akkermansia muciniphila ATCC BAA-835	Bacteria	Verrucomicrobia	Verrucomicrobiae	Verrucomicrobiales	Akkermansiaceae	Akkermansia
Alicycliphilus denitrificans BC	Bacteria	Proteobacteria	BetaProteobacteria	Burkholderiales	Comamonadaceae	Alicycliphilus
Alicycliphilus denitrificans K601	Bacteria	Proteobacteria	BetaProteobacteria	Burkholderiales	Comamonadaceae	Alicycliphilus
Aliivibrio fischeri ES114	Bacteria	Proteobacteria	GammaProteobacteria	Vibrionales	Vibrionaceae	Aliivibrio
Aliivibrio salmonicida LFI1238	Bacteria	Proteobacteria	GammaProteobacteria	Vibrionales	Vibrionaceae	Aliivibrio
Aliivibrio wodanis 06/09/139	Bacteria	Proteobacteria	GammaProteobacteria	Vibrionales	Vibrionaceae	Aliivibrio
Alistipes finegoldii AHN 2437, DSM 17242	Bacteria	Bacteroidetes	Bacteroidia	Bacteroidales	Rikenellaceae	Alistipes
Alkalilimnicola ehrlichii MLHE-1	Bacteria	Proteobacteria	GammaProteobacteria	Chromatiales	Ectothiorhodospiraceae	Alkalilimnicola
Alkaliphilus oremlandii OhILAs	Bacteria	Firmicutes	Clostridia	Clostridiales	Clostridiaceae	Alkaliphilus
Allochromatium vinosum DSM 180	Bacteria	Proteobacteria	GammaProteobacteria	Chromatiales	Chromatiaceae	Allochromatium
alpha proteobacterium sp. HIMB5	Bacteria	Proteobacteria	AlphaProteobacteria	unclassified	unclassified	unclassified
alpha proteobacterium sp. HIMB59	Bacteria	Proteobacteria	BetaProteobacteria	unclassified	unclassified	unclassified
Altererythrobacter epoxidivorans CGMCC 1.7731	Bacteria	Proteobacteria	AlphaProteobacteria	Sphingomonadales	Erythrobacteraceae	Altererythrobacter
Altererythrobacter marensis KCTC 22370	Bacteria	Proteobacteria	AlphaProteobacteria	Sphingomonadales	Erythrobacteraceae	Altererythrobacter
Alteromonas macleodii Aegean Sea MED64	Bacteria	Proteobacteria	GammaProteobacteria	Alteromonadales	Alteromonadaceae	Alteromonas
Alteromonas macleodii AltDE1	Bacteria	Proteobacteria	GammaProteobacteria	Alteromonadales	Alteromonadaceae	Alteromonas
Alteromonas macleodii ATCC 27126	Bacteria	Proteobacteria	GammaProteobacteria	Alteromonadales	Alteromonadaceae	Alteromonas
Alteromonas macleodii Balearic Sea AD45	Bacteria	Proteobacteria	GammaProteobacteria	Alteromonadales	Alteromonadaceae	Alteromonas
Alteromonas macleodii Black Sea 11	Bacteria	Proteobacteria	GammaProteobacteria	Alteromonadales	Alteromonadaceae	Alteromonas
Alteromonas macleodii Deep ecotype, DSM 17117	Bacteria	Proteobacteria	GammaProteobacteria	Alteromonadales	Alteromonadaceae	Alteromonas
Alteromonas macleodii English Channel 615	Bacteria	Proteobacteria	GammaProteobacteria	Alteromonadales	Alteromonadaceae	Alteromonas
Alteromonas macleodii English Channel 673	Bacteria	Proteobacteria	GammaProteobacteria	Alteromonadales	Alteromonadaceae	Alteromonas
Alteromonas macleodii Ionian Sea U4	Bacteria	Proteobacteria	GammaProteobacteria	Alteromonadales	Alteromonadaceae	Alteromonas
Alteromonas macleodii Ionian Sea U7	Bacteria	Proteobacteria	GammaProteobacteria	Alteromonadales	Alteromonadaceae	Alteromonas
Alteromonas macleodii Ionian Sea U8	Bacteria	Proteobacteria	GammaProteobacteria	Alteromonadales	Alteromonadaceae	Alteromonas
Alteromonas macleodii Ionian Sea UM4b	Bacteria	Proteobacteria	GammaProteobacteria	Alteromonadales	Alteromonadaceae	Alteromonas
Alteromonas macleodii Ionian Sea UM7	Bacteria	Proteobacteria	GammaProteobacteria	Alteromonadales	Alteromonadaceae	Alteromonas
Alteromonas sp. SN2	Bacteria	Proteobacteria	GammaProteobacteria	Alteromonadales	Alteromonadaceae	Alteromonas
Aminobacterium colombiense ALA-1, DSM 12261	Bacteria	Synergistetes	Synergistia	Synergistales	Synergistaceae	Aminobacterium
Ammonifex degensii KC4	Bacteria	Firmicutes	Clostridia	Thermoanaerobacterales	Thermoanaerobacteraceae	Ammonifex
Amphibacillus xylanus NBRC 15112	Bacteria	Firmicutes	Bacilli	Bacillales	Bacillaceae	Amphibacillus
Amycolatopsis japonica MG417-CF17, DSM 44213	Bacteria	Actinobacteria	Actinobacteria	Actinomycetales	Pseudonocardiaceae	Amycolatopsis
Amycolatopsis lurida NRRL 2430	Bacteria	Actinobacteria	Actinobacteria	Actinomycetales	Pseudonocardiaceae	Amycolatopsis
Amycolatopsis methanolica 239	Bacteria	Actinobacteria	Actinobacteria	Actinomycetales	Pseudonocardiaceae	Amycolatopsis
Amycolatopsis orientalis HCCB10007	Bacteria	Actinobacteria	Actinobacteria	Actinomycetales	Pseudonocardiaceae	Amycolatopsis
Amycolicicoccus subflavus DQS3-9A1	Bacteria	Actinobacteria	Actinobacteria	Corynebacteriales	Mycobacteriaceae	Amycolicicoccus
Anabaena sp. 90	Bacteria	Cyanobacteria	unclassified	Nostocales	Nostocaceae	Anabaena
Anabaena sp. wa102	Bacteria	Cyanobacteria	unclassified	Nostocales	Nostocaceae	Anabaena
Anaerococcus prevotii PC 1, DSM 20548	Bacteria	Firmicutes	Tissierellia	Tissierellales	Peptoniphilaceae	Anaerococcus
Anaerolinea thermophila UNI-1	Bacteria	Chloroflexi	Anaerolineae	Anaerolinaeles	Anaerolinaceae	Anaerolinea
Anaeromyxobacter sp. Fw109-5	Bacteria	Proteobacteria	DeltaProteobacteria	Myxococcales	Anaeromyxobacteraceae	Anaeromyxobacter
Anaplasma centrale Israel	Bacteria	Proteobacteria	AlphaProteobacteria	Rickettsiales	Anaplasmataceae	Anaplasma
Anaplasma marginale Dawn	Bacteria	Proteobacteria	AlphaProteobacteria	Rickettsiales	Anaplasmataceae	Anaplasma
Anaplasma marginale Florida	Bacteria	Proteobacteria	AlphaProteobacteria	Rickettsiales	Anaplasmataceae	Anaplasma
Anaplasma marginale St. Maries	Bacteria	Proteobacteria	AlphaProteobacteria	Rickettsiales	Anaplasmataceae	Anaplasma
Anaplasma phagocytophilum Dog2	Bacteria	Proteobacteria	AlphaProteobacteria	Rickettsiales	Anaplasmataceae	Anaplasma
Anaplasma phagocytophilum HZ	Bacteria	Proteobacteria	AlphaProteobacteria	Rickettsiales	Anaplasmataceae	Anaplasma
Anaplasma phagocytophilum HZ2	Bacteria	Proteobacteria	AlphaProteobacteria	Rickettsiales	Anaplasmataceae	Anaplasma
Anaplasma phagocytophilum JM	Bacteria	Proteobacteria	AlphaProteobacteria	Rickettsiales	Anaplasmataceae	Anaplasma
Anoxybacillus flavithermus WK1, DSM 2641	Bacteria	Firmicutes	Bacilli	Bacillales	Bacillaceae	Anoxybacillus
Aquifex aeolicus VF5	Bacteria	Aquificae	Aquificae	Aquifecales	Aquificaceae	Aquifex
Arcanobacterium haemolyticum CCM, DSM 20595	Bacteria	Actinobacteria	Actinobacteria	Actinomycetales	Actinomycetaceae	Arcanobacterium
Arcobacter butzleri 7h1h	Bacteria	Proteobacteria	EpsilonProteobacteria	Campylobacterales	Campylobacteraceae	Arcobacter
Arcobacter butzleri ED-1	Bacteria	Proteobacteria	EpsilonProteobacteria	Campylobacterales	Campylobacteraceae	Arcobacter
Arcobacter butzleri RM4018	Bacteria	Proteobacteria	EpsilonProteobacteria	Campylobacterales	Campylobacteraceae	Arcobacter
Arcobacter nitrofigilis DSM 7299	Bacteria	Proteobacteria	EpsilonProteobacteria	Campylobacterales	Campylobacteraceae	Arcobacter
Arcobacter sp. L	Bacteria	Proteobacteria	EpsilonProteobacteria	Campylobacterales	Campylobacteraceae	Arcobacter
Aromatoleum aromaticum EbN1	Bacteria	Proteobacteria	BetaProteobacteria	Rhodocyclales	Rhodocyclaceae	Aromatoleum
Arthrobacter arilaitensis re117, CIP 108037	Bacteria	Actinobacteria	Actinobacteria	Actinomycetales	Micrococcaceae	Arthrobacter
Arthrobacter aurescens TC1	Bacteria	Actinobacteria	Actinobacteria	Actinomycetales	Micrococcaceae	Arthrobacter
Arthrobacter chlorophenolicus A6	Bacteria	Actinobacteria	Actinobacteria	Actinomycetales	Micrococcaceae	Arthrobacter
Arthrobacter nitroguajacolicus Rue61a	Bacteria	Actinobacteria	Actinobacteria	Actinomycetales	Micrococcaceae	Arthrobacter
Arthrobacter phenanthrenivorans Sphe3	Bacteria	Actinobacteria	Actinobacteria	Actinomycetales	Micrococcaceae	Arthrobacter
Arthrobacter sp. A3	Bacteria	Actinobacteria	Actinobacteria	Actinomycetales	Micrococcaceae	Arthrobacter
Arthrobacter sp. FB24	Bacteria	Actinobacteria	Actinobacteria	Actinomycetales	Micrococcaceae	Arthrobacter
Arthrobacter sp. IHBB 11108	Bacteria	Actinobacteria	Actinobacteria	Actinomycetales	Micrococcaceae	Arthrobacter
Arthrobacter sp. LS16	Bacteria	Actinobacteria	Actinobacteria	Actinomycetales	Micrococcaceae	Arthrobacter
Atopobium parvulum IPP 1246, DSM 20469	Bacteria	Actinobacteria	Coriobacteridae	Coriobacterineae	Atopobiaceae	Atopobium
Azoarcus sp. BH72	Bacteria	Proteobacteria	BetaProteobacteria	Rhodocyclales	Rhodocyclaceae	Azoarcus
Azoarcus sp. CIB	Bacteria	Proteobacteria	BetaProteobacteria	Rhodocyclales	Rhodocyclaceae	Azoarcus
Azoarcus sp. KH32C	Bacteria	Proteobacteria	BetaProteobacteria	Rhodocyclales	Rhodocyclaceae	Azoarcus
Azospira suillum PS	Bacteria	Proteobacteria	BetaProteobacteria	Rhodocyclales	Rhodocyclaceae	Azospira
Azospirillum brasilense Sp245	Bacteria	Proteobacteria	AlphaProteobacteria	Rhodospirillales	Rhodospirillaceae	Azospirillum
Azospirillum lipoferum 4B	Bacteria	Proteobacteria	AlphaProteobacteria	Rhodospirillales	Rhodospirillaceae	Azospirillum
Azospirillum sp. B510	Bacteria	Proteobacteria	AlphaProteobacteria	Rhodospirillales	Rhodospirillaceae	Azospirillum
Azotobacter chroococcum NCIMB 8003	Bacteria	Proteobacteria	GammaProteobacteria	Pseudomonadales	Pseudomonadaceae	Azotobacter
Azotobacter vinelandii CA	Bacteria	Proteobacteria	GammaProteobacteria	Pseudomonadales	Pseudomonadaceae	Azotobacter
Azotobacter vinelandii CA6	Bacteria	Proteobacteria	GammaProteobacteria	Pseudomonadales	Pseudomonadaceae	Azotobacter
Azotobacter vinelandii DJ, ATCC BAA-1303	Bacteria	Proteobacteria	GammaProteobacteria	Pseudomonadales	Pseudomonadaceae	Azotobacter
Bacillus amyloliquefaciens Campbell F, DSM 7	Bacteria	Firmicutes	Bacilli	Bacillales	Bacillaceae	Bacillus
Bacillus amyloliquefaciens CAU-B946	Bacteria	Firmicutes	Bacilli	Bacillales	Bacillaceae	Bacillus
Bacillus amyloliquefaciens CC178	Bacteria	Firmicutes	Bacilli	Bacillales	Bacillaceae	Bacillus
Bacillus amyloliquefaciens G341	Bacteria	Firmicutes	Bacilli	Bacillales	Bacillaceae	Bacillus
Bacillus amyloliquefaciens IT-45	Bacteria	Firmicutes	Bacilli	Bacillales	Bacillaceae	Bacillus
Bacillus amyloliquefaciens KHU1	Bacteria	Firmicutes	Bacilli	Bacillales	Bacillaceae	Bacillus
Bacillus amyloliquefaciens L-H15	Bacteria	Firmicutes	Bacilli	Bacillales	Bacillaceae	Bacillus
Bacillus amyloliquefaciens L-S60	Bacteria	Firmicutes	Bacilli	Bacillales	Bacillaceae	Bacillus
Bacillus amyloliquefaciens LFB112	Bacteria	Firmicutes	Bacilli	Bacillales	Bacillaceae	Bacillus
Bacillus amyloliquefaciens LL3	Bacteria	Firmicutes	Bacilli	Bacillales	Bacillaceae	Bacillus
Bacillus amyloliquefaciens plantarum AS43.3	Bacteria	Firmicutes	Bacilli	Bacillales	Bacillaceae	Bacillus
Bacillus amyloliquefaciens plantarum FZB42	Bacteria	Firmicutes	Bacilli	Bacillales	Bacillaceae	Bacillus
Bacillus amyloliquefaciens plantarum NAU-B3	Bacteria	Firmicutes	Bacilli	Bacillales	Bacillaceae	Bacillus
Bacillus amyloliquefaciens plantarum NJN6	Bacteria	Firmicutes	Bacilli	Bacillales	Bacillaceae	Bacillus
Bacillus amyloliquefaciens plantarum UCMB5033	Bacteria	Firmicutes	Bacilli	Bacillales	Bacillaceae	Bacillus
Bacillus amyloliquefaciens Plantarum UCMB5113	Bacteria	Firmicutes	Bacilli	Bacillales	Bacillaceae	Bacillus
Bacillus amyloliquefaciens plantarum YAU B9601-Y2	Bacteria	Firmicutes	Bacilli	Bacillales	Bacillaceae	Bacillus
Bacillus amyloliquefaciens SQR9	Bacteria	Firmicutes	Bacilli	Bacillales	Bacillaceae	Bacillus
Bacillus amyloliquefaciens TA208	Bacteria	Firmicutes	Bacilli	Bacillales	Bacillaceae	Bacillus
Bacillus amyloliquefaciens TrigoCor1448	Bacteria	Firmicutes	Bacilli	Bacillales	Bacillaceae	Bacillus
Bacillus amyloliquefaciens XH7	Bacteria	Firmicutes	Bacilli	Bacillales	Bacillaceae	Bacillus
Bacillus amyloliquefaciens Y2	Bacteria	Firmicutes	Bacilli	Bacillales	Bacillaceae	Bacillus
Bacillus anthracis Ames_BA00018	Bacteria	Firmicutes	Bacilli	Bacillales	Bacillaceae	Bacillus
Bacillus atrophaeus 1942	Bacteria	Firmicutes	Bacilli	Bacillales	Bacillaceae	Bacillus
Bacillus atrophaeus globigii BSS	Bacteria	Firmicutes	Bacilli	Bacillales	Bacillaceae	Bacillus
Bacillus atrophaeus NRS 1221A	Bacteria	Firmicutes	Bacilli	Bacillales	Bacillaceae	Bacillus
Bacillus cellulosilyticus N-4, DSM 2522	Bacteria	Firmicutes	Bacilli	Bacillales	Bacillaceae	Bacillus
Bacillus cereus Al Hakam	Bacteria	Firmicutes	Bacilli	Bacillales	Bacillaceae	Bacillus
Bacillus cereus cytotoxis NVH 391-98	Bacteria	Firmicutes	Bacilli	Bacillales	Bacillaceae	Bacillus
Bacillus cereus FT9	Bacteria	Firmicutes	Bacilli	Bacillales	Bacillaceae	Bacillus
Bacillus clausii KSM-K16	Bacteria	Firmicutes	Bacilli	Bacillales	Bacillaceae	Bacillus
Bacillus infantis NRRL B-14911	Bacteria	Firmicutes	Bacilli	Bacillales	Bacillaceae	Bacillus
Bacillus licheniformis 9945A	Bacteria	Firmicutes	Bacilli	Bacillales	Bacillaceae	Bacillus
Bacillus licheniformis DSM 13 Goettingen	Bacteria	Firmicutes	Bacilli	Bacillales	Bacillaceae	Bacillus
Bacillus licheniformis DSM 13 Novozymes	Bacteria	Firmicutes	Bacilli	Bacillales	Bacillaceae	Bacillus
Bacillus megaterium DSM 319	Bacteria	Firmicutes	Bacilli	Bacillales	Bacillaceae	Bacillus
Bacillus megaterium NBRC 15308 = ATCC 14581	Bacteria	Firmicutes	Bacilli	Bacillales	Bacillaceae	Bacillus
Bacillus megaterium Q3	Bacteria	Firmicutes	Bacilli	Bacillales	Bacillaceae	Bacillus
Bacillus megaterium QM B1551	Bacteria	Firmicutes	Bacilli	Bacillales	Bacillaceae	Bacillus
Bacillus megaterium WSH-002	Bacteria	Firmicutes	Bacilli	Bacillales	Bacillaceae	Bacillus
Bacillus methanolicus MGA3	Bacteria	Firmicutes	Bacilli	Bacillales	Bacillaceae	Bacillus
Bacillus methylotrophicus JJ-D34	Bacteria	Firmicutes	Bacilli	Bacillales	Bacillaceae	Bacillus
Bacillus methylotrophicus JS25R	Bacteria	Firmicutes	Bacilli	Bacillales	Bacillaceae	Bacillus
Bacillus methylotrophicus UCMB5036	Bacteria	Firmicutes	Bacilli	Bacillales	Bacillaceae	Bacillus
Bacillus methylotrophicus YJ11-1-4	Bacteria	Firmicutes	Bacilli	Bacillales	Bacillaceae	Bacillus
Bacillus mycoides 219298	Bacteria	Firmicutes	Bacilli	Bacillales	Bacillaceae	Bacillus
Bacillus pseudofirmus OF4	Bacteria	Firmicutes	Bacilli	Bacillales	Bacillaceae	Bacillus
Bacillus pumilus B6033	Bacteria	Firmicutes	Bacilli	Bacillales	Bacillaceae	Bacillus
Bacillus pumilus GR-8	Bacteria	Firmicutes	Bacilli	Bacillales	Bacillaceae	Bacillus
Bacillus pumilus SAFR-032	Bacteria	Firmicutes	Bacilli	Bacillales	Bacillaceae	Bacillus
Bacillus pumilus W3 (unscreened)	Bacteria	Firmicutes	Bacilli	Bacillales	Bacillaceae	Bacillus
Bacillus smithii DSM 4216	Bacteria	Firmicutes	Bacilli	Bacillales	Bacillaceae	Bacillus
Bacillus sp. BH072	Bacteria	Firmicutes	Bacilli	Bacillales	Bacillaceae	Bacillus
Bacillus sp. BS34A	Bacteria	Firmicutes	Bacilli	Bacillales	Bacillaceae	Bacillus
Bacillus sp. FJAT-18017	Bacteria	Firmicutes	Bacilli	Bacillales	Bacillaceae	Bacillus
Bacillus sp. FJAT-22090	Bacteria	Firmicutes	Bacilli	Bacillales	Bacillaceae	Bacillus
Bacillus sp. FJAT-4402	Bacteria	Firmicutes	Bacilli	Bacillales	Bacillaceae	Bacillus
Bacillus sp. JS	Bacteria	Firmicutes	Bacilli	Bacillales	Bacillaceae	Bacillus
Bacillus sp. Pc3 (contamination screened)	Bacteria	Firmicutes	Bacilli	Bacillales	Bacillaceae	Bacillus
Bacillus sp. WP8	Bacteria	Firmicutes	Bacilli	Bacillales	Bacillaceae	Bacillus
Bacillus sp. YP1	Bacteria	Firmicutes	Bacilli	Bacillales	Bacillaceae	Bacillus
Bacillus subtilis 916	Bacteria	Firmicutes	Bacilli	Bacillales	Bacillaceae	Bacillus
Bacillus subtilis ATCC 13952	Bacteria	Firmicutes	Bacilli	Bacillales	Bacillaceae	Bacillus
Bacillus subtilis ATCC 19217	Bacteria	Firmicutes	Bacilli	Bacillales	Bacillaceae	Bacillus
Bacillus subtilis B-1	Bacteria	Firmicutes	Bacilli	Bacillales	Bacillaceae	Bacillus
Bacillus subtilis BEST7003	Bacteria	Firmicutes	Bacilli	Bacillales	Bacillaceae	Bacillus
Bacillus subtilis BEST7613	Bacteria	Firmicutes	Bacilli	Bacillales	Bacillaceae	Bacillus
Bacillus subtilis BS49	Bacteria	Firmicutes	Bacilli	Bacillales	Bacillaceae	Bacillus
Bacillus subtilis BSn5	Bacteria	Firmicutes	Bacilli	Bacillales	Bacillaceae	Bacillus
Bacillus subtilis HJ5	Bacteria	Firmicutes	Bacilli	Bacillales	Bacillaceae	Bacillus
Bacillus subtilis KCTC 1028	Bacteria	Firmicutes	Bacilli	Bacillales	Bacillaceae	Bacillus
Bacillus subtilis LM 4-2	Bacteria	Firmicutes	Bacilli	Bacillales	Bacillaceae	Bacillus
Bacillus subtilis natto BEST195	Bacteria	Firmicutes	Bacilli	Bacillales	Bacillaceae	Bacillus
Bacillus subtilis PY79	Bacteria	Firmicutes	Bacilli	Bacillales	Bacillaceae	Bacillus
Bacillus subtilis QB928	Bacteria	Firmicutes	Bacilli	Bacillales	Bacillaceae	Bacillus
Bacillus subtilis spizizenii NRS 231	Bacteria	Firmicutes	Bacilli	Bacillales	Bacillaceae	Bacillus
Bacillus subtilis spizizenii TU-B-10, DSM 15029	Bacteria	Firmicutes	Bacilli	Bacillales	Bacillaceae	Bacillus
Bacillus subtilis spizizenii W23	Bacteria	Firmicutes	Bacilli	Bacillales	Bacillaceae	Bacillus
Bacillus subtilis subtilis 168	Bacteria	Firmicutes	Bacilli	Bacillales	Bacillaceae	Bacillus
Bacillus subtilis subtilis 3NA	Bacteria	Firmicutes	Bacilli	Bacillales	Bacillaceae	Bacillus
Bacillus subtilis subtilis 6051-HGW	Bacteria	Firmicutes	Bacilli	Bacillales	Bacillaceae	Bacillus
Bacillus subtilis subtilis AG1839	Bacteria	Firmicutes	Bacilli	Bacillales	Bacillaceae	Bacillus
Bacillus subtilis subtilis BAB-1	Bacteria	Firmicutes	Bacilli	Bacillales	Bacillaceae	Bacillus
Bacillus subtilis subtilis BSP1	Bacteria	Firmicutes	Bacilli	Bacillales	Bacillaceae	Bacillus
Bacillus subtilis subtilis JH642 subAG174	Bacteria	Firmicutes	Bacilli	Bacillales	Bacillaceae	Bacillus
Bacillus subtilis subtilis OH 131.1 (contamination screened)	Bacteria	Firmicutes	Bacilli	Bacillales	Bacillaceae	Bacillus
Bacillus subtilis subtilis RO-NN-1	Bacteria	Firmicutes	Bacilli	Bacillales	Bacillaceae	Bacillus
Bacillus subtilis TO-A JPC	Bacteria	Firmicutes	Bacilli	Bacillales	Bacillaceae	Bacillus
Bacillus subtilis XF-1	Bacteria	Firmicutes	Bacilli	Bacillales	Bacillaceae	Bacillus
Bacillus thuringiensis BMB171	Bacteria	Firmicutes	Bacilli	Bacillales	Bacillaceae	Bacillus
Bacillus toyonensis BCT-7112	Bacteria	Firmicutes	Bacilli	Bacillales	Bacillaceae	Bacillus
Bacteriovorax marinus SJ	Bacteria	Proteobacteria	DeltaProteobacteria	Bdellovibrionales	Bacteriovoracaceae	Bacteriovorax
Bacteroides fragilis 638R	Bacteria	Bacteroidetes	Bacteroidia	Bacteroidales	Bacteroidaceae	Bacteroides
Bacteroides fragilis BOB25	Bacteria	Bacteroidetes	Bacteroidia	Bacteroidales	Bacteroidaceae	Bacteroides
Bacteroides fragilis NCTC 9343	Bacteria	Bacteroidetes	Bacteroidia	Bacteroidales	Bacteroidaceae	Bacteroides
Bacteroides fragilis YCH46	Bacteria	Bacteroidetes	Bacteroidia	Bacteroidales	Bacteroidaceae	Bacteroides
Bacteroides helcogenes P 36-108, DSM 20613	Bacteria	Bacteroidetes	Bacteroidia	Bacteroidales	Bacteroidaceae	Bacteroides
Bacteroides salanitronis BL78, DSM 18170	Bacteria	Bacteroidetes	Bacteroidia	Bacteroidales	Bacteroidaceae	Bacteroides
Bacteroides thetaiotaomicron VPI-5482	Bacteria	Bacteroidetes	Bacteroidia	Bacteroidales	Bacteroidaceae	Bacteroides
Bacteroides vulgatus ATCC 8482	Bacteria	Bacteroidetes	Bacteroidia	Bacteroidales	Bacteroidaceae	Bacteroides
Bacteroides xylanisolvens XB1A	Bacteria	Bacteroidetes	Bacteroidia	Bacteroidales	Bacteroidaceae	Bacteroides
Barnesiella viscericola C46, DSM 18177	Bacteria	Bacteroidetes	Bacteroidia	Bacteroidales	Porphyromonadaceae	Barnesiella
Bartonella australis Aust/NH1	Bacteria	Proteobacteria	AlphaProteobacteria	Rhizobiales	Bartonellaceae	Bartonella
Bartonella bacilliformis KC583	Bacteria	Proteobacteria	AlphaProteobacteria	Rhizobiales	Bartonellaceae	Bartonella
Bartonella birtlesii (B. birtlesii ordered genome)	Bacteria	Proteobacteria	AlphaProteobacteria	Rhizobiales	Bartonellaceae	Bartonella
Bartonella clarridgeiae 73	Bacteria	Proteobacteria	AlphaProteobacteria	Rhizobiales	Bartonellaceae	Bartonella
Bartonella grahamii as4aup	Bacteria	Proteobacteria	AlphaProteobacteria	Rhizobiales	Bartonellaceae	Bartonella
Bartonella henselae BM1374163	Bacteria	Proteobacteria	AlphaProteobacteria	Rhizobiales	Bartonellaceae	Bartonella
Bartonella henselae BM1374165	Bacteria	Proteobacteria	AlphaProteobacteria	Rhizobiales	Bartonellaceae	Bartonella
Bartonella henselae Houston-1	Bacteria	Proteobacteria	AlphaProteobacteria	Rhizobiales	Bartonellaceae	Bartonella
Bartonella quintana RM-11	Bacteria	Proteobacteria	AlphaProteobacteria	Rhizobiales	Bartonellaceae	Bartonella
Bartonella quintana Toulouse	Bacteria	Proteobacteria	AlphaProteobacteria	Rhizobiales	Bartonellaceae	Bartonella
Bartonella tribocorum BM1374166	Bacteria	Proteobacteria	AlphaProteobacteria	Rhizobiales	Bartonellaceae	Bartonella
Bartonella tribocorum CIP 105476	Bacteria	Proteobacteria	AlphaProteobacteria	Rhizobiales	Bartonellaceae	Bartonella
Bartonella vinsonii berkhoffii Winnie	Bacteria	Proteobacteria	AlphaProteobacteria	Rhizobiales	Bartonellaceae	Bartonella
Basilea psittacipulmonis DSM 24701	Bacteria	Proteobacteria	BetaProteobacteria	Burkholderiales	Alcaligenaceae	Basilea
Baumannia cicadellinicola Hc	Bacteria	Proteobacteria	GammaProteobacteria	unclassified	unclassified	Baumannia
Bdellovibrio bacteriovorus 109J	Bacteria	Proteobacteria	Deltaproteobacteria	Bdellovibrionales	Bdellovibrionaceae	Bdellovibrio
Bdellovibrio bacteriovorus HD100	Bacteria	Proteobacteria	Deltaproteobacteria	Bdellovibrionales	Bdellovibrionaceae	Bdellovibrio
Bdellovibrio bacteriovorus HD100 merdel	Bacteria	Proteobacteria	Deltaproteobacteria	Bdellovibrionales	Bdellovibrionaceae	Bdellovibrio
Bdellovibrio bacteriovorus Tiberius	Bacteria	Proteobacteria	Deltaproteobacteria	Bdellovibrionales	Bdellovibrionaceae	Bdellovibrio
Bdellovibrio bacteriovorus W	Bacteria	Proteobacteria	Deltaproteobacteria	Bdellovibrionales	Bdellovibrionaceae	Bdellovibrio
Bdellovibrio exovorus JSS	Bacteria	Proteobacteria	Deltaproteobacteria	Bdellovibrionales	Bdellovibrionaceae	Bdellovibrio
Beggiatoa leptomitiformis D-402	Bacteria	Proteobacteria	GammaProteobacteria	Beggiatoales	Achromatiaceae	Beggiatoa
Belliella baltica BA134, DSM 15883	Bacteria	Bacteroidetes	Cytophagia	Cytophagales	Cyclobacteriaceae	Belliella
beta proteobacterium CB	Bacteria	Proteobacteria	BetaProteobacteria	unclassified	unclassified	unclassified
Beutenbergia cavernae HKI 0122, DSM 12333	Bacteria	Actinobacteria	Actinobacteria	Micrococcales	Beutenbergiaceae	Beutenbergia
Bibersteinia trehalosi USDA-ARS-USMARC-188	Bacteria	Proteobacteria	GammaProteobacteria	Pasteurellales	Pasteurellaceae	Bibersteinia
Bibersteinia trehalosi USDA-ARS-USMARC-189	Bacteria	Proteobacteria	GammaProteobacteria	Pasteurellales	Pasteurellaceae	Bibersteinia
Bibersteinia trehalosi USDA-ARS-USMARC-190	Bacteria	Proteobacteria	GammaProteobacteria	Pasteurellales	Pasteurellaceae	Bibersteinia
Bibersteinia trehalosi USDA-ARS-USMARC-192	Bacteria	Proteobacteria	GammaProteobacteria	Pasteurellales	Pasteurellaceae	Bibersteinia
Bifidobacterium actinocoloniiforme DSM 22766	Bacteria	Actinobacteria	Actinobacteria	Bifidobacteriales	Bifidobacteriaceae	Bifidobacterium
Bifidobacterium adolescentis ATCC 15703	Bacteria	Actinobacteria	Actinobacteria	Bifidobacteriales	Bifidobacteriaceae	Bifidobacterium
Bifidobacterium adolescentis BBMN23	Bacteria	Actinobacteria	Actinobacteria	Bifidobacteriales	Bifidobacteriaceae	Bifidobacterium
Bifidobacterium animalis A6	Bacteria	Actinobacteria	Actinobacteria	Bifidobacteriales	Bifidobacteriaceae	Bifidobacterium
Bifidobacterium animalis animalis ATCC 25527	Bacteria	Actinobacteria	Actinobacteria	Bifidobacteriales	Bifidobacteriaceae	Bifidobacterium
Bifidobacterium animalis lactis AD011	Bacteria	Actinobacteria	Actinobacteria	Bifidobacteriales	Bifidobacteriaceae	Bifidobacterium
Bifidobacterium animalis lactis ATCC 27673	Bacteria	Actinobacteria	Actinobacteria	Bifidobacteriales	Bifidobacteriaceae	Bifidobacterium
Bifidobacterium animalis lactis B420	Bacteria	Actinobacteria	Actinobacteria	Bifidobacteriales	Bifidobacteriaceae	Bifidobacterium
Bifidobacterium animalis lactis BB-12	Bacteria	Actinobacteria	Actinobacteria	Bifidobacteriales	Bifidobacteriaceae	Bifidobacterium
Bifidobacterium animalis lactis BF052	Bacteria	Actinobacteria	Actinobacteria	Bifidobacteriales	Bifidobacteriaceae	Bifidobacterium
Bifidobacterium animalis lactis Bi-07	Bacteria	Actinobacteria	Actinobacteria	Bifidobacteriales	Bifidobacteriaceae	Bifidobacterium
Bifidobacterium animalis lactis Bl-04, ATCC SD5219	Bacteria	Actinobacteria	Actinobacteria	Bifidobacteriales	Bifidobacteriaceae	Bifidobacterium
Bifidobacterium animalis lactis Bl12	Bacteria	Actinobacteria	Actinobacteria	Bifidobacteriales	Bifidobacteriaceae	Bifidobacterium
Bifidobacterium animalis lactis BLC1	Bacteria	Actinobacteria	Actinobacteria	Bifidobacteriales	Bifidobacteriaceae	Bifidobacterium
Bifidobacterium animalis lactis CNCM I-2494	Bacteria	Actinobacteria	Actinobacteria	Bifidobacteriales	Bifidobacteriaceae	Bifidobacterium
Bifidobacterium animalis lactis DSM 10140	Bacteria	Actinobacteria	Actinobacteria	Bifidobacteriales	Bifidobacteriaceae	Bifidobacterium
Bifidobacterium animalis lactis KLDS2.0603	Bacteria	Actinobacteria	Actinobacteria	Bifidobacteriales	Bifidobacteriaceae	Bifidobacterium
Bifidobacterium animalis lactis V9	Bacteria	Actinobacteria	Actinobacteria	Bifidobacteriales	Bifidobacteriaceae	Bifidobacterium
Bifidobacterium animalis RH	Bacteria	Actinobacteria	Actinobacteria	Bifidobacteriales	Bifidobacteriaceae	Bifidobacterium
Bifidobacterium asteroides PRL2011	Bacteria	Actinobacteria	Actinobacteria	Bifidobacteriales	Bifidobacteriaceae	Bifidobacterium
Bifidobacterium bifidum BGN4	Bacteria	Actinobacteria	Actinobacteria	Bifidobacteriales	Bifidobacteriaceae	Bifidobacterium
Bifidobacterium bifidum PRL2010	Bacteria	Actinobacteria	Actinobacteria	Bifidobacteriales	Bifidobacteriaceae	Bifidobacterium
Bifidobacterium bifidum S17	Bacteria	Actinobacteria	Actinobacteria	Bifidobacteriales	Bifidobacteriaceae	Bifidobacterium
Bifidobacterium breve 12L	Bacteria	Actinobacteria	Actinobacteria	Bifidobacteriales	Bifidobacteriaceae	Bifidobacterium
Bifidobacterium breve 689b	Bacteria	Actinobacteria	Actinobacteria	Bifidobacteriales	Bifidobacteriaceae	Bifidobacterium
Bifidobacterium breve ACS-071-V-Sch8b	Bacteria	Actinobacteria	Actinobacteria	Bifidobacteriales	Bifidobacteriaceae	Bifidobacterium
Bifidobacterium breve JCM 7017	Bacteria	Actinobacteria	Actinobacteria	Bifidobacteriales	Bifidobacteriaceae	Bifidobacterium
Bifidobacterium breve JCM 7019	Bacteria	Actinobacteria	Actinobacteria	Bifidobacteriales	Bifidobacteriaceae	Bifidobacterium
Bifidobacterium breve NCFB 2258	Bacteria	Actinobacteria	Actinobacteria	Bifidobacteriales	Bifidobacteriaceae	Bifidobacterium
Bifidobacterium breve S27	Bacteria	Actinobacteria	Actinobacteria	Bifidobacteriales	Bifidobacteriaceae	Bifidobacterium
Bifidobacterium breve UCC2003 (NCIMB8807)	Bacteria	Actinobacteria	Actinobacteria	Bifidobacteriales	Bifidobacteriaceae	Bifidobacterium
Bifidobacterium coryneforme LMG 18911	Bacteria	Actinobacteria	Actinobacteria	Bifidobacteriales	Bifidobacteriaceae	Bifidobacterium
Bifidobacterium longum	Bacteria	Actinobacteria	Actinobacteria	Bifidobacteriales	Bifidobacteriaceae	Bifidobacterium
Bifidobacterium longum BXY01	Bacteria	Actinobacteria	Actinobacteria	Bifidobacteriales	Bifidobacteriaceae	Bifidobacterium
Bifidobacterium longum DJO10A	Bacteria	Actinobacteria	Actinobacteria	Bifidobacteriales	Bifidobacteriaceae	Bifidobacterium
Bifidobacterium longum infantis 157F-NC	Bacteria	Actinobacteria	Actinobacteria	Bifidobacteriales	Bifidobacteriaceae	Bifidobacterium
Bifidobacterium longum infantis JCM 1222	Bacteria	Actinobacteria	Actinobacteria	Bifidobacteriales	Bifidobacteriaceae	Bifidobacterium
Bifidobacterium longum longum BBMN68	Bacteria	Actinobacteria	Actinobacteria	Bifidobacteriales	Bifidobacteriaceae	Bifidobacterium
Bifidobacterium longum longum F8	Bacteria	Actinobacteria	Actinobacteria	Bifidobacteriales	Bifidobacteriaceae	Bifidobacterium
Bifidobacterium longum longum GT15	Bacteria	Actinobacteria	Actinobacteria	Bifidobacteriales	Bifidobacteriaceae	Bifidobacterium
Bifidobacterium longum longum JCM 1217	Bacteria	Actinobacteria	Actinobacteria	Bifidobacteriales	Bifidobacteriaceae	Bifidobacterium
Bifidobacterium longum longum JDM301	Bacteria	Actinobacteria	Actinobacteria	Bifidobacteriales	Bifidobacteriaceae	Bifidobacterium
Bifidobacterium longum longum KACC 91563	Bacteria	Actinobacteria	Actinobacteria	Bifidobacteriales	Bifidobacteriaceae	Bifidobacterium
Bifidobacterium longum NCC2705	Bacteria	Actinobacteria	Actinobacteria	Bifidobacteriales	Bifidobacteriaceae	Bifidobacterium
Bifidobacterium longum sv. Infantis	Bacteria	Actinobacteria	Actinobacteria	Bifidobacteriales	Bifidobacteriaceae	Bifidobacterium
Bifidobacterium pseudolongum PV8-2	Bacteria	Actinobacteria	Actinobacteria	Bifidobacteriales	Bifidobacteriaceae	Bifidobacterium
Bifidobacterium thermophilum RBL67	Bacteria	Actinobacteria	Actinobacteria	Bifidobacteriales	Bifidobacteriaceae	Bifidobacterium
Blattabacterium sp. (Blaberus giganteus)	Bacteria	Bacteroidetes	Flavobacteriia	Flavobacteriales	Blattabacteriaceae	Blattabacterium
Blattabacterium sp. (Blatta orientalis) Tarazona	Bacteria	Bacteroidetes	Flavobacteriia	Flavobacteriales	Blattabacteriaceae	Blattabacterium
Blattabacterium sp. (Mastotermes darwiniensis) MADAR	Bacteria	Bacteroidetes	Flavobacteriia	Flavobacteriales	Blattabacteriaceae	Blattabacterium
Blattabacterium sp. (Nauphoeta cinerea)	Bacteria	Bacteroidetes	Flavobacteriia	Flavobacteriales	Blattabacteriaceae	Blattabacterium
Blattabacterium sp. (Panesthia angustipennis spadica) BPAA	Bacteria	Bacteroidetes	Flavobacteriia	Flavobacteriales	Blattabacteriaceae	Blattabacterium
Blattabacterium sp. Bge	Bacteria	Bacteroidetes	Flavobacteriia	Flavobacteriales	Blattabacteriaceae	Blattabacterium
Blattabacterium sp. BPLAN	Bacteria	Bacteroidetes	Flavobacteriia	Flavobacteriales	Blattabacteriaceae	Blattabacterium
Blattabacterium sp. Cpu	Bacteria	Bacteroidetes	Flavobacteriia	Flavobacteriales	Blattabacteriaceae	Blattabacterium
Blochmannia endosymbiont of Camponotus (Colobopsis) obliquus 757	Bacteria	Proteobacteria	GammaProteobacteria	Enterobacteriales	Enterobacteriaceae	Candidatus Blochmannia
Blochmannia endosymbiont of Polyrhachis (Hedomyrma) turneri	Bacteria	Proteobacteria	GammaProteobacteria	Enterobacteriales	Enterobacteriaceae	Candidatus Blochmannia
Bordetella holmesii 44057	Bacteria	Proteobacteria	BetaProteobacteria	Burkholderiales	Alcaligenaceae	Bordetella
Bordetella holmesii ATCC 51541	Bacteria	Proteobacteria	BetaProteobacteria	Burkholderiales	Alcaligenaceae	Bordetella
Bordetella petrii Se-1111R, DSM 12804	Bacteria	Proteobacteria	BetaProteobacteria	Burkholderiales	Alcaligenaceae	Bordetella
Borrelia afzelii HLJ01	Bacteria	Spirochaetes	Spirochaetia	Spirochaetales	Spirochaetaceae	Borrelia
Borrelia afzelii K78	Bacteria	Spirochaetes	Spirochaetia	Spirochaetales	Spirochaetaceae	Borrelia
Borrelia afzelii PKo	Bacteria	Spirochaetes	Spirochaetia	Spirochaetales	Spirochaetaceae	Borrelia
Borrelia afzelii Tom3107	Bacteria	Spirochaetes	Spirochaetia	Spirochaetales	Spirochaetaceae	Borrelia
Borrelia anserina BA2	Bacteria	Spirochaetes	Spirochaetia	Spirochaetales	Spirochaetaceae	Borrelia
Borrelia bissettii DN127	Bacteria	Spirochaetes	Spirochaetia	Spirochaetales	Spirochaetaceae	Borrelia
Borrelia burgdorferi B31	Bacteria	Spirochaetes	Spirochaetia	Spirochaetales	Spirochaetaceae	Borrelia
Borrelia burgdorferi B31 clone 5A1	Bacteria	Spirochaetes	Spirochaetia	Spirochaetales	Spirochaetaceae	Borrelia
Borrelia burgdorferi CA382	Bacteria	Spirochaetes	Spirochaetia	Spirochaetales	Spirochaetaceae	Borrelia
Borrelia burgdorferi JD1	Bacteria	Spirochaetes	Spirochaetia	Spirochaetales	Spirochaetaceae	Borrelia
Borrelia burgdorferi N40	Bacteria	Spirochaetes	Spirochaetia	Spirochaetales	Spirochaetaceae	Borrelia
Borrelia burgdorferi ZS7	Bacteria	Spirochaetes	Spirochaetia	Spirochaetales	Spirochaetaceae	Borrelia
Borrelia chilensis VA1	Bacteria	Spirochaetes	Spirochaetia	Spirochaetales	Spirochaetaceae	Borrelia
Borrelia coriaceae Co53	Bacteria	Spirochaetes	Spirochaetia	Spirochaetales	Spirochaetaceae	Borrelia
Borrelia crocidurae Achema	Bacteria	Spirochaetes	Spirochaetia	Spirochaetales	Spirochaetaceae	Borrelia
Borrelia crocidurae DOU	Bacteria	Spirochaetes	Spirochaetia	Spirochaetales	Spirochaetaceae	Borrelia
Borrelia duttonii Ly	Bacteria	Spirochaetes	Spirochaetia	Spirochaetales	Spirochaetaceae	Borrelia
Borrelia garinii BgVir	Bacteria	Spirochaetes	Spirochaetia	Spirochaetales	Spirochaetaceae	Borrelia
Borrelia garinii NMJW1	Bacteria	Spirochaetes	Spirochaetia	Spirochaetales	Spirochaetaceae	Borrelia
Borrelia garinii sv. 4 PBi	Bacteria	Spirochaetes	Spirochaetia	Spirochaetales	Spirochaetaceae	Borrelia
Borrelia garinii SZ	Bacteria	Spirochaetes	Spirochaetia	Spirochaetales	Spirochaetaceae	Borrelia
Borrelia hermsii CC1	Bacteria	Spirochaetes	Spirochaetia	Spirochaetales	Spirochaetaceae	Borrelia
Borrelia hermsii DAH	Bacteria	Spirochaetes	Spirochaetia	Spirochaetales	Spirochaetaceae	Borrelia
Borrelia hermsii MTW	Bacteria	Spirochaetes	Spirochaetia	Spirochaetales	Spirochaetaceae	Borrelia
Borrelia hermsii YBT	Bacteria	Spirochaetes	Spirochaetia	Spirochaetales	Spirochaetaceae	Borrelia
Borrelia hermsii YOR	Bacteria	Spirochaetes	Spirochaetia	Spirochaetales	Spirochaetaceae	Borrelia
Borrelia miyamotoi CT14D4	Bacteria	Spirochaetes	Spirochaetia	Spirochaetales	Spirochaetaceae	Borrelia
Borrelia miyamotoi FR64b	Bacteria	Spirochaetes	Spirochaetia	Spirochaetales	Spirochaetaceae	Borrelia
Borrelia miyamotoi LB-2001	Bacteria	Spirochaetes	Spirochaetia	Spirochaetales	Spirochaetaceae	Borrelia
Borrelia parkeri HR1	Bacteria	Spirochaetes	Spirochaetia	Spirochaetales	Spirochaetaceae	Borrelia
Borrelia parkeri SLO	Bacteria	Spirochaetes	Spirochaetia	Spirochaetales	Spirochaetaceae	Borrelia
Borrelia recurrentis A1	Bacteria	Spirochaetes	Spirochaetia	Spirochaetales	Spirochaetaceae	Borrelia
Borrelia turicatae 91E135	Bacteria	Spirochaetes	Spirochaetia	Spirochaetales	Spirochaetaceae	Borrelia
Borrelia valaisiana Tom4006	Bacteria	Spirochaetes	Spirochaetia	Spirochaetales	Spirochaetaceae	Borrelia
Borrelia valaisiana VS116	Bacteria	Spirochaetes	Spirochaetia	Spirochaetales	Spirochaetaceae	Borrelia
Brachyspira hyodysenteriae sv. B WA1	Bacteria	Spirochaetes	Spirochaetia	Spirochaetales	Brachyspiraceae	Brachyspira
Brachyspira intermedia PWS/A	Bacteria	Spirochaetes	Spirochaetia	Spirochaetales	Brachyspiraceae	Brachyspira
Brachyspira murdochii 56-150, DSM 12563	Bacteria	Spirochaetes	Spirochaetia	Spirochaetales	Brachyspiraceae	Brachyspira
Brachyspira pilosicoli 95/1000	Bacteria	Spirochaetes	Spirochaetia	Spirochaetales	Brachyspiraceae	Brachyspira
Brachyspira pilosicoli B2904	Bacteria	Spirochaetes	Spirochaetia	Spirochaetales	Brachyspiraceae	Brachyspira
Brachyspira pilosicoli P43/6/78	Bacteria	Spirochaetes	Spirochaetia	Spirochaetales	Brachyspiraceae	Brachyspira
Brevibacterium flavum ATCC 15168 (unscreened)	Bacteria	Actinobacteria	Actinobacteria	Corynebacteriales	Corynebacteriaceae	Corynebacterium
Brevundimonas subvibrioides ATCC 15264	Bacteria	Proteobacteria	AlphaProteobacteria	Caulobacterales	Caulobacteraceae	Brevundimonas
Brucella abortus 104M	Bacteria	Proteobacteria	Alphaproteobacteria	Hyphomicrobiales	Brucellaceae	Brucella
Brucella abortus 63 75	Bacteria	Proteobacteria	Alphaproteobacteria	Hyphomicrobiales	Brucellaceae	Brucella
Brucella abortus A13334	Bacteria	Proteobacteria	Alphaproteobacteria	Hyphomicrobiales	Brucellaceae	Brucella
Brucella abortus BAB8416	Bacteria	Proteobacteria	Alphaproteobacteria	Hyphomicrobiales	Brucellaceae	Brucella
Brucella abortus BDW	Bacteria	Proteobacteria	Alphaproteobacteria	Hyphomicrobiales	Brucellaceae	Brucella
Brucella abortus BER	Bacteria	Proteobacteria	Alphaproteobacteria	Hyphomicrobiales	Brucellaceae	Brucella
Brucella abortus BFY	Bacteria	Proteobacteria	Alphaproteobacteria	Hyphomicrobiales	Brucellaceae	Brucella
Brucella abortus bv. 1 9-941	Bacteria	Proteobacteria	Alphaproteobacteria	Hyphomicrobiales	Brucellaceae	Brucella
Brucella abortus bv. 2 86/8/59	Bacteria	Proteobacteria	Alphaproteobacteria	Hyphomicrobiales	Brucellaceae	Brucella
Brucella abortus bv. 6 870	Bacteria	Proteobacteria	Alphaproteobacteria	Hyphomicrobiales	Brucellaceae	Brucella
Brucella abortus bv. 9 C68	Bacteria	Proteobacteria	Alphaproteobacteria	Hyphomicrobiales	Brucellaceae	Brucella
Brucella abortus NCTC 10505	Bacteria	Proteobacteria	Alphaproteobacteria	Hyphomicrobiales	Brucellaceae	Brucella
Brucella abortus S19	Bacteria	Proteobacteria	Alphaproteobacteria	Hyphomicrobiales	Brucellaceae	Brucella
Brucella canis ATCC 23365	Bacteria	Proteobacteria	Alphaproteobacteria	Hyphomicrobiales	Brucellaceae	Brucella
Brucella canis HSK A52141	Bacteria	Proteobacteria	Alphaproteobacteria	Hyphomicrobiales	Brucellaceae	Brucella
Brucella canis RM6/66	Bacteria	Proteobacteria	Alphaproteobacteria	Hyphomicrobiales	Brucellaceae	Brucella
Brucella canis SVA13	Bacteria	Proteobacteria	Alphaproteobacteria	Hyphomicrobiales	Brucellaceae	Brucella
Brucella ceti TE10759-12	Bacteria	Proteobacteria	Alphaproteobacteria	Hyphomicrobiales	Brucellaceae	Brucella
Brucella ceti TE28753-12	Bacteria	Proteobacteria	Alphaproteobacteria	Hyphomicrobiales	Brucellaceae	Brucella
Brucella melitensis bv. 1 16M	Bacteria	Proteobacteria	Alphaproteobacteria	Hyphomicrobiales	Brucellaceae	Brucella
Brucella melitensis bv. 1 Abortus 2308	Bacteria	Proteobacteria	Alphaproteobacteria	Hyphomicrobiales	Brucellaceae	Brucella
Brucella melitensis bv. 2 63/9	Bacteria	Proteobacteria	Alphaproteobacteria	Hyphomicrobiales	Brucellaceae	Brucella
Brucella melitensis bv. 3 Ether	Bacteria	Proteobacteria	Alphaproteobacteria	Hyphomicrobiales	Brucellaceae	Brucella
Brucella melitensis bv. 3 NI	Bacteria	Proteobacteria	Alphaproteobacteria	Hyphomicrobiales	Brucellaceae	Brucella
Brucella melitensis M28	Bacteria	Proteobacteria	Alphaproteobacteria	Hyphomicrobiales	Brucellaceae	Brucella
Brucella melitensis M5-90	Bacteria	Proteobacteria	Alphaproteobacteria	Hyphomicrobiales	Brucellaceae	Brucella
Brucella microti CCM 4915	Bacteria	Proteobacteria	Alphaproteobacteria	Hyphomicrobiales	Brucellaceae	Brucella
Brucella ovis ATCC 25840	Bacteria	Proteobacteria	Alphaproteobacteria	Hyphomicrobiales	Brucellaceae	Brucella
Brucella pinnipedialis 6/566	Bacteria	Proteobacteria	Alphaproteobacteria	Hyphomicrobiales	Brucellaceae	Brucella
Brucella pinnipedialis B2/94	Bacteria	Proteobacteria	Alphaproteobacteria	Hyphomicrobiales	Brucellaceae	Brucella
Brucella suis 513UK	Bacteria	Proteobacteria	Alphaproteobacteria	Hyphomicrobiales	Brucellaceae	Brucella
Brucella suis ATCC 23445	Bacteria	Proteobacteria	Alphaproteobacteria	Hyphomicrobiales	Brucellaceae	Brucella
Brucella suis BSP	Bacteria	Proteobacteria	Alphaproteobacteria	Hyphomicrobiales	Brucellaceae	Brucella
Brucella suis bv. 1 1330	Bacteria	Proteobacteria	Alphaproteobacteria	Hyphomicrobiales	Brucellaceae	Brucella
Brucella suis bv. 1 S2	Bacteria	Proteobacteria	Alphaproteobacteria	Hyphomicrobiales	Brucellaceae	Brucella
Brucella suis bv. 2 Bs143CITA	Bacteria	Proteobacteria	Alphaproteobacteria	Hyphomicrobiales	Brucellaceae	Brucella
Brucella suis bv. 2 Bs364CITA	Bacteria	Proteobacteria	Alphaproteobacteria	Hyphomicrobiales	Brucellaceae	Brucella
Brucella suis bv. 2 Bs396CITA	Bacteria	Proteobacteria	Alphaproteobacteria	Hyphomicrobiales	Brucellaceae	Brucella
Brucella suis bv. 2 PT09143	Bacteria	Proteobacteria	Alphaproteobacteria	Hyphomicrobiales	Brucellaceae	Brucella
Brucella suis bv. 2 PT09172	Bacteria	Proteobacteria	Alphaproteobacteria	Hyphomicrobiales	Brucellaceae	Brucella
Brucella suis bv. 3 686	Bacteria	Proteobacteria	Alphaproteobacteria	Hyphomicrobiales	Brucellaceae	Brucella
Brucella suis VBI22	Bacteria	Proteobacteria	Alphaproteobacteria	Hyphomicrobiales	Brucellaceae	Brucella
Buchnera aphidicola 5A	Bacteria	Proteobacteria	GammaProteobacteria	Enterobacteriales	Enterobacteraceae	Buchnera
Buchnera aphidicola Ak	Bacteria	Proteobacteria	GammaProteobacteria	Enterobacteriales	Enterobacteraceae	Buchnera
Buchnera aphidicola APS	Bacteria	Proteobacteria	GammaProteobacteria	Enterobacteriales	Enterobacteraceae	Buchnera
Buchnera aphidicola APS Reanalysis	Bacteria	Proteobacteria	GammaProteobacteria	Enterobacteriales	Enterobacteraceae	Buchnera
Buchnera aphidicola Bp	Bacteria	Proteobacteria	GammaProteobacteria	Enterobacteriales	Enterobacteraceae	Buchnera
Buchnera aphidicola Cc	Bacteria	Proteobacteria	GammaProteobacteria	Enterobacteriales	Enterobacteraceae	Buchnera
Buchnera aphidicola Ct	Bacteria	Proteobacteria	GammaProteobacteria	Enterobacteriales	Enterobacteraceae	Buchnera
Buchnera aphidicola F009	Bacteria	Proteobacteria	GammaProteobacteria	Enterobacteriales	Enterobacteraceae	Buchnera
Buchnera aphidicola G002	Bacteria	Proteobacteria	GammaProteobacteria	Enterobacteriales	Enterobacteraceae	Buchnera
Buchnera aphidicola JF98	Bacteria	Proteobacteria	GammaProteobacteria	Enterobacteriales	Enterobacteraceae	Buchnera
Buchnera aphidicola JF99	Bacteria	Proteobacteria	GammaProteobacteria	Enterobacteriales	Enterobacteraceae	Buchnera
Buchnera aphidicola LL01	Bacteria	Proteobacteria	GammaProteobacteria	Enterobacteriales	Enterobacteraceae	Buchnera
Buchnera aphidicola Sg	Bacteria	Proteobacteria	GammaProteobacteria	Enterobacteriales	Enterobacteraceae	Buchnera
Buchnera aphidicola TLW03	Bacteria	Proteobacteria	GammaProteobacteria	Enterobacteriales	Enterobacteraceae	Buchnera
Buchnera aphidicola Tuc7	Bacteria	Proteobacteria	GammaProteobacteria	Enterobacteriales	Enterobacteraceae	Buchnera
Buchnera aphidicola Ua	Bacteria	Proteobacteria	GammaProteobacteria	Enterobacteriales	Enterobacteraceae	Buchnera
Buchnera aphidicola USDA	Bacteria	Proteobacteria	GammaProteobacteria	Enterobacteriales	Enterobacteraceae	Buchnera
Buchnera aphidicola W106	Bacteria	Proteobacteria	GammaProteobacteria	Enterobacteriales	Enterobacteraceae	Buchnera
Burkholderia ambifaria AMMD	Bacteria	Proteobacteria	BetaProteobacteria	Burkholderiales	Burkholderiaceae	Burkholderia
Burkholderia ambifaria MC40-6	Bacteria	Proteobacteria	BetaProteobacteria	Burkholderiales	Burkholderiaceae	Burkholderia
Burkholderia cenocepacia DDS 22E-1	Bacteria	Proteobacteria	BetaProteobacteria	Burkholderiales	Burkholderiaceae	Burkholderia
Burkholderia cenocepacia DWS 37E-2	Bacteria	Proteobacteria	BetaProteobacteria	Burkholderiales	Burkholderiaceae	Burkholderia
Burkholderia cenocepacia gv. III J2315	Bacteria	Proteobacteria	BetaProteobacteria	Burkholderiales	Burkholderiaceae	Burkholderia
Burkholderia cepacia 383	Bacteria	Proteobacteria	BetaProteobacteria	Burkholderiales	Burkholderiaceae	Burkholderia
Burkholderia cepacia AMMD	Bacteria	Proteobacteria	BetaProteobacteria	Burkholderiales	Burkholderiaceae	Burkholderia
Burkholderia cepacia DDS 7H-2	Bacteria	Proteobacteria	BetaProteobacteria	Burkholderiales	Burkholderiaceae	Burkholderia
Burkholderia cepacia GG4	Bacteria	Proteobacteria	BetaProteobacteria	Burkholderiales	Burkholderiaceae	Burkholderia
Burkholderia cepacia JBK9 (unscreened)	Bacteria	Proteobacteria	BetaProteobacteria	Burkholderiales	Burkholderiaceae	Burkholderia
Burkholderia dolosa AU0158	Bacteria	Proteobacteria	BetaProteobacteria	Burkholderiales	Burkholderiaceae	Burkholderia
Burkholderia dolosa PC543 (LMG 19468)	Bacteria	Proteobacteria	BetaProteobacteria	Burkholderiales	Burkholderiaceae	Burkholderia
Burkholderia glumae ATCC 33617	Bacteria	Proteobacteria	BetaProteobacteria	Burkholderiales	Burkholderiaceae	Burkholderia
Burkholderia glumae BGR1	Bacteria	Proteobacteria	BetaProteobacteria	Burkholderiales	Burkholderiaceae	Burkholderia
Burkholderia mallei 092700E	Bacteria	Proteobacteria	BetaProteobacteria	Burkholderiales	Burkholderiaceae	Burkholderia
Burkholderia mallei 11	Bacteria	Proteobacteria	BetaProteobacteria	Burkholderiales	Burkholderiaceae	Burkholderia
Burkholderia mallei 2002721276	Bacteria	Proteobacteria	BetaProteobacteria	Burkholderiales	Burkholderiaceae	Burkholderia
Burkholderia mallei 2002734299	Bacteria	Proteobacteria	BetaProteobacteria	Burkholderiales	Burkholderiaceae	Burkholderia
Burkholderia mallei 2002734306	Bacteria	Proteobacteria	BetaProteobacteria	Burkholderiales	Burkholderiaceae	Burkholderia
Burkholderia mallei 23344	Bacteria	Proteobacteria	BetaProteobacteria	Burkholderiales	Burkholderiaceae	Burkholderia
Burkholderia mallei ATCC 23344	Bacteria	Proteobacteria	BetaProteobacteria	Burkholderiales	Burkholderiaceae	Burkholderia
Burkholderia mallei BMK	Bacteria	Proteobacteria	BetaProteobacteria	Burkholderiales	Burkholderiaceae	Burkholderia
Burkholderia mallei BMQ	Bacteria	Proteobacteria	BetaProteobacteria	Burkholderiales	Burkholderiaceae	Burkholderia
Burkholderia mallei BMY	Bacteria	Proteobacteria	BetaProteobacteria	Burkholderiales	Burkholderiaceae	Burkholderia
Burkholderia mallei FMH 23344	Bacteria	Proteobacteria	BetaProteobacteria	Burkholderiales	Burkholderiaceae	Burkholderia
Burkholderia mallei India86-567-2	Bacteria	Proteobacteria	BetaProteobacteria	Burkholderiales	Burkholderiaceae	Burkholderia
Burkholderia mallei KC_1092	Bacteria	Proteobacteria	BetaProteobacteria	Burkholderiales	Burkholderiaceae	Burkholderia
Burkholderia mallei NCTC 10229	Bacteria	Proteobacteria	BetaProteobacteria	Burkholderiales	Burkholderiaceae	Burkholderia
Burkholderia mallei NCTC 10247	Bacteria	Proteobacteria	BetaProteobacteria	Burkholderiales	Burkholderiaceae	Burkholderia
Burkholderia mallei SAVP1	Bacteria	Proteobacteria	BetaProteobacteria	Burkholderiales	Burkholderiaceae	Burkholderia
Burkholderia multivorans ATCC 17616	Bacteria	Proteobacteria	BetaProteobacteria	Burkholderiales	Burkholderiaceae	Burkholderia
Burkholderia multivorans CEPA002, ATCC BAA-247	Bacteria	Proteobacteria	BetaProteobacteria	Burkholderiales	Burkholderiaceae	Burkholderia
Burkholderia multivorans DDS 15A-1	Bacteria	Proteobacteria	BetaProteobacteria	Burkholderiales	Burkholderiaceae	Burkholderia
Burkholderia phenoliruptrix BR3459	Bacteria	Proteobacteria	BetaProteobacteria	Burkholderiales	Burkholderiaceae	Burkholderia
Burkholderia pseudomallei 1026b	Bacteria	Proteobacteria	BetaProteobacteria	Burkholderiales	Burkholderiaceae	Burkholderia
Burkholderia pseudomallei 1106a	Bacteria	Proteobacteria	BetaProteobacteria	Burkholderiales	Burkholderiaceae	Burkholderia
Burkholderia pseudomallei 350105	Bacteria	Proteobacteria	BetaProteobacteria	Burkholderiales	Burkholderiaceae	Burkholderia
Burkholderia pseudomallei 3921g	Bacteria	Proteobacteria	BetaProteobacteria	Burkholderiales	Burkholderiaceae	Burkholderia
Burkholderia pseudomallei 668	Bacteria	Proteobacteria	BetaProteobacteria	Burkholderiales	Burkholderiaceae	Burkholderia
Burkholderia pseudomallei 7894	Bacteria	Proteobacteria	BetaProteobacteria	Burkholderiales	Burkholderiaceae	Burkholderia
Burkholderia pseudomallei 982	Bacteria	Proteobacteria	BetaProteobacteria	Burkholderiales	Burkholderiaceae	Burkholderia
Burkholderia pseudomallei A79A	Bacteria	Proteobacteria	BetaProteobacteria	Burkholderiales	Burkholderiaceae	Burkholderia
Burkholderia pseudomallei B03	Bacteria	Proteobacteria	BetaProteobacteria	Burkholderiales	Burkholderiaceae	Burkholderia
Burkholderia pseudomallei BDP	Bacteria	Proteobacteria	BetaProteobacteria	Burkholderiales	Burkholderiaceae	Burkholderia
Burkholderia pseudomallei BEO	Bacteria	Proteobacteria	BetaProteobacteria	Burkholderiales	Burkholderiaceae	Burkholderia
Burkholderia pseudomallei BEX	Bacteria	Proteobacteria	BetaProteobacteria	Burkholderiales	Burkholderiaceae	Burkholderia
Burkholderia pseudomallei BEZ	Bacteria	Proteobacteria	BetaProteobacteria	Burkholderiales	Burkholderiaceae	Burkholderia
Burkholderia pseudomallei BFB	Bacteria	Proteobacteria	BetaProteobacteria	Burkholderiales	Burkholderiaceae	Burkholderia
Burkholderia pseudomallei BGR	Bacteria	Proteobacteria	BetaProteobacteria	Burkholderiales	Burkholderiaceae	Burkholderia
Burkholderia pseudomallei Bp1651	Bacteria	Proteobacteria	BetaProteobacteria	Burkholderiales	Burkholderiaceae	Burkholderia
Burkholderia pseudomallei BPC006	Bacteria	Proteobacteria	BetaProteobacteria	Burkholderiales	Burkholderiaceae	Burkholderia
Burkholderia pseudomallei BSR	Bacteria	Proteobacteria	BetaProteobacteria	Burkholderiales	Burkholderiaceae	Burkholderia
Burkholderia pseudomallei HBPUB10134a	Bacteria	Proteobacteria	BetaProteobacteria	Burkholderiales	Burkholderiaceae	Burkholderia
Burkholderia pseudomallei HBPUB10303a	Bacteria	Proteobacteria	BetaProteobacteria	Burkholderiales	Burkholderiaceae	Burkholderia
Burkholderia pseudomallei K42	Bacteria	Proteobacteria	BetaProteobacteria	Burkholderiales	Burkholderiaceae	Burkholderia
Burkholderia pseudomallei K96243	Bacteria	Proteobacteria	BetaProteobacteria	Burkholderiales	Burkholderiaceae	Burkholderia
Burkholderia pseudomallei Mahidol-1106a	Bacteria	Proteobacteria	BetaProteobacteria	Burkholderiales	Burkholderiaceae	Burkholderia
Burkholderia pseudomallei MSHR1153	Bacteria	Proteobacteria	BetaProteobacteria	Burkholderiales	Burkholderiaceae	Burkholderia
Burkholderia pseudomallei MSHR1328	Bacteria	Proteobacteria	BetaProteobacteria	Burkholderiales	Burkholderiaceae	Burkholderia
Burkholderia pseudomallei MSHR146	Bacteria	Proteobacteria	BetaProteobacteria	Burkholderiales	Burkholderiaceae	Burkholderia
Burkholderia pseudomallei MSHR2243	Bacteria	Proteobacteria	BetaProteobacteria	Burkholderiales	Burkholderiaceae	Burkholderia
Burkholderia pseudomallei MSHR2543	Bacteria	Proteobacteria	BetaProteobacteria	Burkholderiales	Burkholderiaceae	Burkholderia
Burkholderia pseudomallei MSHR305	Bacteria	Proteobacteria	BetaProteobacteria	Burkholderiales	Burkholderiaceae	Burkholderia
Burkholderia pseudomallei MSHR3965	Bacteria	Proteobacteria	BetaProteobacteria	Burkholderiales	Burkholderiaceae	Burkholderia
Burkholderia pseudomallei MSHR491	Bacteria	Proteobacteria	BetaProteobacteria	Burkholderiales	Burkholderiaceae	Burkholderia
Burkholderia pseudomallei MSHR511	Bacteria	Proteobacteria	BetaProteobacteria	Burkholderiales	Burkholderiaceae	Burkholderia
Burkholderia pseudomallei MSHR520	Bacteria	Proteobacteria	BetaProteobacteria	Burkholderiales	Burkholderiaceae	Burkholderia
Burkholderia pseudomallei MSHR5848	Bacteria	Proteobacteria	BetaProteobacteria	Burkholderiales	Burkholderiaceae	Burkholderia
Burkholderia pseudomallei MSHR5855	Bacteria	Proteobacteria	BetaProteobacteria	Burkholderiales	Burkholderiaceae	Burkholderia
Burkholderia pseudomallei MSHR5858	Bacteria	Proteobacteria	BetaProteobacteria	Burkholderiales	Burkholderiaceae	Burkholderia
Burkholderia pseudomallei MSHR62	Bacteria	Proteobacteria	BetaProteobacteria	Burkholderiales	Burkholderiaceae	Burkholderia
Burkholderia pseudomallei MSHR668	Bacteria	Proteobacteria	BetaProteobacteria	Burkholderiales	Burkholderiaceae	Burkholderia
Burkholderia pseudomallei MSHR840	Bacteria	Proteobacteria	BetaProteobacteria	Burkholderiales	Burkholderiaceae	Burkholderia
Burkholderia pseudomallei NAU20B-16	Bacteria	Proteobacteria	BetaProteobacteria	Burkholderiales	Burkholderiaceae	Burkholderia
Burkholderia pseudomallei NAU35A-3	Bacteria	Proteobacteria	BetaProteobacteria	Burkholderiales	Burkholderiaceae	Burkholderia
Burkholderia pseudomallei NCTC 13178	Bacteria	Proteobacteria	BetaProteobacteria	Burkholderiales	Burkholderiaceae	Burkholderia
Burkholderia pseudomallei NCTC 13179	Bacteria	Proteobacteria	BetaProteobacteria	Burkholderiales	Burkholderiaceae	Burkholderia
Burkholderia pseudomallei PB08298010	Bacteria	Proteobacteria	BetaProteobacteria	Burkholderiales	Burkholderiaceae	Burkholderia
Burkholderia pseudomallei TSV 48	Bacteria	Proteobacteria	BetaProteobacteria	Burkholderiales	Burkholderiaceae	Burkholderia
Burkholderia pseudomallei vgh07	Bacteria	Proteobacteria	BetaProteobacteria	Burkholderiales	Burkholderiaceae	Burkholderia
Burkholderia pseudomallei vgh16R	Bacteria	Proteobacteria	BetaProteobacteria	Burkholderiales	Burkholderiaceae	Burkholderia
Burkholderia pseudomallei vgh16W	Bacteria	Proteobacteria	BetaProteobacteria	Burkholderiales	Burkholderiaceae	Burkholderia
Burkholderia pyrrocinia DSM 10685	Bacteria	Proteobacteria	BetaProteobacteria	Burkholderiales	Burkholderiaceae	Burkholderia
Burkholderia rhizoxinica HKI 454	Bacteria	Proteobacteria	BetaProteobacteria	Burkholderiales	Burkholderiaceae	Burkholderia
Burkholderia sp. 2002721687	Bacteria	Proteobacteria	BetaProteobacteria	Burkholderiales	Burkholderiaceae	Burkholderia
Burkholderia sp. BGK	Bacteria	Proteobacteria	BetaProteobacteria	Burkholderiales	Burkholderiaceae	Burkholderia
Burkholderia sp. CCGE1001	Bacteria	Proteobacteria	BetaProteobacteria	Burkholderiales	Burkholderiaceae	Burkholderia
Burkholderia sp. CCGE1002	Bacteria	Proteobacteria	BetaProteobacteria	Burkholderiales	Burkholderiaceae	Burkholderia
Burkholderia sp. KJ006	Bacteria	Proteobacteria	BetaProteobacteria	Burkholderiales	Burkholderiaceae	Burkholderia
Burkholderia sp. TSV202	Bacteria	Proteobacteria	BetaProteobacteria	Burkholderiales	Burkholderiaceae	Burkholderia
Burkholderia thailandensis 2002721643	Bacteria	Proteobacteria	BetaProteobacteria	Burkholderiales	Burkholderiaceae	Burkholderia
Burkholderia thailandensis 2002721723	Bacteria	Proteobacteria	BetaProteobacteria	Burkholderiales	Burkholderiaceae	Burkholderia
Burkholderia thailandensis 34	Bacteria	Proteobacteria	BetaProteobacteria	Burkholderiales	Burkholderiaceae	Burkholderia
Burkholderia thailandensis BDK	Bacteria	Proteobacteria	BetaProteobacteria	Burkholderiales	Burkholderiaceae	Burkholderia
Burkholderia thailandensis E254	Bacteria	Proteobacteria	BetaProteobacteria	Burkholderiales	Burkholderiaceae	Burkholderia
Burkholderia thailandensis E264, ATCC 700388	Bacteria	Proteobacteria	BetaProteobacteria	Burkholderiales	Burkholderiaceae	Burkholderia
Burkholderia thailandensis E444	Bacteria	Proteobacteria	BetaProteobacteria	Burkholderiales	Burkholderiaceae	Burkholderia
Burkholderia thailandensis H0587	Bacteria	Proteobacteria	BetaProteobacteria	Burkholderiales	Burkholderiaceae	Burkholderia
Burkholderia thailandensis MSMB121	Bacteria	Proteobacteria	BetaProteobacteria	Burkholderiales	Burkholderiaceae	Burkholderia
Burkholderia thailandensis MSMB59	Bacteria	Proteobacteria	BetaProteobacteria	Burkholderiales	Burkholderiaceae	Burkholderia
Burkholderia thailandensis USAMRU Malaysia #20	Bacteria	Proteobacteria	BetaProteobacteria	Burkholderiales	Burkholderiaceae	Burkholderia
Burkholderia ubonensis MSMB22	Bacteria	Proteobacteria	BetaProteobacteria	Burkholderiales	Burkholderiaceae	Burkholderia
Burkholderia vietnamiensis LMG 10929	Bacteria	Proteobacteria	BetaProteobacteria	Burkholderiales	Burkholderiaceae	Burkholderia
Butyrivibrio fibrisolvens 16/4	Bacteria	Firmicutes	Clostridia	Clostridiales	Lachnospiraceae	Butyrivibrio
Butyrivibrio proteoclasticus B316	Bacteria	Firmicutes	Clostridia	Clostridiales	Lachnospiraceae	Butyrivibrio
Caenarcanum bioreactoricola (SM2F09_MP_sspace)	Bacteria	Cyanobacteria	Melainabacteria	Caenarcaniphilales	Caenarcaniphilaceae	Caenarcanum
Caldicellulosiruptor bescii Z-1320, DSM 6725	Bacteria	Firmicutes	Clostridia	Thermoanaerobacterales	Thermoanaerobacterales Family III. Incertae Sedis	Caldicellulosiruptor
Caldicellulosiruptor hydrothermalis 108	Bacteria	Firmicutes	Clostridia	Thermoanaerobacterales	Thermoanaerobacterales Family III. Incertae Sedis	Caldicellulosiruptor
Caldicellulosiruptor kristjanssonii 177R1B, DSM 12137	Bacteria	Firmicutes	Clostridia	Thermoanaerobacterales	Thermoanaerobacterales Family III. Incertae Sedis	Caldicellulosiruptor
Caldicellulosiruptor kronotskyensis 2002	Bacteria	Firmicutes	Clostridia	Thermoanaerobacterales	Thermoanaerobacterales Family III. Incertae Sedis	Caldicellulosiruptor
Caldicellulosiruptor lactoaceticus 6A, DSM 9545	Bacteria	Firmicutes	Clostridia	Thermoanaerobacterales	Thermoanaerobacterales Family III. Incertae Sedis	Caldicellulosiruptor
Caldicellulosiruptor obsidiansis OB47	Bacteria	Firmicutes	Clostridia	Thermoanaerobacterales	Thermoanaerobacterales Family III. Incertae Sedis	Caldicellulosiruptor
Caldicellulosiruptor owensensis OL	Bacteria	Firmicutes	Clostridia	Thermoanaerobacterales	Thermoanaerobacterales Family III. Incertae Sedis	Caldicellulosiruptor
Caldicellulosiruptor saccharolyticus DSM 8903	Bacteria	Firmicutes	Clostridia	Thermoanaerobacterales	Thermoanaerobacterales Family III. Incertae Sedis	Caldicellulosiruptor
Caldisericum exile AZM16c01, NBRC 104410	Bacteria	Caldiserica	Caldisericia	Caldisericales	Caldisericaceae	Caldisericum
Calditerrivibrio nitroreducens Yu37-1, DSM 19672	Bacteria	Deferribacteres	Deferribacteres	Deferribacterales	Deferribacteraceae	Calditerrivibrio
Calothrix sp. PCC 7507	Bacteria	Cyanobacteria	unclassified	Nostocales	Rivulariaceae	Calothrix
Campylobacter coli 15-537360	Bacteria	Proteobacteria	EpsilonProteobacteria	Campylobacterales	Campylobacteraceae	Campylobacter
Campylobacter coli 76339	Bacteria	Proteobacteria	EpsilonProteobacteria	Campylobacterales	Campylobacteraceae	Campylobacter
Campylobacter coli BFR-CA-9557	Bacteria	Proteobacteria	EpsilonProteobacteria	Campylobacterales	Campylobacteraceae	Campylobacter
Campylobacter coli CVM N29710	Bacteria	Proteobacteria	EpsilonProteobacteria	Campylobacterales	Campylobacteraceae	Campylobacter
Campylobacter coli FB1 (unscreened)	Bacteria	Proteobacteria	EpsilonProteobacteria	Campylobacterales	Campylobacteraceae	Campylobacter
Campylobacter coli RM1875	Bacteria	Proteobacteria	EpsilonProteobacteria	Campylobacterales	Campylobacteraceae	Campylobacter
Campylobacter coli RM4661	Bacteria	Proteobacteria	EpsilonProteobacteria	Campylobacterales	Campylobacteraceae	Campylobacter
Campylobacter coli RM5611	Bacteria	Proteobacteria	EpsilonProteobacteria	Campylobacterales	Campylobacteraceae	Campylobacter
Campylobacter concisus 13826	Bacteria	Proteobacteria	EpsilonProteobacteria	Campylobacterales	Campylobacteraceae	Campylobacter
Campylobacter curvus 525.92	Bacteria	Proteobacteria	EpsilonProteobacteria	Campylobacterales	Campylobacteraceae	Campylobacter
Campylobacter fetus fetus 04/554	Bacteria	Proteobacteria	EpsilonProteobacteria	Campylobacterales	Campylobacteraceae	Campylobacter
Campylobacter fetus fetus 82-40	Bacteria	Proteobacteria	EpsilonProteobacteria	Campylobacterales	Campylobacteraceae	Campylobacter
Campylobacter fetus testudinum pet-3	Bacteria	Proteobacteria	EpsilonProteobacteria	Campylobacterales	Campylobacteraceae	Campylobacter
Campylobacter fetus venerealis 84-112	Bacteria	Proteobacteria	EpsilonProteobacteria	Campylobacterales	Campylobacteraceae	Campylobacter
Campylobacter fetus venerealis 97/608	Bacteria	Proteobacteria	EpsilonProteobacteria	Campylobacterales	Campylobacteraceae	Campylobacter
Campylobacter fetus venerealis cfvi03/293	Bacteria	Proteobacteria	EpsilonProteobacteria	Campylobacterales	Campylobacteraceae	Campylobacter
Campylobacter gracilis ATCC 33236	Bacteria	Proteobacteria	EpsilonProteobacteria	Campylobacterales	Campylobacteraceae	Campylobacter
Campylobacter hominis ATCC BAA-381	Bacteria	Proteobacteria	EpsilonProteobacteria	Campylobacterales	Campylobacteraceae	Campylobacter
Campylobacter iguaniorum 2463D	Bacteria	Proteobacteria	EpsilonProteobacteria	Campylobacterales	Campylobacteraceae	Campylobacter
Campylobacter insulaenigrae NCTC 12927	Bacteria	Proteobacteria	EpsilonProteobacteria	Campylobacterales	Campylobacteraceae	Campylobacter
Campylobacter jejuni 4031	Bacteria	Proteobacteria	EpsilonProteobacteria	Campylobacterales	Campylobacteraceae	Campylobacter
Campylobacter jejuni doylei 269.97	Bacteria	Proteobacteria	EpsilonProteobacteria	Campylobacterales	Campylobacteraceae	Campylobacter
Campylobacter jejuni jejuni 00-0949	Bacteria	Proteobacteria	EpsilonProteobacteria	Campylobacterales	Campylobacteraceae	Campylobacter
Campylobacter jejuni jejuni 00-1597	Bacteria	Proteobacteria	EpsilonProteobacteria	Campylobacterales	Campylobacteraceae	Campylobacter
Campylobacter jejuni jejuni 00-2425	Bacteria	Proteobacteria	EpsilonProteobacteria	Campylobacterales	Campylobacteraceae	Campylobacter
Campylobacter jejuni jejuni 00-2426	Bacteria	Proteobacteria	EpsilonProteobacteria	Campylobacterales	Campylobacteraceae	Campylobacter
Campylobacter jejuni jejuni 00-2538	Bacteria	Proteobacteria	EpsilonProteobacteria	Campylobacterales	Campylobacteraceae	Campylobacter
Campylobacter jejuni jejuni 00-2544	Bacteria	Proteobacteria	EpsilonProteobacteria	Campylobacterales	Campylobacteraceae	Campylobacter
Campylobacter jejuni jejuni 00-6200	Bacteria	Proteobacteria	EpsilonProteobacteria	Campylobacterales	Campylobacteraceae	Campylobacter
Campylobacter jejuni jejuni 01-1512	Bacteria	Proteobacteria	EpsilonProteobacteria	Campylobacterales	Campylobacteraceae	Campylobacter
Campylobacter jejuni jejuni 35925B2	Bacteria	Proteobacteria	EpsilonProteobacteria	Campylobacterales	Campylobacteraceae	Campylobacter
Campylobacter jejuni jejuni 81116	Bacteria	Proteobacteria	EpsilonProteobacteria	Campylobacterales	Campylobacteraceae	Campylobacter
Campylobacter jejuni jejuni F38011	Bacteria	Proteobacteria	EpsilonProteobacteria	Campylobacterales	Campylobacteraceae	Campylobacter
Campylobacter jejuni jejuni HPC5	Bacteria	Proteobacteria	EpsilonProteobacteria	Campylobacterales	Campylobacteraceae	Campylobacter
Campylobacter jejuni jejuni IA3902	Bacteria	Proteobacteria	EpsilonProteobacteria	Campylobacterales	Campylobacteraceae	Campylobacter
Campylobacter jejuni jejuni ICDCCJ07001	Bacteria	Proteobacteria	EpsilonProteobacteria	Campylobacterales	Campylobacteraceae	Campylobacter
Campylobacter jejuni jejuni M1	Bacteria	Proteobacteria	EpsilonProteobacteria	Campylobacterales	Campylobacteraceae	Campylobacter
Campylobacter jejuni jejuni MTVDSCj20	Bacteria	Proteobacteria	EpsilonProteobacteria	Campylobacterales	Campylobacteraceae	Campylobacter
Campylobacter jejuni jejuni NCTC 11168	Bacteria	Proteobacteria	EpsilonProteobacteria	Campylobacterales	Campylobacteraceae	Campylobacter
Campylobacter jejuni jejuni NCTC 11168-BN148	Bacteria	Proteobacteria	EpsilonProteobacteria	Campylobacterales	Campylobacteraceae	Campylobacter
Campylobacter jejuni jejuni PT14	Bacteria	Proteobacteria	EpsilonProteobacteria	Campylobacterales	Campylobacteraceae	Campylobacter
Campylobacter jejuni jejuni S3	Bacteria	Proteobacteria	EpsilonProteobacteria	Campylobacterales	Campylobacteraceae	Campylobacter
Campylobacter jejuni jejuni sv. Penner 23/36 81-176	Bacteria	Proteobacteria	EpsilonProteobacteria	Campylobacterales	Campylobacteraceae	Campylobacter
Campylobacter jejuni jejuni YH001	Bacteria	Proteobacteria	EpsilonProteobacteria	Campylobacterales	Campylobacteraceae	Campylobacter
Campylobacter jejuni RM1221	Bacteria	Proteobacteria	EpsilonProteobacteria	Campylobacterales	Campylobacteraceae	Campylobacter
Campylobacter jejuni RM1285	Bacteria	Proteobacteria	EpsilonProteobacteria	Campylobacterales	Campylobacteraceae	Campylobacter
Campylobacter lari concheus LMG 11760	Bacteria	Proteobacteria	EpsilonProteobacteria	Campylobacterales	Campylobacteraceae	Campylobacter
Campylobacter lari RM16701	Bacteria	Proteobacteria	EpsilonProteobacteria	Campylobacterales	Campylobacteraceae	Campylobacter
Campylobacter lari RM16712	Bacteria	Proteobacteria	EpsilonProteobacteria	Campylobacterales	Campylobacteraceae	Campylobacter
Campylobacter lari RM2100	Bacteria	Proteobacteria	EpsilonProteobacteria	Campylobacterales	Campylobacteraceae	Campylobacter
Campylobacter lari RM3659	Bacteria	Proteobacteria	EpsilonProteobacteria	Campylobacterales	Campylobacteraceae	Campylobacter
Campylobacter lari RM4110	Bacteria	Proteobacteria	EpsilonProteobacteria	Campylobacterales	Campylobacteraceae	Campylobacter
Campylobacter lari Slaughter Beach	Bacteria	Proteobacteria	EpsilonProteobacteria	Campylobacterales	Campylobacteraceae	Campylobacter
Campylobacter peloridis LMG 23910	Bacteria	Proteobacteria	EpsilonProteobacteria	Campylobacterales	Campylobacteraceae	Campylobacter
Campylobacter sp. 03-427	Bacteria	Proteobacteria	EpsilonProteobacteria	Campylobacterales	Campylobacteraceae	Campylobacter
Campylobacter sp. 1485E	Bacteria	Proteobacteria	EpsilonProteobacteria	Campylobacterales	Campylobacteraceae	Campylobacter
Campylobacter sp. RM16704	Bacteria	Proteobacteria	EpsilonProteobacteria	Campylobacterales	Campylobacteraceae	Campylobacter
Campylobacter subantarcticus RM8521	Bacteria	Proteobacteria	EpsilonProteobacteria	Campylobacterales	Campylobacteraceae	Campylobacter
Campylobacter subantarcticus RM8523	Bacteria	Proteobacteria	EpsilonProteobacteria	Campylobacterales	Campylobacteraceae	Campylobacter
Campylobacter volucris LMG 24379	Bacteria	Proteobacteria	EpsilonProteobacteria	Campylobacterales	Campylobacteraceae	Campylobacter
Candidatus Accumulibacter phosphatis Type IIA UW-1	Bacteria	Proteobacteria	BetaProteobacteria	unclassified	unclassified	Candidatus Accumulibacter
Candidatus Accumulibacter sp. BA-91 Ga0063441	Bacteria	Proteobacteria	BetaProteobacteria	unclassified	unclassified	Candidatus Accumulibacter
Candidatus Accumulibacter sp. BA-91 Ga0063445	Bacteria	Proteobacteria	BetaProteobacteria	unclassified	unclassified	Candidatus Accumulibacter
Candidatus Accumulibacter sp. BA-92 Ga0063446	Bacteria	Proteobacteria	BetaProteobacteria	unclassified	unclassified	Candidatus Accumulibacter
Candidatus Accumulibacter sp. BA-93 Ga0063447	Bacteria	Proteobacteria	BetaProteobacteria	unclassified	unclassified	Candidatus Accumulibacter
Candidatus Accumulibacter sp. BA-94 Ga0063448	Bacteria	Proteobacteria	BetaProteobacteria	unclassified	unclassified	Candidatus Accumulibacter
Candidatus Accumulibacter sp. SK-01 Ga0063440	Bacteria	Proteobacteria	BetaProteobacteria	unclassified	unclassified	Candidatus Accumulibacter
Candidatus Accumulibacter sp. SK-11 Ga0063442	Bacteria	Proteobacteria	BetaProteobacteria	unclassified	unclassified	Candidatus Accumulibacter
Candidatus Amoebophilus asiaticus 5a2	Bacteria	Bacteroidetes	Cytophagia	Cytophagales	Amoebophilaceae	Candidatus Amoebophilus
Candidatus Arthromitus sp. SFB-mouse-Japan	Bacteria	Firmicutes	Clostridia	Clostridiales	Clostridiaceae	Candidatus Arthromitus
Candidatus Arthromitus sp. SFB-mouse-NL	Bacteria	Firmicutes	Clostridia	Clostridiales	Clostridiaceae	Candidatus Arthromitus
Candidatus Arthromitus sp. SFB-mouse-Yit	Bacteria	Firmicutes	Clostridia	Clostridiales	Clostridiaceae	Candidatus Arthromitus
Candidatus Arthromitus sp. SFB-rat-Yit	Bacteria	Firmicutes	Clostridia	Clostridiales	Clostridiaceae	Candidatus Arthromitus
Candidatus Atelocyanobacterium thalassa ALOHA	Bacteria	Cyanobacteria	unclassified	Chroococcales	unclassified	Candidatus Atelocyanobacterium
Candidatus Azobacteroides pseudotrichonymphae gv. CFP2	Bacteria	Bacteroidetes	Bacteroidia	Bacteroidales	unclassified	Candidatus Azobacteroides
Candidatus Bartonella ancashi 20.00	Bacteria	Proteobacteria	AlphaProteobacteria	Rhizobiales	Bartonellaceae	Bartonella
Candidatus Baumannia cicadellinicola BGSS	Bacteria	Proteobacteria	GammaProteobacteria	unclassified	unclassified	unclassified
Candidatus Blochmannia chromaiodes 640	Bacteria	Proteobacteria	GammaProteobacteria	Enterobacteriales	Enterobacteriaceae	Candidatus Blochmannia
Candidatus Blochmannia floridanus	Bacteria	Proteobacteria	GammaProteobacteria	Enterobacteriales	Enterobacteriaceae	Candidatus Blochmannia
Candidatus Blochmannia pennsylvanicus BPEN	Bacteria	Proteobacteria	GammaProteobacteria	Enterobacteriales	Enterobacteriaceae	Candidatus Blochmannia
Candidatus Blochmannia vafer BVAF	Bacteria	Proteobacteria	GammaProteobacteria	Enterobacteriales	Enterobacteriaceae	Candidatus Blochmannia
Candidatus Cardinium hertigii cEper1 (unscreened)	Bacteria	Bacteroidetes	Cytophagia	Cytophagales	Amoebophilaceae	Candidatus Cardinium
Candidatus Carsonella ruddii CE, Thao2000 (unscreened)	Bacteria	Proteobacteria	GammaProteobacteria	Oceanospirillales	Halomonadaceae	Candidatus Carsonella
Candidatus Carsonella ruddii CS, Thao2000	Bacteria	Proteobacteria	GammaProteobacteria	Oceanospirillales	Halomonadaceae	Candidatus Carsonella
Candidatus Carsonella ruddii DC	Bacteria	Proteobacteria	GammaProteobacteria	Oceanospirillales	Halomonadaceae	Candidatus Carsonella
Candidatus Carsonella ruddii HC, Thao2000	Bacteria	Proteobacteria	GammaProteobacteria	Oceanospirillales	Halomonadaceae	Candidatus Carsonella
Candidatus Carsonella ruddii HT, Thao2000	Bacteria	Proteobacteria	GammaProteobacteria	Oceanospirillales	Halomonadaceae	Candidatus Carsonella
Candidatus Carsonella ruddii PC, NHV	Bacteria	Proteobacteria	GammaProteobacteria	Oceanospirillales	Halomonadaceae	Candidatus Carsonella
Candidatus Carsonella ruddii PV	Bacteria	Proteobacteria	GammaProteobacteria	Oceanospirillales	Halomonadaceae	Candidatus Carsonella
Candidatus Carsonella ruddii PV Reanalysis	Bacteria	Proteobacteria	GammaProteobacteria	Oceanospirillales	Halomonadaceae	Candidatus Carsonella
Candidatus Chloracidobacterium thermophilum B	Bacteria	Acidobacteria	unclassified	unclassified	unclassified	Candidatus Chloracidobacterium
Candidatus Cloacamonas acidaminovorans Evry	Bacteria	Cloacimonetes	unclassified	unclassified	unclassified	Candidatus Cloacamonas
Candidatus Desulforudis audaxviator MP104C	Bacteria	Firmicutes	Clostridia	Clostridiales	Peptococcaceae	Candidatus Desulforudis
Candidatus Endolissoclinum faulkneri L5	Bacteria	Proteobacteria	AlphaProteobacteria	Rhodospirillales	Rhodospirillaceae	Candidatus Endolissoclinum
Candidatus Endolissoclinum patella L2 (unscreened)	Bacteria	Proteobacteria	AlphaProteobacteria	Rhodospirillales	Rhodospirillaceae	Candidatus Endolissoclinum
Candidatus Hamiltonella defensa 5AT	Bacteria	Proteobacteria	GammaProteobacteria	Enterobacteriales	Enterobacteriaceae	Candidatus Hamiltonella
Candidatus Hepatoplasma crinochetorum Av	Bacteria	Tenericutes	Mollicutes	Mycoplasmatales	Mycoplasmataceae	Candidatus Hepatoplasma
Candidatus Hodgkinia cicadicola Dsem Reanalysis	Bacteria	Proteobacteria	AlphaProteobacteria	Rhizobiales	unclassified	Candidatus Hodgkinia
Candidatus Hodgkinia cicadicola TETUND1	Bacteria	Proteobacteria	AlphaProteobacteria	Rhizobiales	unclassified	Candidatus Hodgkinia
Candidatus Hodgkinia cicadicola TETUND2	Bacteria	Proteobacteria	AlphaProteobacteria	Rhizobiales	unclassified	Candidatus Hodgkinia
Candidatus Kinetoplastibacterium blastocrithidii (ex Strigomonas culicis)	Bacteria	Proteobacteria	BetaProteobacteria	unclassified	unclassified	Candidatus Kinetoplastibacterium
Candidatus Kinetoplastibacterium blastocrithidii TCC012E	Bacteria	Proteobacteria	BetaProteobacteria	unclassified	unclassified	Candidatus Kinetoplastibacterium
Candidatus Kinetoplastibacterium crithidii (ex Angomonas deanei ATCC 30255)	Bacteria	Proteobacteria	BetaProteobacteria	unclassified	unclassified	Candidatus Kinetoplastibacterium
Candidatus Kinetoplastibacterium crithidii TCC036E	Bacteria	Proteobacteria	BetaProteobacteria	unclassified	unclassified	Candidatus Kinetoplastibacterium
Candidatus Kinetoplastibacterium desouzaii TCC079E	Bacteria	Proteobacteria	BetaProteobacteria	unclassified	unclassified	Candidatus Kinetoplastibacterium
Candidatus Kinetoplastibacterium galatii TCC219	Bacteria	Proteobacteria	BetaProteobacteria	unclassified	unclassified	Candidatus Kinetoplastibacterium
Candidatus Kinetoplastibacterium oncopeltii TCC290E	Bacteria	Proteobacteria	BetaProteobacteria	unclassified	unclassified	Candidatus Kinetoplastibacterium
Candidatus Koribacter versatilis Ellin345	Bacteria	Acidobacteria	Acidobacteriia	Acidobacteriales	Acidobacteriaceae	Candidatus Koribacter
Candidatus Kryptobacter tengchongensis GFM JGI-2 Ga0063198	Bacteria	Kryptonia	unclassified	unclassified	unclassified	Candidatus Kryptomonas
Candidatus Kryptobacter tengchongensis GFM JGI-3 Ga0063199	Bacteria	Kryptonia	unclassified	unclassified	unclassified	Candidatus Kryptomonas
Candidatus Liberibacter americanus Sao Paulo	Bacteria	Proteobacteria	AlphaProteobacteria	Rhizobiales	Rhizobiaceae	Candidatus Liberibacter
Candidatus Liberibacter asiaticus gxpsy	Bacteria	Proteobacteria	AlphaProteobacteria	Rhizobiales	Rhizobiaceae	Candidatus Liberibacter
Candidatus Liberibacter asiaticus Ishi-1	Bacteria	Proteobacteria	AlphaProteobacteria	Rhizobiales	Rhizobiaceae	Candidatus Liberibacter
Candidatus Liberibacter asiaticus psy62	Bacteria	Proteobacteria	AlphaProteobacteria	Rhizobiales	Rhizobiaceae	Candidatus Liberibacter
Candidatus Liberibacter solanacearum CLso-ZC1	Bacteria	Proteobacteria	AlphaProteobacteria	Rhizobiales	Rhizobiaceae	Candidatus Liberibacter
Candidatus Midichloria mitochondrii IricVA	Bacteria	Proteobacteria	AlphaProteobacteria	Rickettsiales	Candidatus Midichloriaceae	Candidatus Midichloria
Candidatus Moranella endobia PCIT	Bacteria	Proteobacteria	GammaProteobacteria	Enterobacteriales	Enterobacteriaceae	Candidatus Moranella
Candidatus Moranella endobia PCVAL	Bacteria	Proteobacteria	GammaProteobacteria	Enterobacteriales	Enterobacteriaceae	Candidatus Moranella
Candidatus Mycoplasma haemolamae Purdue	Bacteria	Tenericutes	Mollicutes	Mycoplasmatales	Mycoplasmataceae	Candidatus Mycoplasma
Candidatus Nasuia deltocephalinicola NAS-ALF	Bacteria	Proteobacteria	BetaProteobacteria	unclassified	unclassified	Candidatus Nasuia
Candidatus Nitrospira defluvii	Bacteria	Nitrospirae	Nitrospira	Nitrospirales	Nitrospiraceae	Candidatus Nitrospira
Candidatus Pelagibacter sp. IMCC9063	Bacteria	Proteobacteria	AlphaProteobacteria	unclassified	unclassified	Candidatus Pelagibacter
Candidatus Pelagibacter ubique SAR11 HTCC1062	Bacteria	Proteobacteria	AlphaProteobacteria	Pelagibacterales	Pelagibacteraceae	Candidatus Pelagibacter
Candidatus Phytoplasma aster yellows witches-broom AY-WB	Bacteria	Tenericutes	Mollicutes	Acholeplasmatales	Acholeplasmataceae	Candidatus Phytoplasma
Candidatus Phytoplasma australiense	Bacteria	Tenericutes	Mollicutes	Acholeplasmatales	Acholeplasmataceae	Candidatus Phytoplasma
Candidatus Phytoplasma australiense NZSb11	Bacteria	Tenericutes	Mollicutes	Acholeplasmatales	Acholeplasmataceae	Candidatus Phytoplasma
Candidatus Phytoplasma mali AT	Bacteria	Tenericutes	Mollicutes	Acholeplasmatales	Acholeplasmataceae	Candidatus Phytoplasma
Candidatus Phytoplasma onion yellows OY-M	Bacteria	Tenericutes	Mollicutes	Acholeplasmatales	Acholeplasmataceae	Candidatus Phytoplasma
Candidatus Phytoplasma solani 284/09	Bacteria	Tenericutes	Mollicutes	Acholeplasmatales	Acholeplasmataceae	Candidatus Phytoplasma
Candidatus Portiera aleyrodidarum	Bacteria	Proteobacteria	GammaProteobacteria	Oceanospirillales	Halomonadaceae	Candidatus Portiera
Candidatus Portiera aleyrodidarum BT-B	Bacteria	Proteobacteria	GammaProteobacteria	Oceanospirillales	Halomonadaceae	Candidatus Portiera
Candidatus Portiera aleyrodidarum BT-B-HRs	Bacteria	Proteobacteria	GammaProteobacteria	Oceanospirillales	Halomonadaceae	Candidatus Portiera
Candidatus Portiera aleyrodidarum BT-Q-AWRs	Bacteria	Proteobacteria	GammaProteobacteria	Oceanospirillales	Halomonadaceae	Candidatus Portiera
Candidatus Portiera aleyrodidarum BT-QVLC	Bacteria	Proteobacteria	GammaProteobacteria	Oceanospirillales	Halomonadaceae	Candidatus Portiera
Candidatus Portiera aleyrodidarum MED (Bemisia tabaci)	Bacteria	Proteobacteria	GammaProteobacteria	Oceanospirillales	Halomonadaceae	Candidatus Portiera
Candidatus Portiera aleyrodidarum TV (unscreened)	Bacteria	Proteobacteria	GammaProteobacteria	Oceanospirillales	Halomonadaceae	Candidatus Portiera
Candidatus Profftella armatura	Bacteria	Proteobacteria	BetaProteobacteria	unclassified	unclassified	Candidatus Profftella
Candidatus Protochlamydia amoebophila UWE25	Bacteria	Chlamydiae	Chlamydiia	Chlamydiales	Parachlamydiaceae	Candidatus Protochlamydia
Candidatus Rickettsia amblyommii GAT-30V	Bacteria	Proteobacteria	AlphaProteobacteria	Rickettsiales	Rickettsiaceae	Candidatus Rickettsia
Candidatus Riesia pediculicola USDA	Bacteria	Proteobacteria	GammaProteobacteria	Enterobacteriales	Enterobacteriaceae	Candidatus Riesia
Candidatus Ruthia magnifica Cm	Bacteria	Proteobacteria	GammaProteobacteria	unclassified	unclassified	Candidatus Ruthia
Candidatus Saccharibacteria oral taxon TM7x Ga0063365	Bacteria	Candidatus Saccharibacteria	unclassified	unclassified	unclassified	unclassified
Candidatus Saccharimonas aalborgensis	Bacteria	Candidatus Saccharibacteria	unclassified	unclassified	unclassified	Candidatus Saccharimonas
Candidatus Sulcia muelleri BGSS	Bacteria	Bacteroidetes	Flavobacteriia	Flavobacteriales	unclassified	Candidatus Sulcia
Candidatus Sulcia muelleri CARI	Bacteria	Bacteroidetes	Flavobacteriia	Flavobacteriales	unclassified	Candidatus Sulcia
Candidatus Sulcia muelleri DMIN	Bacteria	Bacteroidetes	Flavobacteriia	Flavobacteriales	unclassified	Candidatus Sulcia
Candidatus Sulcia muelleri GWSS	Bacteria	Bacteroidetes	Flavobacteriia	Flavobacteriales	unclassified	Candidatus Sulcia
Candidatus Sulcia muelleri ML	Bacteria	Bacteroidetes	Flavobacteriia	Flavobacteriales	unclassified	Candidatus Sulcia
Candidatus Sulcia muelleri PSPU	Bacteria	Bacteroidetes	Flavobacteriia	Flavobacteriales	unclassified	Candidatus Sulcia
Candidatus Sulcia muelleri SMDSEM	Bacteria	Bacteroidetes	Flavobacteriia	Flavobacteriales	unclassified	Candidatus Sulcia
Candidatus Sulcia muelleri Sulcia-ALF	Bacteria	Bacteroidetes	Flavobacteriia	Flavobacteriales	unclassified	Candidatus Sulcia
Candidatus Sulcia muelleri TETUND	Bacteria	Bacteroidetes	Flavobacteriia	Flavobacteriales	unclassified	Candidatus Sulcia
Candidatus Symbiobacter mobilis CR (contamination screened)	Bacteria	Proteobacteria	BetaProteobacteria	Burkholderiales	Comamonadaceae	Candidatus Symbiobacter
Candidatus Thioglobus sp. EF1	Bacteria	Proteobacteria	GammaProteobacteria	unclassified	unclassified	Candidatus Thioglobus
Candidatus Tremblaya phenacola PAVE	Bacteria	Proteobacteria	BetaProteobacteria	unclassified	unclassified	Candidatus Tremblaya
Candidatus Tremblaya princeps PCIT	Bacteria	Proteobacteria	BetaProteobacteria	unclassified	unclassified	Candidatus Tremblaya
Candidatus Tremblaya princeps PCVAL	Bacteria	Proteobacteria	BetaProteobacteria	unclassified	unclassified	Candidatus Tremblaya
Candidatus Uzinura diaspidicola ASNER	Bacteria	Bacteroidetes	Flavobacteriia	Flavobacteriales	unclassified	Candidatus Uzinura
Candidatus Vesicomyosocius okutanii HA	Bacteria	Proteobacteria	GammaProteobacteria	unclassified	unclassified	Candidatus Vesicomyosocius
Candidatus Zinderia insecticola CARI	Bacteria	Proteobacteria	BetaProteobacteria	Burkholderiales	Oxalobacteraceae	Candidatus Zinderia
Capnocytophaga canimorsus Cc5	Bacteria	Bacteroidetes	Flavobacteriia	Flavobacteriales	Flavobacteriaceae	Capnocytophaga
Capnocytophaga ochracea VPI 2845, DSM 7271	Bacteria	Bacteroidetes	Flavobacteriia	Flavobacteriales	Flavobacteriaceae	Capnocytophaga
Carnobacterium sp. 17-4	Bacteria	Firmicutes	Bacilli	Lactobacillales	Carnobacteriaceae	Carnobacterium
Carnobacterium sp. WN1359	Bacteria	Firmicutes	Bacilli	Lactobacillales	Carnobacteriaceae	Carnobacterium
Castellaniella defragrans 65Phen	Bacteria	Proteobacteria	BetaProteobacteria	Burkholderiales	Alcaligenaceae	Castellaniella
Cedecea neteri ND02	Bacteria	Proteobacteria	GammaProteobacteria	Enterobacteriales	Enterobacteraceae	Cedecea
Cedecea neteri SSMD04	Bacteria	Proteobacteria	GammaProteobacteria	Enterobacteriales	Enterobacteraceae	Cedecea
Cedecea sp. ND14a	Bacteria	Proteobacteria	GammaProteobacteria	Enterobacteriales	Enterobacteraceae	Cedecea
Cedecea sp. ND14b	Bacteria	Proteobacteria	GammaProteobacteria	Enterobacteriales	Enterobacteraceae	Cedecea
Cellulomonas fimi NRS 133, ATCC 484	Bacteria	Actinobacteria	Actinobacteria	Micrococcales	Cellulomonadaceae	Cellulomonas
Cellulomonas gilvus ATCC 13127	Bacteria	Actinobacteria	Actinobacteria	Micrococcales	Cellulomonadaceae	Cellulomonas
Cellulophaga algicola IC166, DSM 14237	Bacteria	Bacteroidetes	Flavobacteriia	Flavobacteriales	Flavobacteriaceae	Cellulophaga
Cellulophaga lytica HI1	Bacteria	Bacteroidetes	Flavobacteriia	Flavobacteriales	Flavobacteriaceae	Cellulophaga
Cellulophaga lytica LIM-21, DSM 7489	Bacteria	Bacteroidetes	Flavobacteriia	Flavobacteriales	Flavobacteriaceae	Cellulophaga
Cellulosilyticum lentocellum RHM5, DSM 5427	Bacteria	Firmicutes	Clostridia	Clostridiales	Lachnospiraceae	Cellulosilyticum
Chelativorans sp. BNC1	Bacteria	Proteobacteria	AlphaProteobacteria	Rhizobiales	Phyllobacteriaceae	Chelativorans
Chelatococcus sp. CO-6	Bacteria	Proteobacteria	AlphaProteobacteria	Rhizobiales	Beijerinckiaceae	Chelatococcus
Chitinophaga pinensis UQM 2034, DSM 2588	Bacteria	Bacteroidetes	Sphingobacteriia	Sphingobacteriales	Chitinophagaceae	Chitinophaga
Chlamydia muridarum MoPn / Nigg	Bacteria	Chlamydiae	Chlamydiia	Chlamydiales	Chlamydiaceae	Chlamydia
Chlamydia muridarum Nigg 2 MCR	Bacteria	Chlamydiae	Chlamydiia	Chlamydiales	Chlamydiaceae	Chlamydia
Chlamydia pecorum P787	Bacteria	Chlamydiae	Chlamydiia	Chlamydiales	Chlamydiaceae	Chlamydia
Chlamydia pecorum PV3056/3	Bacteria	Chlamydiae	Chlamydiia	Chlamydiales	Chlamydiaceae	Chlamydia
Chlamydia pecorum W73	Bacteria	Chlamydiae	Chlamydiia	Chlamydiales	Chlamydiaceae	Chlamydia
Chlamydia psittaci 01DC12	Bacteria	Chlamydiae	Chlamydiia	Chlamydiales	Chlamydiaceae	Chlamydia
Chlamydia psittaci 84/55	Bacteria	Chlamydiae	Chlamydiia	Chlamydiales	Chlamydiaceae	Chlamydia
Chlamydia psittaci CP3	Bacteria	Chlamydiae	Chlamydiia	Chlamydiales	Chlamydiaceae	Chlamydia
Chlamydia psittaci GR9	Bacteria	Chlamydiae	Chlamydiia	Chlamydiales	Chlamydiaceae	Chlamydia
Chlamydia psittaci M56	Bacteria	Chlamydiae	Chlamydiia	Chlamydiales	Chlamydiaceae	Chlamydia
Chlamydia psittaci MN	Bacteria	Chlamydiae	Chlamydiia	Chlamydiales	Chlamydiaceae	Chlamydia
Chlamydia psittaci NJ1	Bacteria	Chlamydiae	Chlamydiia	Chlamydiales	Chlamydiaceae	Chlamydia
Chlamydia psittaci VS225	Bacteria	Chlamydiae	Chlamydiia	Chlamydiales	Chlamydiaceae	Chlamydia
Chlamydia psittaci WC	Bacteria	Chlamydiae	Chlamydiia	Chlamydiales	Chlamydiaceae	Chlamydia
Chlamydia psittaci WS/RT/E30	Bacteria	Chlamydiae	Chlamydiia	Chlamydiales	Chlamydiaceae	Chlamydia
Chlamydia sp. 10DC88	Bacteria	Chlamydiae	Chlamydiia	Chlamydiales	Chlamydiaceae	Chlamydia
Chlamydia trachomatis A/363	Bacteria	Chlamydiae	Chlamydiia	Chlamydiales	Chlamydiaceae	Chlamydia
Chlamydia trachomatis A/7249	Bacteria	Chlamydiae	Chlamydiia	Chlamydiales	Chlamydiaceae	Chlamydia
Chlamydia trachomatis A2497	Bacteria	Chlamydiae	Chlamydiia	Chlamydiales	Chlamydiaceae	Chlamydia
Chlamydia trachomatis C/TW-3	Bacteria	Chlamydiae	Chlamydiia	Chlamydiales	Chlamydiaceae	Chlamydia
Chlamydia trachomatis D-EC	Bacteria	Chlamydiae	Chlamydiia	Chlamydiales	Chlamydiaceae	Chlamydia
Chlamydia trachomatis D-LC	Bacteria	Chlamydiae	Chlamydiia	Chlamydiales	Chlamydiaceae	Chlamydia
Chlamydia trachomatis D/SotonD1	Bacteria	Chlamydiae	Chlamydiia	Chlamydiales	Chlamydiaceae	Chlamydia
Chlamydia trachomatis D/SotonD5	Bacteria	Chlamydiae	Chlamydiia	Chlamydiales	Chlamydiaceae	Chlamydia
Chlamydia trachomatis D/SotonD6	Bacteria	Chlamydiae	Chlamydiia	Chlamydiales	Chlamydiaceae	Chlamydia
Chlamydia trachomatis E/11023	Bacteria	Chlamydiae	Chlamydiia	Chlamydiales	Chlamydiaceae	Chlamydia
Chlamydia trachomatis E/150	Bacteria	Chlamydiae	Chlamydiia	Chlamydiales	Chlamydiaceae	Chlamydia
Chlamydia trachomatis E/Bour	Bacteria	Chlamydiae	Chlamydiia	Chlamydiales	Chlamydiaceae	Chlamydia
Chlamydia trachomatis E/C599	Bacteria	Chlamydiae	Chlamydiia	Chlamydiales	Chlamydiaceae	Chlamydia
Chlamydia trachomatis E/SotonE4	Bacteria	Chlamydiae	Chlamydiia	Chlamydiales	Chlamydiaceae	Chlamydia
Chlamydia trachomatis E/SotonE8	Bacteria	Chlamydiae	Chlamydiia	Chlamydiales	Chlamydiaceae	Chlamydia
Chlamydia trachomatis E/SW3	Bacteria	Chlamydiae	Chlamydiia	Chlamydiales	Chlamydiaceae	Chlamydia
Chlamydia trachomatis F/SotonF3	Bacteria	Chlamydiae	Chlamydiia	Chlamydiales	Chlamydiaceae	Chlamydia
Chlamydia trachomatis F/SW4	Bacteria	Chlamydiae	Chlamydiia	Chlamydiales	Chlamydiaceae	Chlamydia
Chlamydia trachomatis F/SW5	Bacteria	Chlamydiae	Chlamydiia	Chlamydiales	Chlamydiaceae	Chlamydia
Chlamydia trachomatis F/SWFPminus	Bacteria	Chlamydiae	Chlamydiia	Chlamydiales	Chlamydiaceae	Chlamydia
Chlamydia trachomatis G/11074	Bacteria	Chlamydiae	Chlamydiia	Chlamydiales	Chlamydiaceae	Chlamydia
Chlamydia trachomatis G/9301	Bacteria	Chlamydiae	Chlamydiia	Chlamydiales	Chlamydiaceae	Chlamydia
Chlamydia trachomatis G/9768	Bacteria	Chlamydiae	Chlamydiia	Chlamydiales	Chlamydiaceae	Chlamydia
Chlamydia trachomatis G/SotonG1	Bacteria	Chlamydiae	Chlamydiia	Chlamydiales	Chlamydiaceae	Chlamydia
Chlamydia trachomatis Ia/SotonIa1	Bacteria	Chlamydiae	Chlamydiia	Chlamydiales	Chlamydiaceae	Chlamydia
Chlamydia trachomatis Ia/SotonIa3	Bacteria	Chlamydiae	Chlamydiia	Chlamydiales	Chlamydiaceae	Chlamydia
Chlamydia trachomatis IU824	Bacteria	Chlamydiae	Chlamydiia	Chlamydiales	Chlamydiaceae	Chlamydia
Chlamydia trachomatis IU888	Bacteria	Chlamydiae	Chlamydiia	Chlamydiales	Chlamydiaceae	Chlamydia
Chlamydia trachomatis J6276tet1	Bacteria	Chlamydiae	Chlamydiia	Chlamydiales	Chlamydiaceae	Chlamydia
Chlamydia trachomatis K/SotonK1	Bacteria	Chlamydiae	Chlamydiia	Chlamydiales	Chlamydiaceae	Chlamydia
Chlamydia trachomatis L1/115	Bacteria	Chlamydiae	Chlamydiia	Chlamydiales	Chlamydiaceae	Chlamydia
Chlamydia trachomatis L1/1322/p2	Bacteria	Chlamydiae	Chlamydiia	Chlamydiales	Chlamydiaceae	Chlamydia
Chlamydia trachomatis L1/224	Bacteria	Chlamydiae	Chlamydiia	Chlamydiales	Chlamydiaceae	Chlamydia
Chlamydia trachomatis L1/440/LN	Bacteria	Chlamydiae	Chlamydiia	Chlamydiales	Chlamydiaceae	Chlamydia
Chlamydia trachomatis L2/25667R	Bacteria	Chlamydiae	Chlamydiia	Chlamydiales	Chlamydiaceae	Chlamydia
Chlamydia trachomatis L2/434/Bu(f)	Bacteria	Chlamydiae	Chlamydiia	Chlamydiales	Chlamydiaceae	Chlamydia
Chlamydia trachomatis L2/434/Bu(i)	Bacteria	Chlamydiae	Chlamydiia	Chlamydiales	Chlamydiaceae	Chlamydia
Chlamydia trachomatis L2b/795	Bacteria	Chlamydiae	Chlamydiia	Chlamydiales	Chlamydiaceae	Chlamydia
Chlamydia trachomatis L2b/8200/07	Bacteria	Chlamydiae	Chlamydiia	Chlamydiales	Chlamydiaceae	Chlamydia
Chlamydia trachomatis L2b/Ams1	Bacteria	Chlamydiae	Chlamydiia	Chlamydiales	Chlamydiaceae	Chlamydia
Chlamydia trachomatis L2b/Ams2	Bacteria	Chlamydiae	Chlamydiia	Chlamydiales	Chlamydiaceae	Chlamydia
Chlamydia trachomatis L2b/Ams3	Bacteria	Chlamydiae	Chlamydiia	Chlamydiales	Chlamydiaceae	Chlamydia
Chlamydia trachomatis L2b/Ams4	Bacteria	Chlamydiae	Chlamydiia	Chlamydiales	Chlamydiaceae	Chlamydia
Chlamydia trachomatis L2b/Ams5	Bacteria	Chlamydiae	Chlamydiia	Chlamydiales	Chlamydiaceae	Chlamydia
Chlamydia trachomatis L2b/Canada1	Bacteria	Chlamydiae	Chlamydiia	Chlamydiales	Chlamydiaceae	Chlamydia
Chlamydia trachomatis L2b/Canada2	Bacteria	Chlamydiae	Chlamydiia	Chlamydiales	Chlamydiaceae	Chlamydia
Chlamydia trachomatis L2b/CS19/08	Bacteria	Chlamydiae	Chlamydiia	Chlamydiales	Chlamydiaceae	Chlamydia
Chlamydia trachomatis L2b/CS784/08	Bacteria	Chlamydiae	Chlamydiia	Chlamydiales	Chlamydiaceae	Chlamydia
Chlamydia trachomatis L2b/CV204	Bacteria	Chlamydiae	Chlamydiia	Chlamydiales	Chlamydiaceae	Chlamydia
Chlamydia trachomatis L2b/LST	Bacteria	Chlamydiae	Chlamydiia	Chlamydiales	Chlamydiaceae	Chlamydia
Chlamydia trachomatis L2b/UCH-2	Bacteria	Chlamydiae	Chlamydiia	Chlamydiales	Chlamydiaceae	Chlamydia
Chlamydia trachomatis L2c	Bacteria	Chlamydiae	Chlamydiia	Chlamydiales	Chlamydiaceae	Chlamydia
Chlamydia trachomatis L3/404/LN	Bacteria	Chlamydiae	Chlamydiia	Chlamydiales	Chlamydiaceae	Chlamydia
Chlamydia trachomatis RC-F69	Bacteria	Chlamydiae	Chlamydiia	Chlamydiales	Chlamydiaceae	Chlamydia
Chlamydia trachomatis RC-Fs342	Bacteria	Chlamydiae	Chlamydiia	Chlamydiales	Chlamydiaceae	Chlamydia
Chlamydia trachomatis RC-Fs852	Bacteria	Chlamydiae	Chlamydiia	Chlamydiales	Chlamydiaceae	Chlamydia
Chlamydia trachomatis RC-J/971	Bacteria	Chlamydiae	Chlamydiia	Chlamydiales	Chlamydiaceae	Chlamydia
Chlamydia trachomatis RC-J943	Bacteria	Chlamydiae	Chlamydiia	Chlamydiales	Chlamydiaceae	Chlamydia
Chlamydia trachomatis RC-J953	Bacteria	Chlamydiae	Chlamydiia	Chlamydiales	Chlamydiaceae	Chlamydia
Chlamydia trachomatis RC-J966	Bacteria	Chlamydiae	Chlamydiia	Chlamydiales	Chlamydiaceae	Chlamydia
Chlamydia trachomatis RC-JL2s3	Bacteria	Chlamydiae	Chlamydiia	Chlamydiales	Chlamydiaceae	Chlamydia
Chlamydia trachomatis RC-Js122	Bacteria	Chlamydiae	Chlamydiia	Chlamydiales	Chlamydiaceae	Chlamydia
Chlamydia trachomatis RC-L2/55	Bacteria	Chlamydiae	Chlamydiia	Chlamydiales	Chlamydiaceae	Chlamydia
Chlamydia trachomatis RC-L2s46	Bacteria	Chlamydiae	Chlamydiia	Chlamydiales	Chlamydiaceae	Chlamydia
Chlamydia trachomatis sv. A HAR-13	Bacteria	Chlamydiae	Chlamydiia	Chlamydiales	Chlamydiaceae	Chlamydia
Chlamydia trachomatis sv. B B/TZ1A828/OT	Bacteria	Chlamydiae	Chlamydiia	Chlamydiales	Chlamydiaceae	Chlamydia
Chlamydia trachomatis sv. B Jali20/OT	Bacteria	Chlamydiae	Chlamydiia	Chlamydiales	Chlamydiaceae	Chlamydia
Chlamydia trachomatis sv. D D/UW-3/CX	Bacteria	Chlamydiae	Chlamydiia	Chlamydiales	Chlamydiaceae	Chlamydia
Chlamydia trachomatis sv. E Sweden2	Bacteria	Chlamydiae	Chlamydiia	Chlamydiales	Chlamydiaceae	Chlamydia
Chlamydia trachomatis sv. G G/11222	Bacteria	Chlamydiae	Chlamydiia	Chlamydiales	Chlamydiaceae	Chlamydia
Chlamydia trachomatis sv. L2 434/BU	Bacteria	Chlamydiae	Chlamydiia	Chlamydiales	Chlamydiaceae	Chlamydia
Chlamydia trachomatis sv. L2 L2b/UCH-1/proctitis	Bacteria	Chlamydiae	Chlamydiia	Chlamydiales	Chlamydiaceae	Chlamydia
Chlamydophila abortus AB7	Bacteria	Chlamydiae	Chlamydiia	Chlamydiales	Chlamydiaceae	Chlamydophila
Chlamydophila abortus S26/3	Bacteria	Chlamydiae	Chlamydiia	Chlamydiales	Chlamydiaceae	Chlamydophila
Chlamydophila caviae GPIC	Bacteria	Chlamydiae	Chlamydiia	Chlamydiales	Chlamydiaceae	Chlamydophila
Chlamydophila felis Fe/C-56	Bacteria	Chlamydiae	Chlamydiia	Chlamydiales	Chlamydiaceae	Chlamydophila
Chlamydophila pecorum E58	Bacteria	Chlamydiae	Chlamydiia	Chlamydiales	Chlamydiaceae	Chlamydophila
Chlamydophila pneumoniae AR39	Bacteria	Chlamydiae	Chlamydiia	Chlamydiales	Chlamydiaceae	Chlamydophila
Chlamydophila pneumoniae CWL029	Bacteria	Chlamydiae	Chlamydiia	Chlamydiales	Chlamydiaceae	Chlamydophila
Chlamydophila pneumoniae J138	Bacteria	Chlamydiae	Chlamydiia	Chlamydiales	Chlamydiaceae	Chlamydophila
Chlamydophila pneumoniae LPCoLN	Bacteria	Chlamydiae	Chlamydiia	Chlamydiales	Chlamydiaceae	Chlamydophila
Chlamydophila pneumoniae TW-183	Bacteria	Chlamydiae	Chlamydiia	Chlamydiales	Chlamydiaceae	Chlamydophila
Chlamydophila psittaci 01DC11	Bacteria	Chlamydiae	Chlamydiia	Chlamydiales	Chlamydiaceae	Chlamydophila
Chlamydophila psittaci 02DC15	Bacteria	Chlamydiae	Chlamydiia	Chlamydiales	Chlamydiaceae	Chlamydophila
Chlamydophila psittaci 08DC60	Bacteria	Chlamydiae	Chlamydiia	Chlamydiales	Chlamydiaceae	Chlamydophila
Chlamydophila psittaci 6BC	Bacteria	Chlamydiae	Chlamydiia	Chlamydiales	Chlamydiaceae	Chlamydophila
Chlamydophila psittaci C19/98	Bacteria	Chlamydiae	Chlamydiia	Chlamydiales	Chlamydiaceae	Chlamydophila
Chlamydophila psittaci Mat116	Bacteria	Chlamydiae	Chlamydiia	Chlamydiales	Chlamydiaceae	Chlamydophila
Chlorobaculum parvum DSM 263	Bacteria	Chlorobi	Chlorobia	Chlorobiales	Chlorobiaceae	Chlorobaculum
Chlorobium chlorochromatii CaD3	Bacteria	Chlorobi	Chlorobia	Chlorobiales	Chlorobiaceae	Chlorobium
Chlorobium limicola DSM 245	Bacteria	Chlorobi	Chlorobia	Chlorobiales	Chlorobiaceae	Chlorobium
Chlorobium phaeobacteroides BS1	Bacteria	Chlorobi	Chlorobia	Chlorobiales	Chlorobiaceae	Chlorobium
Chlorobium phaeobacteroides DSM 266	Bacteria	Chlorobi	Chlorobia	Chlorobiales	Chlorobiaceae	Chlorobium
Chlorobium phaeovibrioides DSM 265	Bacteria	Chlorobi	Chlorobia	Chlorobiales	Chlorobiaceae	Chlorobium
Chlorobium tepidum TLS	Bacteria	Chlorobi	Chlorobia	Chlorobiales	Chlorobiaceae	Chlorobium
Chloroherpeton thalassium ATCC 35110	Bacteria	Chlorobi	Chlorobia	Chlorobiales	Chlorobiaceae	Chloroherpeton
Chondromyces crocatus Cm c5	Bacteria	Proteobacteria	DeltaProteobacteria	Myxococcales	Polyangiaceae	Chondromyces
Chromobacterium violaceum ATCC 12472	Bacteria	Proteobacteria	BetaProteobacteria	Neisseriales	Chromobacteriaceae	Chromobacterium
Chryseobacterium sp. StRB126	Bacteria	Bacteroidetes	Flavobacteriia	Flavobacteriales	Flavobacteriaceae	Chryseobacterium
Chthonomonas calidirosea T49, DSM 23976 (Chthonomonas calirisosea T49, DSM 23976)	Bacteria	Armatimonadetes	Chthonomonadetes	Chthonomonadales	Chthonomonadaceae	Chthonomonas
Citrobacter amalonaticus Y19	Bacteria	Proteobacteria	GammaProteobacteria	Enterobacteriales	Enterobacteriaceae	Citrobacter
Citrobacter freundii CFNIH1	Bacteria	Proteobacteria	GammaProteobacteria	Enterobacteriales	Enterobacteriaceae	Citrobacter
Citrobacter koseri ATCC BAA-895	Bacteria	Proteobacteria	GammaProteobacteria	Enterobacteriales	Enterobacteriaceae	Citrobacter
Citrobacter rodentium ICC168	Bacteria	Proteobacteria	GammaProteobacteria	Enterobacteriales	Enterobacteriaceae	Citrobacter
Clavibacter michiganensis insidiosus R1-1	Bacteria	Actinobacteria	Actinobacteria	Actinomycetales	Microbacteriaceae	Clavibacter
Clavibacter michiganensis michiganensis NCPPB 382	Bacteria	Actinobacteria	Actinobacteria	Actinomycetales	Microbacteriaceae	Clavibacter
Clavibacter michiganensis PF008	Bacteria	Actinobacteria	Actinobacteria	Actinomycetales	Microbacteriaceae	Clavibacter
Clavibacter michiganensis sepedonicus ATCC 33113	Bacteria	Actinobacteria	Actinobacteria	Actinomycetales	Microbacteriaceae	Clavibacter
Clostridiales genomosp. BVAB3 UPII9-5	Bacteria	Firmicutes	Clostridia	Clostridiales	unclassified	unclassified
Clostridiales sp. SM4/1	Bacteria	Firmicutes	Clostridia	Clostridiales	unclassified	unclassified
Clostridiales sp. SS3/4	Bacteria	Firmicutes	Clostridia	Clostridiales	unclassified	unclassified
Clostridiales sp. SSC/2	Bacteria	Firmicutes	Clostridia	Clostridiales	unclassified	unclassified
Clostridium acetobutylicum ATCC 824	Bacteria	Firmicutes	Clostridia	Clostridiales	Peptostreptococcaceae	Clostridium
Clostridium acetobutylicum DSM 1731	Bacteria	Firmicutes	Clostridia	Clostridiales	Peptostreptococcaceae	Clostridium
Clostridium acetobutylicum EA 2018	Bacteria	Firmicutes	Clostridia	Clostridiales	Peptostreptococcaceae	Clostridium
Clostridium autoethanogenum DSM 10061	Bacteria	Firmicutes	Clostridia	Clostridiales	Peptostreptococcaceae	Clostridium
Clostridium baratii str. Sullivan	Bacteria	Firmicutes	Clostridia	Clostridiales	Peptostreptococcaceae	Clostridium
Clostridium beijerinckii NCIMB 8052	Bacteria	Firmicutes	Clostridia	Clostridiales	Peptostreptococcaceae	Clostridium
Clostridium botulinum 202F	Bacteria	Firmicutes	Clostridia	Clostridiales	Peptostreptococcaceae	Clostridium
Clostridium botulinum B Eklund 17B	Bacteria	Firmicutes	Clostridia	Clostridiales	Peptostreptococcaceae	Clostridium
Clostridium botulinum Ba4 657	Bacteria	Firmicutes	Clostridia	Clostridiales	Peptostreptococcaceae	Clostridium
Clostridium botulinum BoNT/A1 Hall	Bacteria	Firmicutes	Clostridia	Clostridiales	Peptostreptococcaceae	Clostridium
Clostridium botulinum BoNT/A2 Kyoto-F	Bacteria	Firmicutes	Clostridia	Clostridiales	Peptostreptococcaceae	Clostridium
Clostridium botulinum CDC_297	Bacteria	Firmicutes	Clostridia	Clostridiales	Peptostreptococcaceae	Clostridium
Clostridium botulinum E3 Alaska E43	Bacteria	Firmicutes	Clostridia	Clostridiales	Peptostreptococcaceae	Clostridium
Clostridium botulinum F 230613	Bacteria	Firmicutes	Clostridia	Clostridiales	Peptostreptococcaceae	Clostridium
Clostridium botulinum F Langeland	Bacteria	Firmicutes	Clostridia	Clostridiales	Peptostreptococcaceae	Clostridium
Clostridium botulinum H04402 065	Bacteria	Firmicutes	Clostridia	Clostridiales	Peptostreptococcaceae	Clostridium
Clostridium botulinum NCTC 8266	Bacteria	Firmicutes	Clostridia	Clostridiales	Peptostreptococcaceae	Clostridium
Clostridium botulinum NCTC 8550	Bacteria	Firmicutes	Clostridia	Clostridiales	Peptostreptococcaceae	Clostridium
Clostridium botulinum Prevot_594	Bacteria	Firmicutes	Clostridia	Clostridiales	Peptostreptococcaceae	Clostridium
Clostridium botulinum sv. A BoNT/A1	Bacteria	Firmicutes	Clostridia	Clostridiales	Peptostreptococcaceae	Clostridium
Clostridium botulinum sv. A BoNT/A3 Loch Maree	Bacteria	Firmicutes	Clostridia	Clostridiales	Peptostreptococcaceae	Clostridium
Clostridium botulinum sv. BoNT/B1 Okra	Bacteria	Firmicutes	Clostridia	Clostridiales	Peptostreptococcaceae	Clostridium
Clostridium botulinum sv. Type C/D BKT015925	Bacteria	Firmicutes	Clostridia	Clostridiales	Peptostreptococcaceae	Clostridium
Clostridium botulinum type A - Hall	Bacteria	Firmicutes	Clostridia	Clostridiales	Peptostreptococcaceae	Clostridium
Clostridium carboxidivorans P7	Bacteria	Firmicutes	Clostridia	Clostridiales	Peptostreptococcaceae	Clostridium
Clostridium cellulolyticum H10	Bacteria	Firmicutes	Clostridia	Clostridiales	Peptostreptococcaceae	Clostridium
Clostridium cellulosi DG5	Bacteria	Firmicutes	Clostridia	Clostridiales	Peptostreptococcaceae	Clostridium
Clostridium cellulovorans 743B, ATCC 35296	Bacteria	Firmicutes	Clostridia	Clostridiales	Peptostreptococcaceae	Clostridium
Clostridium cf. saccharolyticum K10	Bacteria	Firmicutes	Clostridia	Clostridiales	Peptostreptococcaceae	Clostridium
Clostridium clariflavum EBR 45, DSM 19732	Bacteria	Firmicutes	Clostridia	Clostridiales	Peptostreptococcaceae	Clostridium
Clostridium difficile 2007855	Bacteria	Firmicutes	Clostridia	Clostridiales	Peptostreptococcaceae	Clostridium
Clostridium difficile 630 (epidemic type X)	Bacteria	Firmicutes	Clostridia	Clostridiales	Peptostreptococcaceae	Clostridium
Clostridium difficile BI1	Bacteria	Firmicutes	Clostridia	Clostridiales	Peptostreptococcaceae	Clostridium
Clostridium difficile BJ08	Bacteria	Firmicutes	Clostridia	Clostridiales	Peptostreptococcaceae	Clostridium
Clostridium difficile CD196	Bacteria	Firmicutes	Clostridia	Clostridiales	Peptostreptococcaceae	Clostridium
Clostridium difficile CF5	Bacteria	Firmicutes	Clostridia	Clostridiales	Peptostreptococcaceae	Clostridium
Clostridium difficile M120	Bacteria	Firmicutes	Clostridia	Clostridiales	Peptostreptococcaceae	Clostridium
Clostridium difficile M68	Bacteria	Firmicutes	Clostridia	Clostridiales	Peptostreptococcaceae	Clostridium
Clostridium difficile R20291	Bacteria	Firmicutes	Clostridia	Clostridiales	Peptostreptococcaceae	Clostridium
Clostridium kluyveri DSM 555	Bacteria	Firmicutes	Clostridia	Clostridiales	Peptostreptococcaceae	Clostridium
Clostridium kluyveri NBRC 12016	Bacteria	Firmicutes	Clostridia	Clostridiales	Peptostreptococcaceae	Clostridium
Clostridium ljungdahlii PETC, DSM 13528	Bacteria	Firmicutes	Clostridia	Clostridiales	Peptostreptococcaceae	Clostridium
Clostridium novyi NT	Bacteria	Firmicutes	Clostridia	Clostridiales	Peptostreptococcaceae	Clostridium
Clostridium pasteurianum BC1	Bacteria	Firmicutes	Clostridia	Clostridiales	Peptostreptococcaceae	Clostridium
Clostridium pasteurianum DSM 525 = ATCC 6013	Bacteria	Firmicutes	Clostridia	Clostridiales	Peptostreptococcaceae	Clostridium
Clostridium pasteurianum DSM 525, ATCC 6013	Bacteria	Firmicutes	Clostridia	Clostridiales	Peptostreptococcaceae	Clostridium
Clostridium perfringens 13	Bacteria	Firmicutes	Clostridia	Clostridiales	Peptostreptococcaceae	Clostridium
Clostridium perfringens ATCC 13124	Bacteria	Firmicutes	Clostridia	Clostridiales	Peptostreptococcaceae	Clostridium
Clostridium perfringens SM101	Bacteria	Firmicutes	Clostridia	Clostridiales	Peptostreptococcaceae	Clostridium
Clostridium phytofermentans ISDg	Bacteria	Firmicutes	Clostridia	Clostridiales	Peptostreptococcaceae	Clostridium
Clostridium saccharoperbutylacetonicum N1-4(HMT) (Cspa)	Bacteria	Firmicutes	Clostridia	Clostridiales	Peptostreptococcaceae	Clostridium
Clostridium scatologenes ATCC 25775	Bacteria	Firmicutes	Clostridia	Clostridiales	Peptostreptococcaceae	Clostridium
Clostridium sp. 1 (Draft 1)	Bacteria	Firmicutes	Clostridia	Clostridiales	Peptostreptococcaceae	Clostridium
Clostridium sp. 2 (Draft 2)	Bacteria	Firmicutes	Clostridia	Clostridiales	Peptostreptococcaceae	Clostridium
Clostridium sp. 4 (Draft 4)	Bacteria	Firmicutes	Clostridia	Clostridiales	Peptostreptococcaceae	Clostridium
Clostridium sp. BNL1100	Bacteria	Firmicutes	Clostridia	Clostridiales	Peptostreptococcaceae	Clostridium
Clostridium sp. M2/40	Bacteria	Firmicutes	Clostridia	Clostridiales	Peptostreptococcaceae	Clostridium
Clostridium sp. SY8519	Bacteria	Firmicutes	Clostridia	Clostridiales	Peptostreptococcaceae	Clostridium
Clostridium sporogenes DSM 795	Bacteria	Firmicutes	Clostridia	Clostridiales	Peptostreptococcaceae	Clostridium
Clostridium sporogenes NCIMB 10696	Bacteria	Firmicutes	Clostridia	Clostridiales	Peptostreptococcaceae	Clostridium
Clostridium stercorarium stercorarium DSM 8532	Bacteria	Firmicutes	Clostridia	Clostridiales	Peptostreptococcaceae	Clostridium
Clostridium sticklandii DSM 519	Bacteria	Firmicutes	Clostridia	Clostridiales	Peptostreptococcaceae	Clostridium
Clostridium tetani Massachusetts E88	Bacteria	Firmicutes	Clostridia	Clostridiales	Peptostreptococcaceae	Clostridium
Clostridium thermocellum AD2	Bacteria	Firmicutes	Clostridia	Clostridiales	Peptostreptococcaceae	Clostridium
Clostridium thermocellum ATCC 27405	Bacteria	Firmicutes	Clostridia	Clostridiales	Peptostreptococcaceae	Clostridium
Clostridium thermocellum LQ8, DSM 1313	Bacteria	Firmicutes	Clostridia	Clostridiales	Peptostreptococcaceae	Clostridium
Collimonas arenae Cal35	Bacteria	Proteobacteria	BetaProteobacteria	Burkholderiales	Oxalobacteraceae	Collimonas
Colwellia psychrerythraea 34H	Bacteria	Proteobacteria	GammaProteobacteria	Alteromonadales	Colwelliaceae	Colwellia
Comamonadaceae bacterium A1	Bacteria	Proteobacteria	BetaProteobacteria	Burkholderiales	Comamonadaceae	unclassified
Comamonadaceae bacterium B1	Bacteria	Proteobacteria	BetaProteobacteria	Burkholderiales	Comamonadaceae	unclassified
Comamonas aquatica CJG	Bacteria	Proteobacteria	BetaProteobacteria	Burkholderiales	Comamonadaceae	Comamonas
Comamonas testosteroni sv. Ba CNB-1	Bacteria	Proteobacteria	BetaProteobacteria	Burkholderiales	Comamonadaceae	Comamonas
Comamonas testosteroni TK102	Bacteria	Proteobacteria	BetaProteobacteria	Burkholderiales	Comamonadaceae	Comamonas
Coprococcus catus GD/7	Bacteria	Firmicutes	Clostridia	Clostridiales	Lachnospiraceae	Coprococcus
Coprococcus sp. ART55/1	Bacteria	Firmicutes	Clostridia	Clostridiales	Lachnospiraceae	Coprococcus
Coraliomargarita akajimensis DSM 45221	Bacteria	Verrucomicrobia	Opitutae	Puniceicoccales	Puniceicoccaceae	Coraliomargarita
Coriobacterium glomerans PW2, DSM 20642	Bacteria	Actinobacteria	Coriobacteridae	Coriobacterineae	Coriobacteriaceae	Coriobacterium
Corynebacterium ammoniagenes DSM 20306 Genome sequencing	Bacteria	Actinobacteria	Actinobacteria	Actinomycetales	Corynebacteriaceae	Corynebacterium
Corynebacterium aquilae S-613 genome sequencing	Bacteria	Actinobacteria	Actinobacteria	Actinomycetales	Corynebacteriaceae	Corynebacterium
Corynebacterium argentoratense DSM 44202	Bacteria	Actinobacteria	Actinobacteria	Actinomycetales	Corynebacteriaceae	Corynebacterium
Corynebacterium atypicum R2070	Bacteria	Actinobacteria	Actinobacteria	Actinomycetales	Corynebacteriaceae	Corynebacterium
Corynebacterium aurimucosum CN-1, ATCC 700975	Bacteria	Actinobacteria	Actinobacteria	Actinomycetales	Corynebacteriaceae	Corynebacterium
Corynebacterium callunae DSM 20147	Bacteria	Actinobacteria	Actinobacteria	Actinomycetales	Corynebacteriaceae	Corynebacterium
Corynebacterium camporealensis DSM 44610 Genome Sequencing	Bacteria	Actinobacteria	Actinobacteria	Actinomycetales	Corynebacteriaceae	Corynebacterium
Corynebacterium casei LMG S-19264	Bacteria	Actinobacteria	Actinobacteria	Actinomycetales	Corynebacteriaceae	Corynebacterium
Corynebacterium diphtheriae 241	Bacteria	Actinobacteria	Actinobacteria	Actinomycetales	Corynebacteriaceae	Corynebacterium
Corynebacterium diphtheriae 31A	Bacteria	Actinobacteria	Actinobacteria	Actinomycetales	Corynebacteriaceae	Corynebacterium
Corynebacterium diphtheriae BH8	Bacteria	Actinobacteria	Actinobacteria	Actinomycetales	Corynebacteriaceae	Corynebacterium
Corynebacterium diphtheriae bv. Gravis	Bacteria	Actinobacteria	Actinobacteria	Actinomycetales	Corynebacteriaceae	Corynebacterium
Corynebacterium diphtheriae C7 (beta)	Bacteria	Actinobacteria	Actinobacteria	Actinomycetales	Corynebacteriaceae	Corynebacterium
Corynebacterium diphtheriae CDCE 8392	Bacteria	Actinobacteria	Actinobacteria	Actinomycetales	Corynebacteriaceae	Corynebacterium
Corynebacterium diphtheriae HC01	Bacteria	Actinobacteria	Actinobacteria	Actinomycetales	Corynebacteriaceae	Corynebacterium
Corynebacterium diphtheriae HC02	Bacteria	Actinobacteria	Actinobacteria	Actinomycetales	Corynebacteriaceae	Corynebacterium
Corynebacterium diphtheriae HC03	Bacteria	Actinobacteria	Actinobacteria	Actinomycetales	Corynebacteriaceae	Corynebacterium
Corynebacterium diphtheriae HC04	Bacteria	Actinobacteria	Actinobacteria	Actinomycetales	Corynebacteriaceae	Corynebacterium
Corynebacterium diphtheriae INCA 402	Bacteria	Actinobacteria	Actinobacteria	Actinomycetales	Corynebacteriaceae	Corynebacterium
Corynebacterium diphtheriae PW8	Bacteria	Actinobacteria	Actinobacteria	Actinomycetales	Corynebacteriaceae	Corynebacterium
Corynebacterium diphtheriae VA01	Bacteria	Actinobacteria	Actinobacteria	Actinomycetales	Corynebacteriaceae	Corynebacterium
Corynebacterium epidermidicanis DSM 45586 Genome Sequencing	Bacteria	Actinobacteria	Actinobacteria	Actinomycetales	Corynebacteriaceae	Corynebacterium
Corynebacterium falsenii BL 8171, DSM 44353	Bacteria	Actinobacteria	Actinobacteria	Actinomycetales	Corynebacteriaceae	Corynebacterium
Corynebacterium glutamicum AR1	Bacteria	Actinobacteria	Actinobacteria	Actinomycetales	Corynebacteriaceae	Corynebacterium
Corynebacterium glutamicum B253	Bacteria	Actinobacteria	Actinobacteria	Actinomycetales	Corynebacteriaceae	Corynebacterium
Corynebacterium glutamicum K051	Bacteria	Actinobacteria	Actinobacteria	Actinomycetales	Corynebacteriaceae	Corynebacterium
Corynebacterium glutamicum Kalinowski ATCC 13032	Bacteria	Actinobacteria	Actinobacteria	Actinomycetales	Corynebacteriaceae	Corynebacterium
Corynebacterium glutamicum MB001	Bacteria	Actinobacteria	Actinobacteria	Actinomycetales	Corynebacteriaceae	Corynebacterium
Corynebacterium glutamicum Nakagawa ATCC 13032	Bacteria	Actinobacteria	Actinobacteria	Actinomycetales	Corynebacteriaceae	Corynebacterium
Corynebacterium glutamicum R	Bacteria	Actinobacteria	Actinobacteria	Actinomycetales	Corynebacteriaceae	Corynebacterium
Corynebacterium glutamicum SCgG1	Bacteria	Actinobacteria	Actinobacteria	Actinomycetales	Corynebacteriaceae	Corynebacterium
Corynebacterium glutamicum SCgG2	Bacteria	Actinobacteria	Actinobacteria	Actinomycetales	Corynebacteriaceae	Corynebacterium
Corynebacterium humireducens NBRC 106098 Genome sequencing	Bacteria	Actinobacteria	Actinobacteria	Actinomycetales	Corynebacteriaceae	Corynebacterium
Corynebacterium jeikeium K411	Bacteria	Actinobacteria	Actinobacteria	Actinomycetales	Corynebacteriaceae	Corynebacterium
Corynebacterium kroppenstedtii DSM 44385	Bacteria	Actinobacteria	Actinobacteria	Actinomycetales	Corynebacteriaceae	Corynebacterium
Corynebacterium kutscheri DSM 20755 Genome Sequencing	Bacteria	Actinobacteria	Actinobacteria	Actinomycetales	Corynebacteriaceae	Corynebacterium
Corynebacterium lactis RW2-5	Bacteria	Actinobacteria	Actinobacteria	Actinomycetales	Corynebacteriaceae	Corynebacterium
Corynebacterium marinum DSM 44953 Genome sequencing	Bacteria	Actinobacteria	Actinobacteria	Actinomycetales	Corynebacteriaceae	Corynebacterium
Corynebacterium phocae DSM 44612 genome sequencing	Bacteria	Actinobacteria	Actinobacteria	Actinomycetales	Corynebacteriaceae	Corynebacterium
Corynebacterium pseudotuberculosis 1/06-A	Bacteria	Actinobacteria	Actinobacteria	Actinomycetales	Corynebacteriaceae	Corynebacterium
Corynebacterium pseudotuberculosis 1002B	Bacteria	Actinobacteria	Actinobacteria	Actinomycetales	Corynebacteriaceae	Corynebacterium
Corynebacterium pseudotuberculosis 12C	Bacteria	Actinobacteria	Actinobacteria	Actinomycetales	Corynebacteriaceae	Corynebacterium
Corynebacterium pseudotuberculosis 226	Bacteria	Actinobacteria	Actinobacteria	Actinomycetales	Corynebacteriaceae	Corynebacterium
Corynebacterium pseudotuberculosis 262	Bacteria	Actinobacteria	Actinobacteria	Actinomycetales	Corynebacteriaceae	Corynebacterium
Corynebacterium pseudotuberculosis 267	Bacteria	Actinobacteria	Actinobacteria	Actinomycetales	Corynebacteriaceae	Corynebacterium
Corynebacterium pseudotuberculosis 29156	Bacteria	Actinobacteria	Actinobacteria	Actinomycetales	Corynebacteriaceae	Corynebacterium
Corynebacterium pseudotuberculosis 31	Bacteria	Actinobacteria	Actinobacteria	Actinomycetales	Corynebacteriaceae	Corynebacterium
Corynebacterium pseudotuberculosis 316	Bacteria	Actinobacteria	Actinobacteria	Actinomycetales	Corynebacteriaceae	Corynebacterium
Corynebacterium pseudotuberculosis 42/02-A	Bacteria	Actinobacteria	Actinobacteria	Actinomycetales	Corynebacteriaceae	Corynebacterium
Corynebacterium pseudotuberculosis 48252	Bacteria	Actinobacteria	Actinobacteria	Actinomycetales	Corynebacteriaceae	Corynebacterium
Corynebacterium pseudotuberculosis C231	Bacteria	Actinobacteria	Actinobacteria	Actinomycetales	Corynebacteriaceae	Corynebacterium
Corynebacterium pseudotuberculosis Cp162	Bacteria	Actinobacteria	Actinobacteria	Actinomycetales	Corynebacteriaceae	Corynebacterium
Corynebacterium pseudotuberculosis CS_10	Bacteria	Actinobacteria	Actinobacteria	Actinomycetales	Corynebacteriaceae	Corynebacterium
Corynebacterium pseudotuberculosis E19B9	Bacteria	Actinobacteria	Actinobacteria	Actinomycetales	Corynebacteriaceae	Corynebacterium
Corynebacterium pseudotuberculosis FRC41	Bacteria	Actinobacteria	Actinobacteria	Actinomycetales	Corynebacteriaceae	Corynebacterium
Corynebacterium pseudotuberculosis Ft_2193/67	Bacteria	Actinobacteria	Actinobacteria	Actinomycetales	Corynebacteriaceae	Corynebacterium
Corynebacterium pseudotuberculosis I19	Bacteria	Actinobacteria	Actinobacteria	Actinomycetales	Corynebacteriaceae	Corynebacterium
Corynebacterium pseudotuberculosis PAT10	Bacteria	Actinobacteria	Actinobacteria	Actinomycetales	Corynebacteriaceae	Corynebacterium
Corynebacterium pseudotuberculosis sv. Equi 258	Bacteria	Actinobacteria	Actinobacteria	Actinomycetales	Corynebacteriaceae	Corynebacterium
Corynebacterium pseudotuberculosis sv. II CIP52.97	Bacteria	Actinobacteria	Actinobacteria	Actinomycetales	Corynebacteriaceae	Corynebacterium
Corynebacterium pseudotuberculosis sv. Ovis 1002	Bacteria	Actinobacteria	Actinobacteria	Actinomycetales	Corynebacteriaceae	Corynebacterium
Corynebacterium pseudotuberculosis sv. Ovis 3/99-5	Bacteria	Actinobacteria	Actinobacteria	Actinomycetales	Corynebacteriaceae	Corynebacterium
Corynebacterium pseudotuberculosis sv. Ovis P54B96	Bacteria	Actinobacteria	Actinobacteria	Actinomycetales	Corynebacteriaceae	Corynebacterium
Corynebacterium pseudotuberculosis VD57	Bacteria	Actinobacteria	Actinobacteria	Actinomycetales	Corynebacteriaceae	Corynebacterium
Corynebacterium resistens DSM 45100	Bacteria	Actinobacteria	Actinobacteria	Actinomycetales	Corynebacteriaceae	Corynebacterium
Corynebacterium singulare IBS B52218 genome sequencing	Bacteria	Actinobacteria	Actinobacteria	Actinomycetales	Corynebacteriaceae	Corynebacterium
Corynebacterium sp. 6931	Bacteria	Actinobacteria	Actinobacteria	Actinomycetales	Corynebacteriaceae	Corynebacterium
Corynebacterium stationis DSM 20302	Bacteria	Actinobacteria	Actinobacteria	Actinomycetales	Corynebacteriaceae	Corynebacterium
Corynebacterium terpenotabidum Y-11 Genome sequencing	Bacteria	Actinobacteria	Actinobacteria	Actinomycetales	Corynebacteriaceae	Corynebacterium
Corynebacterium testudinoris DSM 44614 Genome Sequencing	Bacteria	Actinobacteria	Actinobacteria	Actinomycetales	Corynebacteriaceae	Corynebacterium
Corynebacterium ulcerans 0102	Bacteria	Actinobacteria	Actinobacteria	Actinomycetales	Corynebacteriaceae	Corynebacterium
Corynebacterium ulcerans 05146	Bacteria	Actinobacteria	Actinobacteria	Actinomycetales	Corynebacteriaceae	Corynebacterium
Corynebacterium ulcerans 131001	Bacteria	Actinobacteria	Actinobacteria	Actinomycetales	Corynebacteriaceae	Corynebacterium
Corynebacterium ulcerans 131002	Bacteria	Actinobacteria	Actinobacteria	Actinomycetales	Corynebacteriaceae	Corynebacterium
Corynebacterium ulcerans 210931	Bacteria	Actinobacteria	Actinobacteria	Actinomycetales	Corynebacteriaceae	Corynebacterium
Corynebacterium ulcerans 210932	Bacteria	Actinobacteria	Actinobacteria	Actinomycetales	Corynebacteriaceae	Corynebacterium
Corynebacterium ulcerans 809	Bacteria	Actinobacteria	Actinobacteria	Actinomycetales	Corynebacteriaceae	Corynebacterium
Corynebacterium ulcerans BR-AD22	Bacteria	Actinobacteria	Actinobacteria	Actinomycetales	Corynebacteriaceae	Corynebacterium
Corynebacterium ulcerans FRC11	Bacteria	Actinobacteria	Actinobacteria	Actinomycetales	Corynebacteriaceae	Corynebacterium
Corynebacterium urealyticum DSM 7109	Bacteria	Actinobacteria	Actinobacteria	Actinomycetales	Corynebacteriaceae	Corynebacterium
Corynebacterium urealyticum DSM 7111	Bacteria	Actinobacteria	Actinobacteria	Actinomycetales	Corynebacteriaceae	Corynebacterium
Corynebacterium ureicelerivorans IMMIB RIV-2301	Bacteria	Actinobacteria	Actinobacteria	Actinomycetales	Corynebacteriaceae	Corynebacterium
Corynebacterium uterequi DSM 45634 Genome Sequencing	Bacteria	Actinobacteria	Actinobacteria	Actinomycetales	Corynebacteriaceae	Corynebacterium
Corynebacterium variabile DSM 44702	Bacteria	Actinobacteria	Actinobacteria	Actinomycetales	Corynebacteriaceae	Corynebacterium
Corynebacterium vitaeruminis DSM 20294 Genome sequencing	Bacteria	Actinobacteria	Actinobacteria	Actinomycetales	Corynebacteriaceae	Corynebacterium
Coxiella burnetii CbuG_Q212	Bacteria	Proteobacteria	GammaProteobacteria	Legionellales	Coxiellaceae	Coxiella
Coxiella burnetii CbuK_Q154	Bacteria	Proteobacteria	GammaProteobacteria	Legionellales	Coxiellaceae	Coxiella
Coxiella burnetii Dugway 5J108-111	Bacteria	Proteobacteria	GammaProteobacteria	Legionellales	Coxiellaceae	Coxiella
Coxiella burnetii Namibia	Bacteria	Proteobacteria	GammaProteobacteria	Legionellales	Coxiellaceae	Coxiella
Coxiella burnetii Nine Mile phase I / RSA 493	Bacteria	Proteobacteria	GammaProteobacteria	Legionellales	Coxiellaceae	Coxiella
Coxiella burnetii RSA 331	Bacteria	Proteobacteria	GammaProteobacteria	Legionellales	Coxiellaceae	Coxiella
Crinalium epipsammum PCC 9333	Bacteria	Cyanobacteria	unclassified	Oscillatoriales	unclassified	Crinalium
Croceibacter atlanticus HTCC2559 (Re-annotation of existing genome that was not originally submitted by me)	Bacteria	Bacteroidetes	Flavobacteriia	Flavobacteriales	Flavobacteriaceae	Croceibacter
Croceibacter atlanticus SA60	Bacteria	Bacteroidetes	Flavobacteriia	Flavobacteriales	Flavobacteriaceae	Croceibacter
Croceicoccus naphthovorans PQ-2	Bacteria	Proteobacteria	Alphaproteobacteria	Sphingomonadales	Erythrobacteraceae	Croceicoccus
Cronobacter sakazakii ATCC 29544	Bacteria	Proteobacteria	GammaProteobacteria	Enterobacteriales	Enterobacteriaceae	Cronobacter
Cronobacter sakazakii ATCC BAA-894	Bacteria	Proteobacteria	GammaProteobacteria	Enterobacteriales	Enterobacteriaceae	Cronobacter
Cronobacter sakazakii CMCC 45402	Bacteria	Proteobacteria	GammaProteobacteria	Enterobacteriales	Enterobacteriaceae	Cronobacter
Cronobacter sakazakii ES15	Bacteria	Proteobacteria	GammaProteobacteria	Enterobacteriales	Enterobacteriaceae	Cronobacter
Cronobacter sakazakii Sp291	Bacteria	Proteobacteria	GammaProteobacteria	Enterobacteriales	Enterobacteriaceae	Cronobacter
Cronobacter turicensis z3032	Bacteria	Proteobacteria	GammaProteobacteria	Enterobacteriales	Enterobacteriaceae	Cronobacter
Cryptobacterium curtum 12-3, DSM 15641	Bacteria	Actinobacteria	Coriobacteridae	Eggerthellales	Eggerthellaceae	Cryptobacterium
Cupriavidus gilardii CR3	Bacteria	Proteobacteria	BetaProteobacteria	Burkholderiales	Burkholderiaceae	Cupriavidus
Cupriavidus metallidurans CH34	Bacteria	Proteobacteria	BetaProteobacteria	Burkholderiales	Burkholderiaceae	Cupriavidus
Cyanobacterium aponinum PCC 10605	Bacteria	Cyanobacteria	unclassified	Chroococcales	unclassified	Cyanobacterium
Cyanobacterium stanieri PCC 7202	Bacteria	Cyanobacteria	unclassified	Chroococcales	unclassified	Cyanobacterium
Cyanothece sp. BH68, ATCC 51142	Bacteria	Cyanobacteria	unclassified	Chroococcales	unclassified	Cyanothece
Cyanothece sp. PCC 7424	Bacteria	Cyanobacteria	unclassified	Chroococcales	unclassified	Cyanothece
Cyanothece sp. PCC 7425	Bacteria	Cyanobacteria	unclassified	Chroococcales	unclassified	Cyanothece
Cyanothece sp. PCC 7822	Bacteria	Cyanobacteria	unclassified	Chroococcales	unclassified	Cyanothece
Cyanothece sp. PCC 8801	Bacteria	Cyanobacteria	unclassified	Chroococcales	unclassified	Cyanothece
Cyanothece sp. PCC 8802	Bacteria	Cyanobacteria	unclassified	Chroococcales	unclassified	Cyanothece
Cyclobacterium amurskyense KCTC 12363	Bacteria	Bacteroidetes	Cytophagia	Cytophagales	Cyclobacteriaceae	Cyclobacterium
Cyclobacterium marinum Raj, DSM 745	Bacteria	Bacteroidetes	Cytophagia	Cytophagales	Cyclobacteriaceae	Cyclobacterium
Cycloclasticus sp. P1	Bacteria	Proteobacteria	GammaProteobacteria	Thiotrichales	Piscirickettsiaceae	Cycloclasticus
Cycloclasticus zancles 7-ME	Bacteria	Proteobacteria	GammaProteobacteria	Thiotrichales	Piscirickettsiaceae	Cycloclasticus
Cytophaga hutchinsonii ATCC 33406	Bacteria	Bacteroidetes	Cytophagia	Cytophagales	Cytophagaceae	Cytophaga
Dechloromonas aromatica RCB	Bacteria	Proteobacteria	BetaProteobacteria	Rhodocyclales	Rhodocyclaceae	Dechloromonas
Deferribacter desulfuricans SSM1, DSM 14783	Bacteria	Deferribacteres	Deferribacteres	Deferribacterales	Deferribacteraceae	Deferribacter
Defluviitoga tunisiensis L3	Bacteria	Thermotogae	Thermotogae	Petrotogales	unclassified	Defluviitoga
Dehalobacter restrictus DSM 9455	Bacteria	Firmicutes	Clostridia	Clostridiales	Peptococcaceae	Dehalobacter
Dehalobacter sp. 11DCA	Bacteria	Firmicutes	Clostridia	Clostridiales	Peptococcaceae	Dehalobacter
Dehalobacter sp. CF	Bacteria	Firmicutes	Clostridia	Clostridiales	Peptococcaceae	Dehalobacter
Dehalococcoides mccartyi 195	Bacteria	Chloroflexi	Dehalococcoidia	Dehalococcoidales	Dehalococcoidaceae	Dehalococcoides
Dehalococcoides mccartyi BAV1	Bacteria	Chloroflexi	Dehalococcoidia	Dehalococcoidales	Dehalococcoidaceae	Dehalococcoides
Dehalococcoides mccartyi BTF08	Bacteria	Chloroflexi	Dehalococcoidia	Dehalococcoidales	Dehalococcoidaceae	Dehalococcoides
Dehalococcoides mccartyi CBDB1	Bacteria	Chloroflexi	Dehalococcoidia	Dehalococcoidales	Dehalococcoidaceae	Dehalococcoides
Dehalococcoides mccartyi CG1	Bacteria	Chloroflexi	Dehalococcoidia	Dehalococcoidales	Dehalococcoidaceae	Dehalococcoides
Dehalococcoides mccartyi CG4	Bacteria	Chloroflexi	Dehalococcoidia	Dehalococcoidales	Dehalococcoidaceae	Dehalococcoides
Dehalococcoides mccartyi CG5	Bacteria	Chloroflexi	Dehalococcoidia	Dehalococcoidales	Dehalococcoidaceae	Dehalococcoides
Dehalococcoides mccartyi DCMB5	Bacteria	Chloroflexi	Dehalococcoidia	Dehalococcoidales	Dehalococcoidaceae	Dehalococcoides
Dehalococcoides mccartyi GT	Bacteria	Chloroflexi	Dehalococcoidia	Dehalococcoidales	Dehalococcoidaceae	Dehalococcoides
Dehalococcoides mccartyi GY50	Bacteria	Chloroflexi	Dehalococcoidia	Dehalococcoidales	Dehalococcoidaceae	Dehalococcoides
Dehalococcoides mccartyi VS	Bacteria	Chloroflexi	Dehalococcoidia	Dehalococcoidales	Dehalococcoidaceae	Dehalococcoides
Dehalococcoides sp. UCH007	Bacteria	Chloroflexi	Dehalococcoidia	Dehalococcoidales	Dehalococcoidaceae	Dehalococcoides
Dehalogenimonas lykanthroporepellens BL-DC-9	Bacteria	Chloroflexi	Dehalococcoidia	unclassified	unclassified	Dehalogenimonas
Deinococcus geothermalis DSM 11300	Bacteria	Deinococcus-Thermus	Deinococci	Deinococcales	Deinococcaceae	Deinococcus
Deinococcus maricopensis LB-34, DSM 21211	Bacteria	Deinococcus-Thermus	Deinococci	Deinococcales	Deinococcaceae	Deinococcus
Deinococcus proteolyticus MRP, DSM 20540	Bacteria	Deinococcus-Thermus	Deinococci	Deinococcales	Deinococcaceae	Deinococcus
Deinococcus radiodurans ATCC BAA-816	Bacteria	Deinococcus-Thermus	Deinococci	Deinococcales	Deinococcaceae	Deinococcus
delta proteobacterium BABL1	Bacteria	Proteobacteria	DeltaProteobacteria	unclassified	unclassified	Candidatus Babela
Denitrovibrio acetiphilus N2460, DSM 12809	Bacteria	Deferribacteres	Deferribacteres	Deferribacterales	Deferribacteraceae	Denitrovibrio
Dermacoccus nishinomiyaensis M25	Bacteria	Actinobacteria	Actinobacteria	Micrococcales	Dermacoccaceae	Dermacoccus
Desulfarculus baarsii 2st14, DSM 2075	Bacteria	Proteobacteria	Deltaproteobacteria	Desulfarculales	Desulfarculaceae	Desulfarculus
Desulfatibacillum alkenivorans AK-01 (Desulfatibacillum alkenivorans AK-01)	Bacteria	Proteobacteria	Deltaproteobacteria	Desulfobacterales	Desulfobacteraceae	Desulfatibacillum
Desulfitobacterium dehalogenans JW/IU-DC1, ATCC 51507	Bacteria	Firmicutes	Clostridia	Clostridiales	Peptococcaceae	Desulfitobacterium
Desulfitobacterium hafniense Y51	Bacteria	Firmicutes	Clostridia	Clostridiales	Peptococcaceae	Desulfitobacterium
Desulfitobacterium metallireducens 853-15A, DSM 15288	Bacteria	Firmicutes	Clostridia	Clostridiales	Peptococcaceae	Desulfitobacterium
Desulfobacca acetoxidans ASRB2, DSM 11109	Bacteria	Proteobacteria	Deltaproteobacteria	Syntrophobacterales	Syntrophaceae	Desulfobacca
Desulfobacula toluolica Tol2	Bacteria	Proteobacteria	Deltaproteobacteria	Desulfobacterales	Desulfobacteraceae	Desulfobacula
Desulfobulbus propionicus 1pr3, DSM 2032	Bacteria	Proteobacteria	Deltaproteobacteria	Desulfobacterales	Desulfobulbaceae	Desulfobulbus
Desulfocapsa sulfexigens DSM 10523	Bacteria	Proteobacteria	DeltaProteobacteria	Desulfobacterales	Desulfobulbaceae	Desulfocapsa
Desulfococcus oleovorans Hxd3	Bacteria	Proteobacteria	Deltaproteobacteria	Desulfobacterales	Desulfobacteraceae	Desulfococcus
Desulfohalobium retbaense HR100, DSM 5692	Bacteria	Proteobacteria	DeltaProteobacteria	Desulfovibrionales	Desulfohalobiaceae	Desulfohalobium
Desulfomicrobium baculatum X, DSM 4028	Bacteria	Proteobacteria	Deltaproteobacteria	Desulfovibrionales	Desulfomicrobiaceae	Desulfomicrobium
Desulfosporosinus acidiphilus SJ4, DSM 22704	Bacteria	Firmicutes	Clostridia	Clostridiales	Peptococcaceae	Desulfosporosinus
Desulfosporosinus meridiei S10, DSM 13257	Bacteria	Firmicutes	Clostridia	Clostridiales	Peptococcaceae	Desulfosporosinus
Desulfosporosinus orientis Singapore I, DSM 765	Bacteria	Firmicutes	Clostridia	Clostridiales	Peptococcaceae	Desulfosporosinus
Desulfotalea psychrophila LSv54	Bacteria	Proteobacteria	Deltaproteobacteria	Desulfobacterales	Desulfobulbaceae	Desulfotalea
Desulfotomaculum acetoxidans 5575, DSM 771	Bacteria	Firmicutes	Clostridia	Clostridiales	Peptococcaceae	Desulfotomaculum
Desulfotomaculum gibsoniae Groll, DSM 7213	Bacteria	Firmicutes	Clostridia	Clostridiales	Peptococcaceae	Desulfotomaculum
Desulfotomaculum kuznetsovii 17, DSM 6115	Bacteria	Firmicutes	Clostridia	Clostridiales	Peptococcaceae	Desulfotomaculum
Desulfotomaculum reducens MI-1	Bacteria	Firmicutes	Clostridia	Clostridiales	Peptococcaceae	Desulfotomaculum
Desulfotomaculum ruminis DL, DSM 2154	Bacteria	Firmicutes	Clostridia	Clostridiales	Peptococcaceae	Desulfotomaculum
Desulfovibrio aespoeensis Aspo-2, DSM 10631	Bacteria	Proteobacteria	DeltaProteobacteria	Desulfovibrionales	Desulfovibrionaceae	Desulfovibrio
Desulfovibrio africanus Walvis Bay (October 2010 draft)	Bacteria	Proteobacteria	DeltaProteobacteria	Desulfovibrionales	Desulfovibrionaceae	Desulfovibrio
Desulfovibrio alaskensis G20	Bacteria	Proteobacteria	DeltaProteobacteria	Desulfovibrionales	Desulfovibrionaceae	Desulfovibrio
Desulfovibrio desulfuricans desulfuricans ATCC 27774	Bacteria	Proteobacteria	DeltaProteobacteria	Desulfovibrionales	Desulfovibrionaceae	Desulfovibrio
Desulfovibrio gigas DSM 1382, ATCC 19364	Bacteria	Proteobacteria	DeltaProteobacteria	Desulfovibrionales	Desulfovibrionaceae	Desulfovibrio
Desulfovibrio magneticus RS-1	Bacteria	Proteobacteria	DeltaProteobacteria	Desulfovibrionales	Desulfovibrionaceae	Desulfovibrio
Desulfovibrio piezophilus C1TLV30, DSM 21447	Bacteria	Proteobacteria	DeltaProteobacteria	Desulfovibrionales	Desulfovibrionaceae	Desulfovibrio
Desulfovibrio salexigens DSM 2638	Bacteria	Proteobacteria	DeltaProteobacteria	Desulfovibrionales	Desulfovibrionaceae	Desulfovibrio
Desulfovibrio sp. ND132 (Final JGI assembly)	Bacteria	Proteobacteria	DeltaProteobacteria	Desulfovibrionales	Desulfovibrionaceae	Desulfovibrio
Desulfovibrio vulgaris RCH1	Bacteria	Proteobacteria	DeltaProteobacteria	Desulfovibrionales	Desulfovibrionaceae	Desulfovibrio
Desulfovibrio vulgaris vulgaris DP4	Bacteria	Proteobacteria	DeltaProteobacteria	Desulfovibrionales	Desulfovibrionaceae	Desulfovibrio
Desulfovibrio vulgaris vulgaris Hildenborough	Bacteria	Proteobacteria	DeltaProteobacteria	Desulfovibrionales	Desulfovibrionaceae	Desulfovibrio
Desulfurispirillum indicum S5, DSM 22839	Bacteria	Chloroflexi	Chrysiogenes	Chrysiogenales	Chrysiogenaceae	Desulfurispirillum
Desulfurivibrio alkaliphilus AHT2	Bacteria	Proteobacteria	Deltaproteobacteria	Desulfobacterales	Desulfobulbaceae	Desulfurivibrio
Desulfurobacterium thermolithotrophum BSA, DSM 11699	Bacteria	Aquificae	Aquificae	Desulfurobacteriales	Desulfurobacteriaceae	Desulfurobacterium
Desulfuromonas sp. WTL	Bacteria	Proteobacteria	DeltaProteobacteria	Desulfuromonadales	Desulfuromonadaceae	Desulfuromonas
Devosia sp. H5989	Bacteria	Proteobacteria	AlphaProteobacteria	Rhizobiales	Hyphomicrobiaceae	Devosia
Dichelobacter nodosus VCS1703A	Bacteria	Proteobacteria	GammaProteobacteria	Cardiobacteriales	Cardiobacteriaceae	Dichelobacter
Dickeya chrysanthemi NCPPB 516	Bacteria	Proteobacteria	GammaProteobacteria	Enterobacteriales	Enterobacteriaceae	Dickeya
Dickeya dadantii 3937	Bacteria	Proteobacteria	GammaProteobacteria	Enterobacteriales	Enterobacteriaceae	Dickeya
Dickeya dadantii Ech586	Bacteria	Proteobacteria	GammaProteobacteria	Enterobacteriales	Enterobacteriaceae	Dickeya
Dickeya zeae EC1	Bacteria	Proteobacteria	GammaProteobacteria	Enterobacteriales	Enterobacteriaceae	Dickeya
Dickeya zeae Ech1591	Bacteria	Proteobacteria	GammaProteobacteria	Enterobacteriales	Enterobacteriaceae	Dickeya
Dictyoglomus thermophilum H-6-12, ATCC 35947	Bacteria	Dictyoglomi	Dictyoglomia	Dictyoglomales	Dictyoglomaceae	Dictyoglomus
Dictyoglomus turgidum DSM 6724	Bacteria	Dictyoglomi	Dictyoglomia	Dictyoglomales	Dictyoglomaceae	Dictyoglomus
Dokdonia sp. PRO95	Bacteria	Bacteroidetes	Flavobacteriia	Flavobacteriales	Flavobacteriaceae	Dokdonia
Donghaeana dokdonensis DSW-6	Bacteria	Bacteroidetes	Flavobacteriia	Flavobacteriales	Flavobacteriaceae	Donghaeana
Draconibacterium orientale FH5	Bacteria	Bacteroidetes	Bacteroidia	Bacteroidales	Draconibacteriaceae	Draconibacterium
Dyadobacter fermentans NS114, DSM 18053	Bacteria	Bacteroidetes	Cytophagia	Cytophagales	Cytophagaceae	Dyadobacter
Dyella japonica A8	Bacteria	Proteobacteria	GammaProteobacteria	Xanthomonadales	Rhodanobacteraceae	Dyella
Dyella jiangningensis SBZ 3-12	Bacteria	Proteobacteria	GammaProteobacteria	Xanthomonadales	Rhodanobacteraceae	Dyella
Echinicola vietnamensis KMM 6221, DSM 17526	Bacteria	Bacteroidetes	Cytophagia	Cytophagales	Cyclobacteriaceae	Echinicola
Ectothiorhodospiraceae bacterium M19-40	Bacteria	Proteobacteria	GammaProteobacteria	Chromatiales	Ectothiorhodospiraceae	Spiribacter
Edwardsiella ictaluri 93-146	Bacteria	Proteobacteria	GammaProteobacteria	Enterobacteriales	Enterobacteriaceae	Edwardsiella
Edwardsiella tarda C07-087	Bacteria	Proteobacteria	GammaProteobacteria	Enterobacteriales	Enterobacteriaceae	Edwardsiella
Edwardsiella tarda EIB202	Bacteria	Proteobacteria	GammaProteobacteria	Enterobacteriales	Enterobacteriaceae	Edwardsiella
Edwardsiella tarda FL6-60	Bacteria	Proteobacteria	GammaProteobacteria	Enterobacteriales	Enterobacteriaceae	Edwardsiella
Edwardsiella tarda FL95-01	Bacteria	Proteobacteria	GammaProteobacteria	Enterobacteriales	Enterobacteriaceae	Edwardsiella
Eggerthella sp. YY7918	Bacteria	Actinobacteria	Actinobacteria	Coriobacteriales	Coriobacteriaceae	Eggerthella
Ehrlichia canis Jake	Bacteria	Proteobacteria	AlphaProteobacteria	Rickettsiales	Anaplasmataceae	Ehrlichia
Ehrlichia chaffeensis Arkansas	Bacteria	Proteobacteria	AlphaProteobacteria	Rickettsiales	Anaplasmataceae	Ehrlichia
Ehrlichia chaffeensis Heartland	Bacteria	Proteobacteria	AlphaProteobacteria	Rickettsiales	Anaplasmataceae	Ehrlichia
Ehrlichia chaffeensis Jax	Bacteria	Proteobacteria	AlphaProteobacteria	Rickettsiales	Anaplasmataceae	Ehrlichia
Ehrlichia chaffeensis Liberty	Bacteria	Proteobacteria	AlphaProteobacteria	Rickettsiales	Anaplasmataceae	Ehrlichia
Ehrlichia chaffeensis Osceola	Bacteria	Proteobacteria	AlphaProteobacteria	Rickettsiales	Anaplasmataceae	Ehrlichia
Ehrlichia chaffeensis Saint Vincent	Bacteria	Proteobacteria	AlphaProteobacteria	Rickettsiales	Anaplasmataceae	Ehrlichia
Ehrlichia chaffeensis Wakulla	Bacteria	Proteobacteria	AlphaProteobacteria	Rickettsiales	Anaplasmataceae	Ehrlichia
Ehrlichia chaffeensis West Paces	Bacteria	Proteobacteria	AlphaProteobacteria	Rickettsiales	Anaplasmataceae	Ehrlichia
Ehrlichia muris AS145	Bacteria	Proteobacteria	AlphaProteobacteria	Rickettsiales	Anaplasmataceae	Ehrlichia
Ehrlichia ruminantium Gardel	Bacteria	Proteobacteria	AlphaProteobacteria	Rickettsiales	Anaplasmataceae	Ehrlichia
Ehrlichia ruminantium Welgevonden, ARC-OVI	Bacteria	Proteobacteria	AlphaProteobacteria	Rickettsiales	Anaplasmataceae	Ehrlichia
Ehrlichia ruminantium Welgevonden, CIRAD	Bacteria	Proteobacteria	AlphaProteobacteria	Rickettsiales	Anaplasmataceae	Ehrlichia
Ehrlichia sp. HF	Bacteria	Proteobacteria	AlphaProteobacteria	Rickettsiales	Anaplasmataceae	Ehrlichia
Elizabethkingia meningoseptica FMS-007	Bacteria	Bacteroidetes	Flavobacteriia	Flavobacteriales	Flavobacteriaceae	Elizabethkingia
Elizabethkingia sp. BM10	Bacteria	Bacteroidetes	Flavobacteriia	Flavobacteriales	Flavobacteriaceae	Elizabethkingia
Elusimicrobium minutum Pei191	Bacteria	Elusimicrobia	Elusimicrobia	Elusimicrobiales	Elusimicrobiaceae	Elusimicrobium
Emticicia oligotrophica GPTSA100-15, DSM 17448	Bacteria	Bacteroidetes	Cytophagia	Cytophagales	Cytophagaceae	Emticicia
Endomicrobium proavitum Rsa215	Bacteria	Elusimicrobia	Endomicrobia	Endomicrobiales	Endomicrobiaceae	Endomicrobium
endosymbiont of Acanthamoeba sp. UWC8	Bacteria	Proteobacteria	AlphaProteobacteria	Rickettsiales	Holosporaceae	unclassified
Endosymbiont of Llaveia axin axin	Bacteria	Bacteroidetes	Flavobacteriia	unclassified	unclassified	unclassified
Endosymbiont of Sitophilus oryzae	Bacteria	Proteobacteria	GammaProteobacteria	Enterobacteriales	Enterobacteriaceae	Sodalis
Ensifer adhaerens OV14	Bacteria	Proteobacteria	AlphaProteobacteria	Rhizobiales	Rhizobiaceae	Ensifer
Ensifer fredii HH103	Bacteria	Proteobacteria	AlphaProteobacteria	Rhizobiales	Rhizobiaceae	Ensifer
Ensifer fredii NGR234	Bacteria	Proteobacteria	AlphaProteobacteria	Rhizobiales	Rhizobiaceae	Ensifer
Enterobacter asburiae L1	Bacteria	Proteobacteria	GammaProteobacteria	Enterobacteriales	Enterobacteriaceae	Enterobacter
Enterobacter asburiae LF7a	Bacteria	Proteobacteria	GammaProteobacteria	Enterobacteriales	Enterobacteriaceae	Enterobacter
Enterobacter cloacae cloacae ATCC 13047	Bacteria	Proteobacteria	GammaProteobacteria	Enterobacteriales	Enterobacteriaceae	Enterobacter
Enterobacter cloacae cloacae ENHKU01	Bacteria	Proteobacteria	GammaProteobacteria	Enterobacteriales	Enterobacteriaceae	Enterobacter
Enterobacter cloacae cloacae NCTC 9394	Bacteria	Proteobacteria	GammaProteobacteria	Enterobacteriales	Enterobacteriaceae	Enterobacter
Enterobacter cloacae dissolvens SDM	Bacteria	Proteobacteria	GammaProteobacteria	Enterobacteriales	Enterobacteriaceae	Enterobacter
Enterobacter cloacae ECNIH2	Bacteria	Proteobacteria	GammaProteobacteria	Enterobacteriales	Enterobacteriaceae	Enterobacter
Enterobacter cloacae ECNIH4	Bacteria	Proteobacteria	GammaProteobacteria	Enterobacteriales	Enterobacteriaceae	Enterobacter
Enterobacter cloacae EcWSU1	Bacteria	Proteobacteria	GammaProteobacteria	Enterobacteriales	Enterobacteriaceae	Enterobacter
Enterobacter cloacae GGT036	Bacteria	Proteobacteria	GammaProteobacteria	Enterobacteriales	Enterobacteriaceae	Enterobacter
Enterobacter cloacae P101	Bacteria	Proteobacteria	GammaProteobacteria	Enterobacteriales	Enterobacteriaceae	Enterobacter
Enterobacter cloacae SCF1	Bacteria	Proteobacteria	GammaProteobacteria	Enterobacteriales	Enterobacteriaceae	Enterobacter
Enterobacter cloacae UW5	Bacteria	Proteobacteria	GammaProteobacteria	Enterobacteriales	Enterobacteriaceae	Enterobacter
Enterobacter sp. 638	Bacteria	Proteobacteria	GammaProteobacteria	Enterobacteriales	Enterobacteriaceae	Enterobacter
Enterobacter sp. R4-368	Bacteria	Proteobacteria	GammaProteobacteria	Enterobacteriales	Enterobacteriaceae	Enterobacter
Enterobacteriaceae bacterium FGI 57	Bacteria	Proteobacteria	GammaProteobacteria	Enterobacteriales	Enterobacteriaceae	unclassified
Enterococcus casseliflavus EC20	Bacteria	Firmicutes	Bacilli	Lactobacillales	Enterococcaceae	Enterococcus
Enterococcus durans KLDS6.0930	Bacteria	Firmicutes	Bacilli	Lactobacillales	Enterococcaceae	Enterococcus
Enterococcus durans KLDS6.0933	Bacteria	Firmicutes	Bacilli	Lactobacillales	Enterococcaceae	Enterococcus
Enterococcus faecalis 62	Bacteria	Firmicutes	Bacilli	Lactobacillales	Enterococcaceae	Enterococcus
Enterococcus faecalis D32	Bacteria	Firmicutes	Bacilli	Lactobacillales	Enterococcaceae	Enterococcus
Enterococcus faecalis DENG1	Bacteria	Firmicutes	Bacilli	Lactobacillales	Enterococcaceae	Enterococcus
Enterococcus faecalis OG1RF, ATCC 47077	Bacteria	Firmicutes	Bacilli	Lactobacillales	Enterococcaceae	Enterococcus
Enterococcus faecalis Portland, ATCC 29212	Bacteria	Firmicutes	Bacilli	Lactobacillales	Enterococcaceae	Enterococcus
Enterococcus faecalis Symbioflor 1	Bacteria	Firmicutes	Bacilli	Lactobacillales	Enterococcaceae	Enterococcus
Enterococcus faecalis V583	Bacteria	Firmicutes	Bacilli	Lactobacillales	Enterococcaceae	Enterococcus
Enterococcus faecium Aus0004	Bacteria	Firmicutes	Bacilli	Lactobacillales	Enterococcaceae	Enterococcus
Enterococcus faecium Aus0085	Bacteria	Firmicutes	Bacilli	Lactobacillales	Enterococcaceae	Enterococcus
Enterococcus faecium DO	Bacteria	Firmicutes	Bacilli	Lactobacillales	Enterococcaceae	Enterococcus
Enterococcus faecium Hucker1, NRRL B-2354	Bacteria	Firmicutes	Bacilli	Lactobacillales	Enterococcaceae	Enterococcus
Enterococcus faecium T110	Bacteria	Firmicutes	Bacilli	Lactobacillales	Enterococcaceae	Enterococcus
Enterococcus hirae ATCC 9790	Bacteria	Firmicutes	Bacilli	Lactobacillales	Enterococcaceae	Enterococcus
Enterococcus mundtii QU 25	Bacteria	Firmicutes	Bacilli	Lactobacillales	Enterococcaceae	Enterococcus
Enterococcus sp. 7L76	Bacteria	Firmicutes	Bacilli	Lactobacillales	Enterococcaceae	Enterococcus
Erwinia amylovora CFBP 1430	Bacteria	Proteobacteria	GammaProteobacteria	Enterobacteriales	Enterobacteraceae	Erwinia
Erwinia amylovora Ea273, ATCC 49946	Bacteria	Proteobacteria	GammaProteobacteria	Enterobacteriales	Enterobacteraceae	Erwinia
Erwinia billingiae Eb661	Bacteria	Proteobacteria	GammaProteobacteria	Enterobacteriales	Enterobacteraceae	Erwinia
Erwinia pyrifoliae DSM 12163	Bacteria	Proteobacteria	GammaProteobacteria	Enterobacteriales	Enterobacteraceae	Erwinia
Erwinia pyrifoliae Ep1/96	Bacteria	Proteobacteria	GammaProteobacteria	Enterobacteriales	Enterobacteraceae	Erwinia
Erwinia sp. Ejp617	Bacteria	Proteobacteria	GammaProteobacteria	Enterobacteriales	Enterobacteraceae	Erwinia
Erwinia tasmaniensis Et1/99	Bacteria	Proteobacteria	GammaProteobacteria	Enterobacteriales	Enterobacteraceae	Erwinia
Erysipelothrix rhusiopathiae Fujisawa	Bacteria	Firmicutes	Erysipelotrichia	Erysipelotrichales	Erysipelotrichaceae	Erysipelothrix
Erythrobacter litoralis HTCC2594	Bacteria	Proteobacteria	Alphaproteobacteria	Sphingomonadales	Erythrobacteraceae	Erythrobacter
Erythrobacter sp. s21-N3	Bacteria	Proteobacteria	Alphaproteobacteria	Sphingomonadales	Erythrobacteraceae	Erythrobacter
Escherichia albertii KF1	Bacteria	Proteobacteria	GammaProteobacteria	Enterobacteriales	Enterobacteriaceae	Escherichia
Escherichia coli 55989	Bacteria	Proteobacteria	GammaProteobacteria	Enterobacteriales	Enterobacteriaceae	Escherichia
Escherichia coli 789	Bacteria	Proteobacteria	GammaProteobacteria	Enterobacteriales	Enterobacteriaceae	Escherichia
Escherichia coli 94-3024 (unscreened)	Bacteria	Proteobacteria	GammaProteobacteria	Enterobacteriales	Enterobacteriaceae	Escherichia
Escherichia coli ABU 83972	Bacteria	Proteobacteria	GammaProteobacteria	Enterobacteriales	Enterobacteriaceae	Escherichia
Escherichia coli ACN001	Bacteria	Proteobacteria	GammaProteobacteria	Enterobacteriales	Enterobacteriaceae	Escherichia
Escherichia coli AIEC UM146	Bacteria	Proteobacteria	GammaProteobacteria	Enterobacteriales	Enterobacteriaceae	Escherichia
Escherichia coli APEC IMT5155	Bacteria	Proteobacteria	GammaProteobacteria	Enterobacteriales	Enterobacteriaceae	Escherichia
Escherichia coli APEC O78	Bacteria	Proteobacteria	GammaProteobacteria	Enterobacteriales	Enterobacteriaceae	Escherichia
Escherichia coli ATCC 25922	Bacteria	Proteobacteria	GammaProteobacteria	Enterobacteriales	Enterobacteriaceae	Escherichia
Escherichia coli B REL606	Bacteria	Proteobacteria	GammaProteobacteria	Enterobacteriales	Enterobacteriaceae	Escherichia
Escherichia coli B7A	Bacteria	Proteobacteria	GammaProteobacteria	Enterobacteriales	Enterobacteriaceae	Escherichia
Escherichia coli BL21 (DE3)	Bacteria	Proteobacteria	GammaProteobacteria	Enterobacteriales	Enterobacteriaceae	Escherichia
Escherichia coli BW25113	Bacteria	Proteobacteria	GammaProteobacteria	Enterobacteriales	Enterobacteriaceae	Escherichia
Escherichia coli BW2952	Bacteria	Proteobacteria	GammaProteobacteria	Enterobacteriales	Enterobacteriaceae	Escherichia
Escherichia coli C ATCC 8739	Bacteria	Proteobacteria	GammaProteobacteria	Enterobacteriales	Enterobacteriaceae	Escherichia
Escherichia coli C321.deltaA (unscreened)	Bacteria	Proteobacteria	GammaProteobacteria	Enterobacteriales	Enterobacteriaceae	Escherichia
Escherichia coli C321.deltaA substr. rEc.b.dC.12	Bacteria	Proteobacteria	GammaProteobacteria	Enterobacteriales	Enterobacteriaceae	Escherichia
Escherichia coli C321.deltaA substr. rEc.y.dC.46 (contamination screened)	Bacteria	Proteobacteria	GammaProteobacteria	Enterobacteriales	Enterobacteriaceae	Escherichia
Escherichia coli C43(DE3)	Bacteria	Proteobacteria	GammaProteobacteria	Enterobacteriales	Enterobacteriaceae	Escherichia
Escherichia coli CI5	Bacteria	Proteobacteria	GammaProteobacteria	Enterobacteriales	Enterobacteriaceae	Escherichia
Escherichia coli clone D i14	Bacteria	Proteobacteria	GammaProteobacteria	Enterobacteriales	Enterobacteriaceae	Escherichia
Escherichia coli clone D i2	Bacteria	Proteobacteria	GammaProteobacteria	Enterobacteriales	Enterobacteriaceae	Escherichia
Escherichia coli DH1 (ME8569)	Bacteria	Proteobacteria	GammaProteobacteria	Enterobacteriales	Enterobacteriaceae	Escherichia
Escherichia coli DH10B	Bacteria	Proteobacteria	GammaProteobacteria	Enterobacteriales	Enterobacteriaceae	Escherichia
Escherichia coli ECC-1470	Bacteria	Proteobacteria	GammaProteobacteria	Enterobacteriales	Enterobacteriaceae	Escherichia
Escherichia coli ECONIH1	Bacteria	Proteobacteria	GammaProteobacteria	Enterobacteriales	Enterobacteriaceae	Escherichia
Escherichia coli ER2796	Bacteria	Proteobacteria	GammaProteobacteria	Enterobacteriales	Enterobacteriaceae	Escherichia
Escherichia coli ETEC H10407	Bacteria	Proteobacteria	GammaProteobacteria	Enterobacteriales	Enterobacteriaceae	Escherichia
Escherichia coli FAP1	Bacteria	Proteobacteria	GammaProteobacteria	Enterobacteriales	Enterobacteriaceae	Escherichia
Escherichia coli HB101	Bacteria	Proteobacteria	GammaProteobacteria	Enterobacteriales	Enterobacteriaceae	Escherichia
Escherichia coli IAI1	Bacteria	Proteobacteria	GammaProteobacteria	Enterobacteriales	Enterobacteriaceae	Escherichia
Escherichia coli IAI39	Bacteria	Proteobacteria	GammaProteobacteria	Enterobacteriales	Enterobacteriaceae	Escherichia
Escherichia coli JJ1886	Bacteria	Proteobacteria	GammaProteobacteria	Enterobacteriales	Enterobacteriaceae	Escherichia
Escherichia coli K-12 AG100	Bacteria	Proteobacteria	GammaProteobacteria	Enterobacteriales	Enterobacteriaceae	Escherichia
Escherichia coli K-12 ER3413	Bacteria	Proteobacteria	GammaProteobacteria	Enterobacteriales	Enterobacteriaceae	Escherichia
Escherichia coli K-12 HMS174	Bacteria	Proteobacteria	GammaProteobacteria	Enterobacteriales	Enterobacteriaceae	Escherichia
Escherichia coli K-12 MC4100	Bacteria	Proteobacteria	GammaProteobacteria	Enterobacteriales	Enterobacteriaceae	Escherichia
Escherichia coli K-12 RV308	Bacteria	Proteobacteria	GammaProteobacteria	Enterobacteriales	Enterobacteriaceae	Escherichia
Escherichia coli K-12 subMDS42	Bacteria	Proteobacteria	GammaProteobacteria	Enterobacteriales	Enterobacteriaceae	Escherichia
Escherichia coli K-12, MG1655	Bacteria	Proteobacteria	GammaProteobacteria	Enterobacteriales	Enterobacteriaceae	Escherichia
Escherichia coli K12 DH1, ATCC 33849	Bacteria	Proteobacteria	GammaProteobacteria	Enterobacteriales	Enterobacteriaceae	Escherichia
Escherichia coli K12- W3110	Bacteria	Proteobacteria	GammaProteobacteria	Enterobacteriales	Enterobacteriaceae	Escherichia
Escherichia coli KO11	Bacteria	Proteobacteria	GammaProteobacteria	Enterobacteriales	Enterobacteriaceae	Escherichia
Escherichia coli KO11FL	Bacteria	Proteobacteria	GammaProteobacteria	Enterobacteriales	Enterobacteriaceae	Escherichia
Escherichia coli LF82	Bacteria	Proteobacteria	GammaProteobacteria	Enterobacteriales	Enterobacteriaceae	Escherichia
Escherichia coli LY180	Bacteria	Proteobacteria	GammaProteobacteria	Enterobacteriales	Enterobacteriaceae	Escherichia
Escherichia coli NA114	Bacteria	Proteobacteria	GammaProteobacteria	Enterobacteriales	Enterobacteriaceae	Escherichia
Escherichia coli Nissle 1917	Bacteria	Proteobacteria	GammaProteobacteria	Enterobacteriales	Enterobacteriaceae	Escherichia
Escherichia coli O103:H2 12009	Bacteria	Proteobacteria	GammaProteobacteria	Enterobacteriales	Enterobacteriaceae	Escherichia
Escherichia coli O104:H4 2009EL-2050	Bacteria	Proteobacteria	GammaProteobacteria	Enterobacteriales	Enterobacteriaceae	Escherichia
Escherichia coli O104:H4 2009EL-2071	Bacteria	Proteobacteria	GammaProteobacteria	Enterobacteriales	Enterobacteriaceae	Escherichia
Escherichia coli O104:H4 2011C-3493	Bacteria	Proteobacteria	GammaProteobacteria	Enterobacteriales	Enterobacteriaceae	Escherichia
Escherichia coli O111:H 11128	Bacteria	Proteobacteria	GammaProteobacteria	Enterobacteriales	Enterobacteriaceae	Escherichia
Escherichia coli O127:H6 E2348/69 (EPEC)	Bacteria	Proteobacteria	GammaProteobacteria	Enterobacteriales	Enterobacteriaceae	Escherichia
Escherichia coli O145:H28 RM12581	Bacteria	Proteobacteria	GammaProteobacteria	Enterobacteriales	Enterobacteriaceae	Escherichia
Escherichia coli O145:H28 RM12761	Bacteria	Proteobacteria	GammaProteobacteria	Enterobacteriales	Enterobacteriaceae	Escherichia
Escherichia coli O145:H28 RM13514 (RM13514 finished genome)	Bacteria	Proteobacteria	GammaProteobacteria	Enterobacteriales	Enterobacteriaceae	Escherichia
Escherichia coli O145:H28 RM13516	Bacteria	Proteobacteria	GammaProteobacteria	Enterobacteriales	Enterobacteriaceae	Escherichia
Escherichia coli O145:H28 RM13516 (RM13516 fininshed genome)	Bacteria	Proteobacteria	GammaProteobacteria	Enterobacteriales	Enterobacteriaceae	Escherichia
Escherichia coli O150:H5 SE15	Bacteria	Proteobacteria	GammaProteobacteria	Enterobacteriales	Enterobacteriaceae	Escherichia
Escherichia coli O157 Santai	Bacteria	Proteobacteria	GammaProteobacteria	Enterobacteriales	Enterobacteriaceae	Escherichia
Escherichia coli O157:H7 EC4115	Bacteria	Proteobacteria	GammaProteobacteria	Enterobacteriales	Enterobacteriaceae	Escherichia
Escherichia coli O157:H7 EDL933	Bacteria	Proteobacteria	GammaProteobacteria	Enterobacteriales	Enterobacteriaceae	Escherichia
Escherichia coli O157:H7 EDL933 (EHEC)	Bacteria	Proteobacteria	GammaProteobacteria	Enterobacteriales	Enterobacteriaceae	Escherichia
Escherichia coli O157:H7 Sakai (EHEC)	Bacteria	Proteobacteria	GammaProteobacteria	Enterobacteriales	Enterobacteriaceae	Escherichia
Escherichia coli O157:H7 SS17	Bacteria	Proteobacteria	GammaProteobacteria	Enterobacteriales	Enterobacteriaceae	Escherichia
Escherichia coli O157:H7 SS52	Bacteria	Proteobacteria	GammaProteobacteria	Enterobacteriales	Enterobacteriaceae	Escherichia
Escherichia coli O157:H7 TW14359	Bacteria	Proteobacteria	GammaProteobacteria	Enterobacteriales	Enterobacteriaceae	Escherichia
Escherichia coli O157:H7 WS4202	Bacteria	Proteobacteria	GammaProteobacteria	Enterobacteriales	Enterobacteriaceae	Escherichia
Escherichia coli O17:K52:H18 UMN026	Bacteria	Proteobacteria	GammaProteobacteria	Enterobacteriales	Enterobacteriaceae	Escherichia
Escherichia coli O18:K1:H7 IHE3034	Bacteria	Proteobacteria	GammaProteobacteria	Enterobacteriales	Enterobacteriaceae	Escherichia
Escherichia coli O26:H11 11368	Bacteria	Proteobacteria	GammaProteobacteria	Enterobacteriales	Enterobacteriaceae	Escherichia
Escherichia coli O44:H18 042 (EAEC)	Bacteria	Proteobacteria	GammaProteobacteria	Enterobacteriales	Enterobacteriaceae	Escherichia
Escherichia coli O45:K1 S88	Bacteria	Proteobacteria	GammaProteobacteria	Enterobacteriales	Enterobacteriaceae	Escherichia
Escherichia coli O55:H7 CB9615	Bacteria	Proteobacteria	GammaProteobacteria	Enterobacteriales	Enterobacteriaceae	Escherichia
Escherichia coli O55:H7 RM12579	Bacteria	Proteobacteria	GammaProteobacteria	Enterobacteriales	Enterobacteriaceae	Escherichia
Escherichia coli O7:K1 CE10	Bacteria	Proteobacteria	GammaProteobacteria	Enterobacteriales	Enterobacteriaceae	Escherichia
Escherichia coli O81 ED1a	Bacteria	Proteobacteria	GammaProteobacteria	Enterobacteriales	Enterobacteriaceae	Escherichia
Escherichia coli O83:H1 NRG 857C	Bacteria	Proteobacteria	GammaProteobacteria	Enterobacteriales	Enterobacteriaceae	Escherichia
Escherichia coli P12b	Bacteria	Proteobacteria	GammaProteobacteria	Enterobacteriales	Enterobacteriaceae	Escherichia
Escherichia coli RM9387 (contamination screened)	Bacteria	Proteobacteria	GammaProteobacteria	Enterobacteriales	Enterobacteriaceae	Escherichia
Escherichia coli SE11	Bacteria	Proteobacteria	GammaProteobacteria	Enterobacteriales	Enterobacteriaceae	Escherichia
Escherichia Coli SEC470	Bacteria	Proteobacteria	GammaProteobacteria	Enterobacteriales	Enterobacteriaceae	Escherichia
Escherichia coli SECEC SMS-3-5	Bacteria	Proteobacteria	GammaProteobacteria	Enterobacteriales	Enterobacteriaceae	Escherichia
Escherichia coli ST2747a	Bacteria	Proteobacteria	GammaProteobacteria	Enterobacteriales	Enterobacteriaceae	Escherichia
Escherichia coli ST540	Bacteria	Proteobacteria	GammaProteobacteria	Enterobacteriales	Enterobacteriaceae	Escherichia
Escherichia coli ST540a	Bacteria	Proteobacteria	GammaProteobacteria	Enterobacteriales	Enterobacteriaceae	Escherichia
Escherichia coli ST540an	Bacteria	Proteobacteria	GammaProteobacteria	Enterobacteriales	Enterobacteriaceae	Escherichia
Escherichia coli sv. O139:H28 E24377A (ETEC)	Bacteria	Proteobacteria	GammaProteobacteria	Enterobacteriales	Enterobacteriaceae	Escherichia
Escherichia coli sv. O1:K1:H7 APEC	Bacteria	Proteobacteria	GammaProteobacteria	Enterobacteriales	Enterobacteriaceae	Escherichia
Escherichia coli sv. O6:K15:H31 536	Bacteria	Proteobacteria	GammaProteobacteria	Enterobacteriales	Enterobacteriaceae	Escherichia
Escherichia coli sv. O6:K2:H1 CFT073	Bacteria	Proteobacteria	GammaProteobacteria	Enterobacteriales	Enterobacteriaceae	Escherichia
Escherichia coli sv. O9 HS	Bacteria	Proteobacteria	GammaProteobacteria	Enterobacteriales	Enterobacteriaceae	Escherichia
Escherichia coli UMNK88	Bacteria	Proteobacteria	GammaProteobacteria	Enterobacteriales	Enterobacteriaceae	Escherichia
Escherichia coli UTI89 (UPEC)	Bacteria	Proteobacteria	GammaProteobacteria	Enterobacteriales	Enterobacteriaceae	Escherichia
Escherichia coli VR50	Bacteria	Proteobacteria	GammaProteobacteria	Enterobacteriales	Enterobacteriaceae	Escherichia
Escherichia coli W, ATCC 9637	Bacteria	Proteobacteria	GammaProteobacteria	Enterobacteriales	Enterobacteriaceae	Escherichia
Escherichia coli Xuzhou21	Bacteria	Proteobacteria	GammaProteobacteria	Enterobacteriales	Enterobacteriaceae	Escherichia
Escherichia fergusonii UMN026, ATCC 35469	Bacteria	Proteobacteria	GammaProteobacteria	Enterobacteriales	Enterobacteriaceae	Escherichia
Ethanoligenens harbinense YUAN-3T, DSM 18485	Bacteria	Firmicutes	Clostridia	Clostridiales	Ruminococcaceae	Ethanoligenens
Eubacterium acidaminophilum al-2, DSM 3953 (EAL2)	Bacteria	Firmicutes	Clostridia	Clostridiales	Eubacteriaceae	Eubacterium
Eubacterium cylindroides T2-87	Bacteria	Firmicutes	Clostridia	Clostridiales	Eubacteriaceae	Eubacterium
Eubacterium eligens ATCC 27750	Bacteria	Firmicutes	Clostridia	Clostridiales	Eubacteriaceae	Eubacterium
Eubacterium limosum KIST612	Bacteria	Firmicutes	Clostridia	Clostridiales	Eubacteriaceae	Eubacterium
Eubacterium limosum SA11	Bacteria	Firmicutes	Clostridia	Clostridiales	Eubacteriaceae	Eubacterium
Eubacterium rectale ATCC 33656	Bacteria	Firmicutes	Clostridia	Clostridiales	Eubacteriaceae	Eubacterium
Eubacterium rectale DSM 17629	Bacteria	Firmicutes	Clostridia	Clostridiales	Eubacteriaceae	Eubacterium
Eubacterium rectale M104/1	Bacteria	Firmicutes	Clostridia	Clostridiales	Eubacteriaceae	Eubacterium
Eubacterium siraeum 70/3	Bacteria	Firmicutes	Clostridia	Clostridiales	Eubacteriaceae	Eubacterium
Eubacterium siraeum V10Sc8a	Bacteria	Firmicutes	Clostridia	Clostridiales	Eubacteriaceae	Eubacterium
Exiguobacterium antarcticum B7	Bacteria	Firmicutes	Bacilli	Bacillales	unclassified	Exiguobacterium
Exiguobacterium sibiricum 255-15	Bacteria	Firmicutes	Bacilli	Bacillales	unclassified	Exiguobacterium
Exiguobacterium sp. AT1b	Bacteria	Firmicutes	Bacilli	Bacillales	unclassified	Exiguobacterium
Exiguobacterium sp. MH3	Bacteria	Firmicutes	Bacilli	Bacillales	unclassified	Exiguobacterium
Exiguobacterium sp. ZWU0009	Bacteria	Firmicutes	Bacilli	Bacillales	unclassified	Exiguobacterium
Faecalibacterium prausnitzii L2-6	Bacteria	Firmicutes	Clostridia	Clostridiales	Ruminococcaceae	Faecalibacterium
Faecalibacterium prausnitzii SL3/3	Bacteria	Firmicutes	Clostridia	Clostridiales	Ruminococcaceae	Faecalibacterium
Ferrimonas balearica PAT, DSM 9799	Bacteria	Proteobacteria	GammaProteobacteria	Alteromonadales	Ferrimonadaceae	Ferrimonas
Fervidobacterium nodosum Rt17-B1	Bacteria	Thermotogae	Thermotogae	Thermotogales	Thermotogaceae	Fervidobacterium
Fibrobacter succinogenes S85	Bacteria	Fibrobacteres	Fibrobacteria	Fibrobacterales	Fibrobacteraceae	Fibrobacter
Filifactor alocis ATCC 35896	Bacteria	Firmicutes	Clostridia	Clostridiales	Peptostreptococcaceae	Filifactor
Finegoldia magna ATCC 29328	Bacteria	Firmicutes	Tissierellia	Tissierellales	Peptoniphilaceae	Finegoldia
Flavobacteriaceae bacterium 3519-10	Bacteria	Bacteroidetes	Flavobacteriia	Flavobacteriales	Flavobacteriaceae	unclassified
Flavobacterium branchiophilum FL-15	Bacteria	Bacteroidetes	Flavobacteriia	Flavobacteriales	Flavobacteriaceae	Flavobacterium
Flavobacterium columnare ATCC 49512	Bacteria	Bacteroidetes	Flavobacteriia	Flavobacteriales	Flavobacteriaceae	Flavobacterium
Flavobacterium indicum GPTSA100-9	Bacteria	Bacteroidetes	Flavobacteriia	Flavobacteriales	Flavobacteriaceae	Flavobacterium
Flavobacterium johnsoniae UW101, ATCC 17061	Bacteria	Bacteroidetes	Flavobacteriia	Flavobacteriales	Flavobacteriaceae	Flavobacterium
Flavobacterium psychrophilum 3	Bacteria	Bacteroidetes	Flavobacteriia	Flavobacteriales	Flavobacteriaceae	Flavobacterium
Flavobacterium psychrophilum 4	Bacteria	Bacteroidetes	Flavobacteriia	Flavobacteriales	Flavobacteriaceae	Flavobacterium
Flavobacterium psychrophilum 5	Bacteria	Bacteroidetes	Flavobacteriia	Flavobacteriales	Flavobacteriaceae	Flavobacterium
Flavobacterium psychrophilum 950106-1/1	Bacteria	Bacteroidetes	Flavobacteriia	Flavobacteriales	Flavobacteriaceae	Flavobacterium
Flavobacterium psychrophilum CSF259-93	Bacteria	Bacteroidetes	Flavobacteriia	Flavobacteriales	Flavobacteriaceae	Flavobacterium
Flavobacterium psychrophilum JIP02/86	Bacteria	Bacteroidetes	Flavobacteriia	Flavobacteriales	Flavobacteriaceae	Flavobacterium
Flavobacterium psychrophilum MH1	Bacteria	Bacteroidetes	Flavobacteriia	Flavobacteriales	Flavobacteriaceae	Flavobacterium
Flavobacterium psychrophilum PG2	Bacteria	Bacteroidetes	Flavobacteriia	Flavobacteriales	Flavobacteriaceae	Flavobacterium
Flavobacterium psychrophilum phage resistant V3-5	Bacteria	Bacteroidetes	Flavobacteriia	Flavobacteriales	Flavobacteriaceae	Flavobacterium
Flavobacterium psychrophilum phage resistant V4-24	Bacteria	Bacteroidetes	Flavobacteriia	Flavobacteriales	Flavobacteriaceae	Flavobacterium
Flavobacterium psychrophilum phage resistant V4-33	Bacteria	Bacteroidetes	Flavobacteriia	Flavobacteriales	Flavobacteriaceae	Flavobacterium
Flavobacterium psychrophilum VQ50	Bacteria	Bacteroidetes	Flavobacteriia	Flavobacteriales	Flavobacteriaceae	Flavobacterium
Flexibacter litoralis Fx l1, DSM 6794	Bacteria	Bacteroidetes	Cytophagia	Cytophagales	Cytophagaceae	Flexibacter
Flexistipes sinusarabici MAS10, DSM 4947	Bacteria	Deferribacteres	Deferribacteres	Deferribacterales	Deferribacteraceae	Flexistipes
Fluviicola taffensis RW262, DSM 16823	Bacteria	Bacteroidetes	Flavobacteriia	Flavobacteriales	Cryomorphaceae	Fluviicola
Francisella cf. novicida Fx1	Bacteria	Proteobacteria	GammaProteobacteria	Thiotrichales	Francisellaceae	Francisella
Francisella noatunensis LADL--07-285A	Bacteria	Proteobacteria	GammaProteobacteria	Thiotrichales	Francisellaceae	Francisella
Francisella noatunensis orientalis FNO-12	Bacteria	Proteobacteria	GammaProteobacteria	Thiotrichales	Francisellaceae	Francisella
Francisella noatunensis orientalis FNO24	Bacteria	Proteobacteria	GammaProteobacteria	Thiotrichales	Francisellaceae	Francisella
Francisella noatunensis orientalis Toba 04	Bacteria	Proteobacteria	GammaProteobacteria	Thiotrichales	Francisellaceae	Francisella
Francisella novicida 3523	Bacteria	Proteobacteria	GammaProteobacteria	Thiotrichales	Francisellaceae	Francisella
Francisella philomiragia ATCC 25017D-5	Bacteria	Proteobacteria	GammaProteobacteria	Thiotrichales	Francisellaceae	Francisella
Francisella philomiragia GA01-2794	Bacteria	Proteobacteria	GammaProteobacteria	Thiotrichales	Francisellaceae	Francisella
Francisella philomiragia GA01-2801	Bacteria	Proteobacteria	GammaProteobacteria	Thiotrichales	Francisellaceae	Francisella
Francisella philomiragia O#319-029	Bacteria	Proteobacteria	GammaProteobacteria	Thiotrichales	Francisellaceae	Francisella
Francisella philomiragia O#319-067	Bacteria	Proteobacteria	GammaProteobacteria	Thiotrichales	Francisellaceae	Francisella
Francisella philomiragia philomiragia ATCC 25015	Bacteria	Proteobacteria	GammaProteobacteria	Thiotrichales	Francisellaceae	Francisella
Francisella philomiragia philomiragia ATCC 25017	Bacteria	Proteobacteria	GammaProteobacteria	Thiotrichales	Francisellaceae	Francisella
Francisella sp. FSC1006	Bacteria	Proteobacteria	GammaProteobacteria	Thiotrichales	Francisellaceae	Francisella
Francisella sp. TX077308	Bacteria	Proteobacteria	GammaProteobacteria	Thiotrichales	Francisellaceae	Francisella
Francisella tularensis holarctica	Bacteria	Proteobacteria	GammaProteobacteria	Thiotrichales	Francisellaceae	Francisella
Francisella tularensis holarctica F92	Bacteria	Proteobacteria	GammaProteobacteria	Thiotrichales	Francisellaceae	Francisella
Francisella tularensis holarctica FSC200	Bacteria	Proteobacteria	GammaProteobacteria	Thiotrichales	Francisellaceae	Francisella
Francisella tularensis holarctica FTA (FTNF002-00)	Bacteria	Proteobacteria	GammaProteobacteria	Thiotrichales	Francisellaceae	Francisella
Francisella tularensis holarctica FTT_1	Bacteria	Proteobacteria	GammaProteobacteria	Thiotrichales	Francisellaceae	Francisella
Francisella tularensis holarctica LVS	Bacteria	Proteobacteria	GammaProteobacteria	Thiotrichales	Francisellaceae	Francisella
Francisella tularensis holarctica OR96-0246	Bacteria	Proteobacteria	GammaProteobacteria	Thiotrichales	Francisellaceae	Francisella
Francisella tularensis holarctica OSU18	Bacteria	Proteobacteria	GammaProteobacteria	Thiotrichales	Francisellaceae	Francisella
Francisella tularensis holarctica PHIT-FT049	Bacteria	Proteobacteria	GammaProteobacteria	Thiotrichales	Francisellaceae	Francisella
Francisella tularensis holarctica VT68	Bacteria	Proteobacteria	GammaProteobacteria	Thiotrichales	Francisellaceae	Francisella
Francisella tularensis mediasiatica FSC147	Bacteria	Proteobacteria	GammaProteobacteria	Thiotrichales	Francisellaceae	Francisella
Francisella tularensis novicida D9876	Bacteria	Proteobacteria	GammaProteobacteria	Thiotrichales	Francisellaceae	Francisella
Francisella tularensis novicida DPG 3A-IS	Bacteria	Proteobacteria	GammaProteobacteria	Thiotrichales	Francisellaceae	Francisella
Francisella tularensis novicida F6168	Bacteria	Proteobacteria	GammaProteobacteria	Thiotrichales	Francisellaceae	Francisella
Francisella tularensis novicida U112	Bacteria	Proteobacteria	GammaProteobacteria	Thiotrichales	Francisellaceae	Francisella
Francisella tularensis sv. Type A1 TI0902	Bacteria	Proteobacteria	GammaProteobacteria	Thiotrichales	Francisellaceae	Francisella
Francisella tularensis TIGB03	Bacteria	Proteobacteria	GammaProteobacteria	Thiotrichales	Francisellaceae	Francisella
Francisella tularensis tularensis A.II, Wyoming, WY96-3418	Bacteria	Proteobacteria	GammaProteobacteria	Thiotrichales	Francisellaceae	Francisella
Francisella tularensis tularensis CHU S4	Bacteria	Proteobacteria	GammaProteobacteria	Thiotrichales	Francisellaceae	Francisella
Francisella tularensis tularensis FSC 198	Bacteria	Proteobacteria	GammaProteobacteria	Thiotrichales	Francisellaceae	Francisella
Francisella tularensis tularensis FTT_10	Bacteria	Proteobacteria	GammaProteobacteria	Thiotrichales	Francisellaceae	Francisella
Francisella tularensis tularensis MA00-2987	Bacteria	Proteobacteria	GammaProteobacteria	Thiotrichales	Francisellaceae	Francisella
Francisella tularensis tularensis NE061598	Bacteria	Proteobacteria	GammaProteobacteria	Thiotrichales	Francisellaceae	Francisella
Francisella tularensis tularensis Scherm	Bacteria	Proteobacteria	GammaProteobacteria	Thiotrichales	Francisellaceae	Francisella
Francisella tularensis tularensis SCHU S4	Bacteria	Proteobacteria	GammaProteobacteria	Thiotrichales	Francisellaceae	Francisella
Francisella tularensis tularensis str. SCHU S4 substr. NR-28534	Bacteria	Proteobacteria	GammaProteobacteria	Thiotrichales	Francisellaceae	Francisella
Francisella tularensis tularensis WY-00W4114	Bacteria	Proteobacteria	GammaProteobacteria	Thiotrichales	Francisellaceae	Francisella
Francisella tularensis tularensis WY96	Bacteria	Proteobacteria	GammaProteobacteria	Thiotrichales	Francisellaceae	Francisella
Frateuria aurantia Kondo 67, DSM 6220	Bacteria	Proteobacteria	GammaProteobacteria	Xanthomonadales	Rhodanobacteraceae	Frateuria
Frischella perrara PEB0191	Bacteria	Proteobacteria	GammaProteobacteria	Orbales	Orbaceae	Frischella
Fusobacterium hwasookii ChDC F174	Bacteria	Fusobacteria	Fusobacteriia	Fusobacteriales	Fusobacteriaceae	Fusobacterium
Fusobacterium hwasookii ChDC F206	Bacteria	Fusobacteria	Fusobacteriia	Fusobacteriales	Fusobacteriaceae	Fusobacterium
Fusobacterium hwasookii ChDC F300 ChDC F300	Bacteria	Fusobacteria	Fusobacteriia	Fusobacteriales	Fusobacteriaceae	Fusobacterium
Fusobacterium nucleatum animalis 7_1	Bacteria	Fusobacteria	Fusobacteriia	Fusobacteriales	Fusobacteriaceae	Fusobacterium
Fusobacterium nucleatum animalis ChDC ChDC F324	Bacteria	Fusobacteria	Fusobacteriia	Fusobacteriales	Fusobacteriaceae	Fusobacterium
Fusobacterium nucleatum animalis ChDC F315	Bacteria	Fusobacteria	Fusobacteriia	Fusobacteriales	Fusobacteriaceae	Fusobacterium
Fusobacterium nucleatum nucleatum ATCC 25586	Bacteria	Fusobacteria	Fusobacteriia	Fusobacteriales	Fusobacteriaceae	Fusobacterium
Fusobacterium nucleatum nucleatum ChDC F130	Bacteria	Fusobacteria	Fusobacteriia	Fusobacteriales	Fusobacteriaceae	Fusobacterium
Fusobacterium nucleatum nucleatum ChDC F316	Bacteria	Fusobacteria	Fusobacteriia	Fusobacteriales	Fusobacteriaceae	Fusobacterium
Fusobacterium nucleatum polymorphum ChDC F306	Bacteria	Fusobacteria	Fusobacteriia	Fusobacteriales	Fusobacteriaceae	Fusobacterium
Fusobacterium nucleatum polymorphum ChDC F319	Bacteria	Fusobacteria	Fusobacteriia	Fusobacteriales	Fusobacteriaceae	Fusobacterium
Fusobacterium nucleatum vincentii 3_1_27	Bacteria	Fusobacteria	Fusobacteriia	Fusobacteriales	Fusobacteriaceae	Fusobacterium
Fusobacterium sp. 21_1A	Bacteria	Fusobacteria	Fusobacteriia	Fusobacteriales	Fusobacteriaceae	Fusobacterium
Fusobacterium sp. 3_1_36A2	Bacteria	Fusobacteria	Fusobacteriia	Fusobacteriales	Fusobacteriaceae	Fusobacterium
Fusobacterium sp. 4_8	Bacteria	Fusobacteria	Fusobacteriia	Fusobacteriales	Fusobacteriaceae	Fusobacterium
Gallibacterium anatis UMN179	Bacteria	Proteobacteria	GammaProteobacteria	Pasteurellales	Pasteurellaceae	Gallibacterium
Gallionella capsiferriformans ES-2	Bacteria	Proteobacteria	BetaProteobacteria	Gallionellales	Gallionellaceae	Gallionella
gamma proteobacterium sp. HdN1	Bacteria	Proteobacteria	GammaProteobacteria	unclassified	unclassified	unclassified
Gardnerella vaginalis 317, ATCC 14019	Bacteria	Actinobacteria	Actinobacteria	Bifidobacteriales	Bifidobacteriaceae	Gardnerella
Gardnerella vaginalis 409-05	Bacteria	Actinobacteria	Actinobacteria	Bifidobacteriales	Bifidobacteriaceae	Gardnerella
Gardnerella vaginalis HMP9231	Bacteria	Actinobacteria	Actinobacteria	Bifidobacteriales	Bifidobacteriaceae	Gardnerella
Gastranaerophilaceae Zag_111 (Zagget_111_MP)	Bacteria	Cyanobacteria	Melainabacteria	Gastranaerophilales	Gastranaerophilaceae	unclassified
Gastranaerophilus phascolarctosicola (Zagget bin 221)	Bacteria	Cyanobacteria	Melainabacteria	Gastranaerophilales	Gastranaerophilaceae	Gastranaerophilus
Geitlerinema sp. PCC 7407	Bacteria	Cyanobacteria	unclassified	Oscillatoriales	unclassified	Geitlerinema
Geoalkalibacter subterraneus Red1 (complete genome)	Bacteria	Proteobacteria	DeltaProteobacteria	Desulfuromonadales	Geobacteraceae	Geoalkalibacter
Geobacillus sp. 12AMOR1	Bacteria	Firmicutes	Bacilli	Bacillales	Bacillaceae	Geobacillus
Geobacillus sp. GHH01	Bacteria	Firmicutes	Bacilli	Bacillales	Bacillaceae	Geobacillus
Geobacillus stearothermophilus X1	Bacteria	Firmicutes	Bacilli	Bacillales	Bacillaceae	Geobacillus
Geobacillus thermodenitrificans NG80-2	Bacteria	Firmicutes	Bacilli	Bacillales	Bacillaceae	Geobacillus
Geobacter bemidjiensis Bem, DSM 16622	Bacteria	Proteobacteria	DeltaProteobacteria	Desulfuromonadales	Geobacteraceae	Geobacter
Geobacter lovleyi SZ	Bacteria	Proteobacteria	DeltaProteobacteria	Desulfuromonadales	Geobacteraceae	Geobacter
Geobacter metallireducens GS-15	Bacteria	Proteobacteria	DeltaProteobacteria	Desulfuromonadales	Geobacteraceae	Geobacter
Geobacter pickeringii G13	Bacteria	Proteobacteria	DeltaProteobacteria	Desulfuromonadales	Geobacteraceae	Geobacter
Geobacter sp. FRC-32	Bacteria	Proteobacteria	DeltaProteobacteria	Desulfuromonadales	Geobacteraceae	Geobacter
Geobacter sp. M18	Bacteria	Proteobacteria	DeltaProteobacteria	Desulfuromonadales	Geobacteraceae	Geobacter
Geobacter sp. M21	Bacteria	Proteobacteria	DeltaProteobacteria	Desulfuromonadales	Geobacteraceae	Geobacter
Geobacter sulfurreducens AM-1	Bacteria	Proteobacteria	DeltaProteobacteria	Desulfuromonadales	Geobacteraceae	Geobacter
Geobacter sulfurreducens KN400	Bacteria	Proteobacteria	DeltaProteobacteria	Desulfuromonadales	Geobacteraceae	Geobacter
Geobacter sulfurreducens PCA	Bacteria	Proteobacteria	DeltaProteobacteria	Desulfuromonadales	Geobacteraceae	Geobacter
Geobacter uraniireducens Rf4	Bacteria	Proteobacteria	DeltaProteobacteria	Desulfuromonadales	Geobacteraceae	Geobacter
Gilliamella apicola	Bacteria	Proteobacteria	GammaProteobacteria	Orbales	Orbaceae	Gilliamella
Glaciecola agarilytica 4H-3-7+YE-5	Bacteria	Proteobacteria	GammaProteobacteria	Alteromonadales	Alteromonadaceae	Glaciecola
Glaciecola nitratireducens FR1064	Bacteria	Proteobacteria	GammaProteobacteria	Alteromonadales	Alteromonadaceae	Glaciecola
Glaciecola psychrophila 170	Bacteria	Proteobacteria	GammaProteobacteria	Alteromonadales	Alteromonadaceae	Glaciecola
Glaciecola sp. ANT9081 (cola82)	Bacteria	Proteobacteria	GammaProteobacteria	Alteromonadales	Alteromonadaceae	Glaciecola
Gloeobacter kilaueensis JS1	Bacteria	Cyanobacteria	Gloeobacteria	Gloeobacterales	unclassified	Gloeobacter
Gloeobacter violaceus PCC 7421	Bacteria	Cyanobacteria	Gloeobacteria	Gloeobacterales	unclassified	Gloeobacter
Gluconacetobacter diazotrophicus PA1 5	Bacteria	Proteobacteria	AlphaProteobacteria	Rhodospirillales	Acetobacteraceae	Gluconacetobacter
Gluconacetobacter xylinus NBRC 3288	Bacteria	Proteobacteria	AlphaProteobacteria	Rhodospirillales	Acetobacteraceae	Gluconacetobacter
Gluconobacter oxydans 621H	Bacteria	Proteobacteria	AlphaProteobacteria	Rhodospirillales	Acetobacteraceae	Gluconobacter
Gluconobacter oxydans DSM 3504 (GLS)	Bacteria	Proteobacteria	AlphaProteobacteria	Rhodospirillales	Acetobacteraceae	Gluconobacter
Gluconobacter oxydans H24	Bacteria	Proteobacteria	AlphaProteobacteria	Rhodospirillales	Acetobacteraceae	Gluconobacter
Gordonia sp. KTR9	Bacteria	Actinobacteria	Actinobacteria	Actinomycetales	Gordoniaceae	Gordonia
Gramella forsetii KT0803	Bacteria	Bacteroidetes	Flavobacteriia	Flavobacteriales	Flavobacteriaceae	Gramella
Gynuella sunshinyii YC6258	Bacteria	Proteobacteria	GammaProteobacteria	Oceanospirillales	unclassified	Gynuella
Haemophilus ducreyi 35000HP	Bacteria	Proteobacteria	GammaProteobacteria	Pasteurellales	Pasteurellaceae	Haemophilus
Haemophilus influenzae 2019	Bacteria	Proteobacteria	GammaProteobacteria	Pasteurellales	Pasteurellaceae	Haemophilus
Haemophilus influenzae CGSHiCZ412602	Bacteria	Proteobacteria	GammaProteobacteria	Pasteurellales	Pasteurellaceae	Haemophilus
Haemophilus influenzae F3031	Bacteria	Proteobacteria	GammaProteobacteria	Pasteurellales	Pasteurellaceae	Haemophilus
Haemophilus influenzae F3047	Bacteria	Proteobacteria	GammaProteobacteria	Pasteurellales	Pasteurellaceae	Haemophilus
Haemophilus influenzae Hi375	Bacteria	Proteobacteria	GammaProteobacteria	Pasteurellales	Pasteurellaceae	Haemophilus
Haemophilus influenzae KR494 (unscreened)	Bacteria	Proteobacteria	GammaProteobacteria	Pasteurellales	Pasteurellaceae	Haemophilus
Haemophilus influenzae NTHi 86-028NP	Bacteria	Proteobacteria	GammaProteobacteria	Pasteurellales	Pasteurellaceae	Haemophilus
Haemophilus influenzae NTHi PittEE	Bacteria	Proteobacteria	GammaProteobacteria	Pasteurellales	Pasteurellaceae	Haemophilus
Haemophilus influenzae NTHi PittGG	Bacteria	Proteobacteria	GammaProteobacteria	Pasteurellales	Pasteurellaceae	Haemophilus
Haemophilus influenzae R2846	Bacteria	Proteobacteria	GammaProteobacteria	Pasteurellales	Pasteurellaceae	Haemophilus
Haemophilus influenzae R2866	Bacteria	Proteobacteria	GammaProteobacteria	Pasteurellales	Pasteurellaceae	Haemophilus
Haemophilus influenzae Rd (KW20)	Bacteria	Proteobacteria	GammaProteobacteria	Pasteurellales	Pasteurellaceae	Haemophilus
Haemophilus influenzae sv. B 10810	Bacteria	Proteobacteria	GammaProteobacteria	Pasteurellales	Pasteurellaceae	Haemophilus
Haemophilus parainfluenzae T3T1	Bacteria	Proteobacteria	GammaProteobacteria	Pasteurellales	Pasteurellaceae	Haemophilus
Haemophilus parasuis sv. 1 SH03	Bacteria	Proteobacteria	GammaProteobacteria	Pasteurellales	Pasteurellaceae	Haemophilus
Haemophilus parasuis sv. 5 KL0318	Bacteria	Proteobacteria	GammaProteobacteria	Pasteurellales	Pasteurellaceae	Haemophilus
Haemophilus parasuis sv. 5 SH0165	Bacteria	Proteobacteria	GammaProteobacteria	Pasteurellales	Pasteurellaceae	Haemophilus
Haemophilus parasuis ZJ0906	Bacteria	Proteobacteria	GammaProteobacteria	Pasteurellales	Pasteurellaceae	Haemophilus
Hahella chejuensis KCTC 2396	Bacteria	Proteobacteria	GammaProteobacteria	Oceanospirillales	Hahellaceae	Hahella
Haliangium ochraceum SMP-2, DSM 14365	Bacteria	Proteobacteria	DeltaProteobacteria	Myxococcales	Kofleriaceae	Haliangium
Haliscomenobacter hydrossis O, DSM 1100	Bacteria	Bacteroidetes	Sphingobacteriia	Sphingobacteriales	Saprospiraceae	Haliscomenobacter
Halobacillus halophilus DSM 2266	Bacteria	Firmicutes	Bacilli	Bacillales	Bacillaceae	Halobacillus
Halobacteroides halobius MD-1, DSM 5150	Bacteria	Firmicutes	Clostridia	Halanaerobiales	Halobacteroidaceae	Halobacteroides
Halomonas elongata DSM 2581	Bacteria	Proteobacteria	GammaProteobacteria	Oceanospirillales	Halomonadaceae	Halomonas
Halorhodospira halochloris A	Bacteria	Proteobacteria	GammaProteobacteria	Chromatiales	Ectothiorhodospiraceae	Halorhodospira
Halorhodospira halophila SL1	Bacteria	Proteobacteria	GammaProteobacteria	Chromatiales	Ectothiorhodospiraceae	Halorhodospira
Halothermothrix orenii H 168	Bacteria	Firmicutes	Clostridia	Halanaerobiales	Halanaerobiaceae	Halothermothrix
Halyomorpha halys symbiont	Bacteria	Proteobacteria	GammaProteobacteria	Enterobacteriales	Enterobacteriaceae	Pantoea
Halyomorpha halys symbiont US	Bacteria	unclassified	unclassified	unclassified	unclassified	unclassified
Helicobacter acinonychis Sheeba	Bacteria	Proteobacteria	EpsilonProteobacteria	Campylobacterales	Helicobacteraceae	Helicobacter
Helicobacter bizzozeronii CIII-1	Bacteria	Proteobacteria	EpsilonProteobacteria	Campylobacterales	Helicobacteraceae	Helicobacter
Helicobacter cetorum MIT 00-7128	Bacteria	Proteobacteria	EpsilonProteobacteria	Campylobacterales	Helicobacteraceae	Helicobacter
Helicobacter cetorum MIT 99-5656	Bacteria	Proteobacteria	EpsilonProteobacteria	Campylobacterales	Helicobacteraceae	Helicobacter
Helicobacter cinaedi ATCC BAA-847	Bacteria	Proteobacteria	EpsilonProteobacteria	Campylobacterales	Helicobacteraceae	Helicobacter
Helicobacter cinaedi PAGU611	Bacteria	Proteobacteria	EpsilonProteobacteria	Campylobacterales	Helicobacteraceae	Helicobacter
Helicobacter felis CS1, ATCC 49179	Bacteria	Proteobacteria	EpsilonProteobacteria	Campylobacterales	Helicobacteraceae	Helicobacter
Helicobacter heilmannii ASB1.4	Bacteria	Proteobacteria	EpsilonProteobacteria	Campylobacterales	Helicobacteraceae	Helicobacter
Helicobacter hepaticus 3B1, ATCC 51449	Bacteria	Proteobacteria	EpsilonProteobacteria	Campylobacterales	Helicobacteraceae	Helicobacter
Helicobacter mustelae ATCC 43772	Bacteria	Proteobacteria	EpsilonProteobacteria	Campylobacterales	Helicobacteraceae	Helicobacter
Helicobacter pylori 2017	Bacteria	Proteobacteria	EpsilonProteobacteria	Campylobacterales	Helicobacteraceae	Helicobacter
Helicobacter pylori 2018	Bacteria	Proteobacteria	EpsilonProteobacteria	Campylobacterales	Helicobacteraceae	Helicobacter
Helicobacter pylori 26695	Bacteria	Proteobacteria	EpsilonProteobacteria	Campylobacterales	Helicobacteraceae	Helicobacter
Helicobacter pylori 26695-1	Bacteria	Proteobacteria	EpsilonProteobacteria	Campylobacterales	Helicobacteraceae	Helicobacter
Helicobacter pylori 26695-1MET	Bacteria	Proteobacteria	EpsilonProteobacteria	Campylobacterales	Helicobacteraceae	Helicobacter
Helicobacter pylori 35A	Bacteria	Proteobacteria	EpsilonProteobacteria	Campylobacterales	Helicobacteraceae	Helicobacter
Helicobacter pylori 51	Bacteria	Proteobacteria	EpsilonProteobacteria	Campylobacterales	Helicobacteraceae	Helicobacter
Helicobacter pylori 52	Bacteria	Proteobacteria	EpsilonProteobacteria	Campylobacterales	Helicobacteraceae	Helicobacter
Helicobacter pylori 83	Bacteria	Proteobacteria	EpsilonProteobacteria	Campylobacterales	Helicobacteraceae	Helicobacter
Helicobacter pylori 908	Bacteria	Proteobacteria	EpsilonProteobacteria	Campylobacterales	Helicobacteraceae	Helicobacter
Helicobacter pylori Aklavik117	Bacteria	Proteobacteria	EpsilonProteobacteria	Campylobacterales	Helicobacteraceae	Helicobacter
Helicobacter pylori Aklavik86	Bacteria	Proteobacteria	EpsilonProteobacteria	Campylobacterales	Helicobacteraceae	Helicobacter
Helicobacter pylori B38	Bacteria	Proteobacteria	EpsilonProteobacteria	Campylobacterales	Helicobacteraceae	Helicobacter
Helicobacter pylori B8	Bacteria	Proteobacteria	EpsilonProteobacteria	Campylobacterales	Helicobacteraceae	Helicobacter
Helicobacter pylori BM012A	Bacteria	Proteobacteria	EpsilonProteobacteria	Campylobacterales	Helicobacteraceae	Helicobacter
Helicobacter pylori BM012B	Bacteria	Proteobacteria	EpsilonProteobacteria	Campylobacterales	Helicobacteraceae	Helicobacter
Helicobacter pylori BM012S	Bacteria	Proteobacteria	EpsilonProteobacteria	Campylobacterales	Helicobacteraceae	Helicobacter
Helicobacter pylori BM013A	Bacteria	Proteobacteria	EpsilonProteobacteria	Campylobacterales	Helicobacteraceae	Helicobacter
Helicobacter pylori BM013B	Bacteria	Proteobacteria	EpsilonProteobacteria	Campylobacterales	Helicobacteraceae	Helicobacter
Helicobacter pylori Cuz20	Bacteria	Proteobacteria	EpsilonProteobacteria	Campylobacterales	Helicobacteraceae	Helicobacter
Helicobacter pylori ELS37	Bacteria	Proteobacteria	EpsilonProteobacteria	Campylobacterales	Helicobacteraceae	Helicobacter
Helicobacter pylori F16	Bacteria	Proteobacteria	EpsilonProteobacteria	Campylobacterales	Helicobacteraceae	Helicobacter
Helicobacter pylori F30	Bacteria	Proteobacteria	EpsilonProteobacteria	Campylobacterales	Helicobacteraceae	Helicobacter
Helicobacter pylori F32	Bacteria	Proteobacteria	EpsilonProteobacteria	Campylobacterales	Helicobacteraceae	Helicobacter
Helicobacter pylori F57	Bacteria	Proteobacteria	EpsilonProteobacteria	Campylobacterales	Helicobacteraceae	Helicobacter
Helicobacter pylori G27	Bacteria	Proteobacteria	EpsilonProteobacteria	Campylobacterales	Helicobacteraceae	Helicobacter
Helicobacter pylori Gambia94/24	Bacteria	Proteobacteria	EpsilonProteobacteria	Campylobacterales	Helicobacteraceae	Helicobacter
Helicobacter pylori Hp238	Bacteria	Proteobacteria	EpsilonProteobacteria	Campylobacterales	Helicobacteraceae	Helicobacter
Helicobacter pylori HPAG1	Bacteria	Proteobacteria	EpsilonProteobacteria	Campylobacterales	Helicobacteraceae	Helicobacter
Helicobacter pylori HUP-B14	Bacteria	Proteobacteria	EpsilonProteobacteria	Campylobacterales	Helicobacteraceae	Helicobacter
Helicobacter pylori India7	Bacteria	Proteobacteria	EpsilonProteobacteria	Campylobacterales	Helicobacteraceae	Helicobacter
Helicobacter pylori J166	Bacteria	Proteobacteria	EpsilonProteobacteria	Campylobacterales	Helicobacteraceae	Helicobacter
Helicobacter pylori J99	Bacteria	Proteobacteria	EpsilonProteobacteria	Campylobacterales	Helicobacteraceae	Helicobacter
Helicobacter pylori Lithuania75	Bacteria	Proteobacteria	EpsilonProteobacteria	Campylobacterales	Helicobacteraceae	Helicobacter
Helicobacter pylori OK113	Bacteria	Proteobacteria	EpsilonProteobacteria	Campylobacterales	Helicobacteraceae	Helicobacter
Helicobacter pylori OK310	Bacteria	Proteobacteria	EpsilonProteobacteria	Campylobacterales	Helicobacteraceae	Helicobacter
Helicobacter pylori Oki102	Bacteria	Proteobacteria	EpsilonProteobacteria	Campylobacterales	Helicobacteraceae	Helicobacter
Helicobacter pylori Oki112	Bacteria	Proteobacteria	EpsilonProteobacteria	Campylobacterales	Helicobacteraceae	Helicobacter
Helicobacter pylori Oki128	Bacteria	Proteobacteria	EpsilonProteobacteria	Campylobacterales	Helicobacteraceae	Helicobacter
Helicobacter pylori Oki154	Bacteria	Proteobacteria	EpsilonProteobacteria	Campylobacterales	Helicobacteraceae	Helicobacter
Helicobacter pylori Oki422	Bacteria	Proteobacteria	EpsilonProteobacteria	Campylobacterales	Helicobacteraceae	Helicobacter
Helicobacter pylori Oki673	Bacteria	Proteobacteria	EpsilonProteobacteria	Campylobacterales	Helicobacteraceae	Helicobacter
Helicobacter pylori Oki828	Bacteria	Proteobacteria	EpsilonProteobacteria	Campylobacterales	Helicobacteraceae	Helicobacter
Helicobacter pylori Oki898	Bacteria	Proteobacteria	EpsilonProteobacteria	Campylobacterales	Helicobacteraceae	Helicobacter
Helicobacter pylori P12	Bacteria	Proteobacteria	EpsilonProteobacteria	Campylobacterales	Helicobacteraceae	Helicobacter
Helicobacter pylori PeCan18	Bacteria	Proteobacteria	EpsilonProteobacteria	Campylobacterales	Helicobacteraceae	Helicobacter
Helicobacter pylori PeCan4	Bacteria	Proteobacteria	EpsilonProteobacteria	Campylobacterales	Helicobacteraceae	Helicobacter
Helicobacter pylori Puno120	Bacteria	Proteobacteria	EpsilonProteobacteria	Campylobacterales	Helicobacteraceae	Helicobacter
Helicobacter pylori Puno135	Bacteria	Proteobacteria	EpsilonProteobacteria	Campylobacterales	Helicobacteraceae	Helicobacter
Helicobacter pylori Rif1	Bacteria	Proteobacteria	EpsilonProteobacteria	Campylobacterales	Helicobacteraceae	Helicobacter
Helicobacter pylori Rif2	Bacteria	Proteobacteria	EpsilonProteobacteria	Campylobacterales	Helicobacteraceae	Helicobacter
Helicobacter pylori Sat464	Bacteria	Proteobacteria	EpsilonProteobacteria	Campylobacterales	Helicobacteraceae	Helicobacter
Helicobacter pylori Shi112	Bacteria	Proteobacteria	EpsilonProteobacteria	Campylobacterales	Helicobacteraceae	Helicobacter
Helicobacter pylori Shi169	Bacteria	Proteobacteria	EpsilonProteobacteria	Campylobacterales	Helicobacteraceae	Helicobacter
Helicobacter pylori Shi417	Bacteria	Proteobacteria	EpsilonProteobacteria	Campylobacterales	Helicobacteraceae	Helicobacter
Helicobacter pylori Shi470	Bacteria	Proteobacteria	EpsilonProteobacteria	Campylobacterales	Helicobacteraceae	Helicobacter
Helicobacter pylori SJM180	Bacteria	Proteobacteria	EpsilonProteobacteria	Campylobacterales	Helicobacteraceae	Helicobacter
Helicobacter pylori SNT49	Bacteria	Proteobacteria	EpsilonProteobacteria	Campylobacterales	Helicobacteraceae	Helicobacter
Helicobacter pylori SouthAfrica20	Bacteria	Proteobacteria	EpsilonProteobacteria	Campylobacterales	Helicobacteraceae	Helicobacter
Helicobacter pylori SouthAfrica7	Bacteria	Proteobacteria	EpsilonProteobacteria	Campylobacterales	Helicobacteraceae	Helicobacter
Helicobacter pylori UM032	Bacteria	Proteobacteria	EpsilonProteobacteria	Campylobacterales	Helicobacteraceae	Helicobacter
Helicobacter pylori UM037	Bacteria	Proteobacteria	EpsilonProteobacteria	Campylobacterales	Helicobacteraceae	Helicobacter
Helicobacter pylori UM066	Bacteria	Proteobacteria	EpsilonProteobacteria	Campylobacterales	Helicobacteraceae	Helicobacter
Helicobacter pylori UM298	Bacteria	Proteobacteria	EpsilonProteobacteria	Campylobacterales	Helicobacteraceae	Helicobacter
Helicobacter pylori UM299	Bacteria	Proteobacteria	EpsilonProteobacteria	Campylobacterales	Helicobacteraceae	Helicobacter
Helicobacter pylori v225	Bacteria	Proteobacteria	EpsilonProteobacteria	Campylobacterales	Helicobacteraceae	Helicobacter
Helicobacter pylori XZ274	Bacteria	Proteobacteria	EpsilonProteobacteria	Campylobacterales	Helicobacteraceae	Helicobacter
Heliobacterium modesticaldum Ice1	Bacteria	Firmicutes	Clostridia	Clostridiales	Heliobacteriaceae	Heliobacterium
Herpetosiphon aurantiacus DSM 785	Bacteria	Chloroflexi	Chloroflexi	Herpetosiphonales	Herpetosiphonaceae	Herpetosiphon
Hippea maritima MH2, DSM 10411	Bacteria	Proteobacteria	DeltaProteobacteria	Desulfurellales	Desulfurellaceae	Hippea
Histophilus somni 129P	Bacteria	Proteobacteria	GammaProteobacteria	Pasteurellales	Pasteurellaceae	Histophilus
Histophilus somni 2336	Bacteria	Proteobacteria	GammaProteobacteria	Pasteurellales	Pasteurellaceae	Histophilus
Hoeflea phototrophica DFL-43	Bacteria	Proteobacteria	AlphaProteobacteria	Rhizobiales	Phyllobacteriaceae	Hoeflea
Hoeflea sp. IMCC20628	Bacteria	Proteobacteria	AlphaProteobacteria	Rhizobiales	Phyllobacteriaceae	Hoeflea
Hydrogenobacter thermophilus TK-6, DSM 6534	Bacteria	Aquificae	Aquificae	Aquificales	Aquificaceae	Hydrogenobacter
Hydrogenobaculum sp. 3684 ((Finished QAed))	Bacteria	Aquificae	Aquificae	Aquificales	Aquificaceae	Hydrogenobaculum
Hydrogenobaculum sp. HO	Bacteria	Aquificae	Aquificae	Aquificales	Aquificaceae	Hydrogenobaculum
Hydrogenobaculum sp. SHO (Final Finished Sequence)	Bacteria	Aquificae	Aquificae	Aquificales	Aquificaceae	Hydrogenobaculum
Hydrogenobaculum sp. SN	Bacteria	Aquificae	Aquificae	Aquificales	Aquificaceae	Hydrogenobaculum
Hydrogenobaculum sp. Y04AAS1	Bacteria	Aquificae	Aquificae	Aquificales	Aquificaceae	Hydrogenobaculum
Hymenobacter sp. APR13	Bacteria	Bacteroidetes	Cytophagia	Cytophagales	Cytophagaceae	Hymenobacter
Hymenobacter sp. DG25A	Bacteria	Bacteroidetes	Cytophagia	Cytophagales	Cytophagaceae	Hymenobacter
Hymenobacter swuensis DY53	Bacteria	Bacteroidetes	Cytophagia	Cytophagales	Cytophagaceae	Hymenobacter
Hyphomicrobium denitrificans 1NES1	Bacteria	Proteobacteria	AlphaProteobacteria	Rhizobiales	Hyphomicrobiaceae	Hyphomicrobium
Hyphomicrobium denitrificans ATCC 51888	Bacteria	Proteobacteria	AlphaProteobacteria	Rhizobiales	Hyphomicrobiaceae	Hyphomicrobium
Hyphomonas neptunium ATCC 15444	Bacteria	Proteobacteria	Alphaproteobacteria	Rhodobacterales	Hyphomonadaceae	Hyphomonas
Idiomarina loihiensis GSL 199	Bacteria	Proteobacteria	GammaProteobacteria	Alteromonadales	Idiomarinaceae	Idiomarina
Idiomarina loihiensis L2TR	Bacteria	Proteobacteria	GammaProteobacteria	Alteromonadales	Idiomarinaceae	Idiomarina
Ilyobacter polytropus CuHBu1, DSM 2926	Bacteria	Fusobacteria	Fusobacteriia	Fusobacteriales	Fusobacteriaceae	Ilyobacter
Isoptericola variabilis 225	Bacteria	Actinobacteria	Actinobacteria	Micrococcales	Promicromonosporaceae	Isoptericola
Isosphaera pallida IS1B, ATCC 43644	Bacteria	Planctomycetes	Planctomycetia	Planctomycetales	Planctomycetaceae	Isosphaera
Jannaschia sp. CCS1	Bacteria	Proteobacteria	AlphaProteobacteria	Rhodobacterales	Rhodobacteraceae	Jannaschia
Jonesia denitrificans 55134, DSM 20603	Bacteria	Actinobacteria	Actinobacteria	Micrococcales	Jonesiaceae	Jonesia
Kangiella geojedonensis KCTC 23420	Bacteria	Proteobacteria	GammaProteobacteria	Oceanospirillales	Alcanivoracaceae	Kangiella
Kangiella koreensis SW-125, DSM 16069	Bacteria	Proteobacteria	GammaProteobacteria	Oceanospirillales	Alcanivoracaceae	Kangiella
Ketogulonicigenium vulgare WSH-001	Bacteria	Proteobacteria	Alphaproteobacteria	Rhodobacterales	Rhodobacter clade	Ketogulonicigenium
Ketogulonicigenium vulgare Y25	Bacteria	Proteobacteria	Alphaproteobacteria	Rhodobacterales	Rhodobacter clade	Ketogulonicigenium
Klebsiella michiganensis RC10	Bacteria	Proteobacteria	GammaProteobacteria	Enterobacteriales	Enterobacteriaceae	Klebsiella
Klebsiella pneumoniae 1158	Bacteria	Proteobacteria	GammaProteobacteria	Enterobacteriales	Enterobacteriaceae	Klebsiella
Klebsiella pneumoniae 30660/NJST258_1	Bacteria	Proteobacteria	GammaProteobacteria	Enterobacteriales	Enterobacteriaceae	Klebsiella
Klebsiella pneumoniae 30684/NJST258_2	Bacteria	Proteobacteria	GammaProteobacteria	Enterobacteriales	Enterobacteriaceae	Klebsiella
Klebsiella pneumoniae 342	Bacteria	Proteobacteria	GammaProteobacteria	Enterobacteriales	Enterobacteriaceae	Klebsiella
Klebsiella pneumoniae ATCC BAA-2146	Bacteria	Proteobacteria	GammaProteobacteria	Enterobacteriales	Enterobacteriaceae	Klebsiella
Klebsiella pneumoniae blaNDM-1	Bacteria	Proteobacteria	GammaProteobacteria	Enterobacteriales	Enterobacteriaceae	Klebsiella
Klebsiella pneumoniae CG43	Bacteria	Proteobacteria	GammaProteobacteria	Enterobacteriales	Enterobacteriaceae	Klebsiella
Klebsiella pneumoniae CIP 52.145	Bacteria	Proteobacteria	GammaProteobacteria	Enterobacteriales	Enterobacteriaceae	Klebsiella
Klebsiella pneumoniae HK787	Bacteria	Proteobacteria	GammaProteobacteria	Enterobacteriales	Enterobacteriaceae	Klebsiella
Klebsiella pneumoniae KCTC 2242	Bacteria	Proteobacteria	GammaProteobacteria	Enterobacteriales	Enterobacteriaceae	Klebsiella
Klebsiella pneumoniae NTUH-K2044	Bacteria	Proteobacteria	GammaProteobacteria	Enterobacteriales	Enterobacteriaceae	Klebsiella
Klebsiella pneumoniae pneumoniae 1084	Bacteria	Proteobacteria	GammaProteobacteria	Enterobacteriales	Enterobacteriaceae	Klebsiella
Klebsiella pneumoniae pneumoniae HS11286	Bacteria	Proteobacteria	GammaProteobacteria	Enterobacteriales	Enterobacteriaceae	Klebsiella
Klebsiella pneumoniae pneumoniae Kp13	Bacteria	Proteobacteria	GammaProteobacteria	Enterobacteriales	Enterobacteriaceae	Klebsiella
Klebsiella pneumoniae pneumoniae KP5-1	Bacteria	Proteobacteria	GammaProteobacteria	Enterobacteriales	Enterobacteriaceae	Klebsiella
Klebsiella pneumoniae pneumoniae KPNIH28	Bacteria	Proteobacteria	GammaProteobacteria	Enterobacteriales	Enterobacteriaceae	Klebsiella
Klebsiella pneumoniae pneumoniae KPNIH29	Bacteria	Proteobacteria	GammaProteobacteria	Enterobacteriales	Enterobacteriaceae	Klebsiella
Klebsiella pneumoniae pneumoniae KPNIH30	Bacteria	Proteobacteria	GammaProteobacteria	Enterobacteriales	Enterobacteriaceae	Klebsiella
Klebsiella pneumoniae pneumoniae KPNIH31	Bacteria	Proteobacteria	GammaProteobacteria	Enterobacteriales	Enterobacteriaceae	Klebsiella
Klebsiella pneumoniae pneumoniae KPNIH33	Bacteria	Proteobacteria	GammaProteobacteria	Enterobacteriales	Enterobacteriaceae	Klebsiella
Klebsiella pneumoniae pneumoniae MGH78578	Bacteria	Proteobacteria	GammaProteobacteria	Enterobacteriales	Enterobacteriaceae	Klebsiella
Klebsiella pneumoniae pneumoniae PittNDM01	Bacteria	Proteobacteria	GammaProteobacteria	Enterobacteriales	Enterobacteriaceae	Klebsiella
Klebsiella pneumoniae rhinoscleromatis SB3432	Bacteria	Proteobacteria	GammaProteobacteria	Enterobacteriales	Enterobacteriaceae	Klebsiella
Klebsiella pneumoniae VK055	Bacteria	Proteobacteria	GammaProteobacteria	Enterobacteriales	Enterobacteriaceae	Klebsiella
Klebsiella variicola At-22	Bacteria	Proteobacteria	GammaProteobacteria	Enterobacteriales	Enterobacteriaceae	Klebsiella
Klebsiella variicola DSM 15968	Bacteria	Proteobacteria	GammaProteobacteria	Enterobacteriales	Enterobacteriaceae	Klebsiella
Klebsiella variicola DX120E	Bacteria	Proteobacteria	GammaProteobacteria	Enterobacteriales	Enterobacteriaceae	Klebsiella
Kosakonia sacchari SP1	Bacteria	Proteobacteria	GammaProteobacteria	Enterobacteriales	Enterobacteraceae	Kosakonia
Kosmotoga olearia TBF 19.5.1	Bacteria	Thermotogae	Thermotogae	Kosmotogales	Kosmotogaceae	Kosmotoga
Krokinobacter diaphorus 4H-3-7-5	Bacteria	Bacteroidetes	Flavobacteriia	Flavobacteriales	Flavobacteriaceae	Krokinobacter
Labilithrix luteola DSM 27648	Bacteria	Proteobacteria	DeltaProteobacteria	Myxococcales	Labilitrichaceae	Labilithrix
Lacinutrix sp. 5H-3-7-4	Bacteria	Bacteroidetes	Flavobacteriia	Flavobacteriales	Flavobacteriaceae	Lacinutrix
Lactobacillus acetotolerans NBRC 13120	Bacteria	Firmicutes	Bacilli	Lactobacillales	Lactobacillaceae	Lactobacillus
Lactobacillus acidophilus 30SC	Bacteria	Firmicutes	Bacilli	Lactobacillales	Lactobacillaceae	Lactobacillus
Lactobacillus acidophilus FSI4	Bacteria	Firmicutes	Bacilli	Lactobacillales	Lactobacillaceae	Lactobacillus
Lactobacillus acidophilus La-14	Bacteria	Firmicutes	Bacilli	Lactobacillales	Lactobacillaceae	Lactobacillus
Lactobacillus acidophilus NCFM	Bacteria	Firmicutes	Bacilli	Lactobacillales	Lactobacillaceae	Lactobacillus
Lactobacillus amylovorus GRL 1112	Bacteria	Firmicutes	Bacilli	Lactobacillales	Lactobacillaceae	Lactobacillus
Lactobacillus amylovorus GRL 1118	Bacteria	Firmicutes	Bacilli	Lactobacillales	Lactobacillaceae	Lactobacillus
Lactobacillus brevis ATCC 367	Bacteria	Firmicutes	Bacilli	Lactobacillales	Lactobacillaceae	Lactobacillus
Lactobacillus brevis BSO 464	Bacteria	Firmicutes	Bacilli	Lactobacillales	Lactobacillaceae	Lactobacillus
Lactobacillus brevis KB290	Bacteria	Firmicutes	Bacilli	Lactobacillales	Lactobacillaceae	Lactobacillus
Lactobacillus buchneri CD034	Bacteria	Firmicutes	Bacilli	Lactobacillales	Lactobacillaceae	Lactobacillus
Lactobacillus buchneri NRRL B-30929	Bacteria	Firmicutes	Bacilli	Lactobacillales	Lactobacillaceae	Lactobacillus
Lactobacillus casei ATCC 334	Bacteria	Firmicutes	Bacilli	Lactobacillales	Lactobacillaceae	Lactobacillus
Lactobacillus casei BD-II	Bacteria	Firmicutes	Bacilli	Lactobacillales	Lactobacillaceae	Lactobacillus
Lactobacillus casei casei BL23	Bacteria	Firmicutes	Bacilli	Lactobacillales	Lactobacillaceae	Lactobacillus
Lactobacillus casei LC2W	Bacteria	Firmicutes	Bacilli	Lactobacillales	Lactobacillaceae	Lactobacillus
Lactobacillus casei LOCK919	Bacteria	Firmicutes	Bacilli	Lactobacillales	Lactobacillaceae	Lactobacillus
Lactobacillus casei W56	Bacteria	Firmicutes	Bacilli	Lactobacillales	Lactobacillaceae	Lactobacillus
Lactobacillus casei Zhang	Bacteria	Firmicutes	Bacilli	Lactobacillales	Lactobacillaceae	Lactobacillus
Lactobacillus crispatus ST1	Bacteria	Firmicutes	Bacilli	Lactobacillales	Lactobacillaceae	Lactobacillus
Lactobacillus delbrueckii bulgaricus 2038	Bacteria	Firmicutes	Bacilli	Lactobacillales	Lactobacillaceae	Lactobacillus
Lactobacillus delbrueckii bulgaricus ATCC BAA-365	Bacteria	Firmicutes	Bacilli	Lactobacillales	Lactobacillaceae	Lactobacillus
Lactobacillus delbrueckii bulgaricus ND02	Bacteria	Firmicutes	Bacilli	Lactobacillales	Lactobacillaceae	Lactobacillus
Lactobacillus delbrueckii bulgaricus sv. E Lb14	Bacteria	Firmicutes	Bacilli	Lactobacillales	Lactobacillaceae	Lactobacillus
Lactobacillus farciminis CNCM I-3699-S	Bacteria	Firmicutes	Bacilli	Lactobacillales	Lactobacillaceae	Lactobacillus
Lactobacillus farciminis CNCM-I-3699-R	Bacteria	Firmicutes	Bacilli	Lactobacillales	Lactobacillaceae	Lactobacillus
Lactobacillus fermentum CECT 5716	Bacteria	Firmicutes	Bacilli	Lactobacillales	Lactobacillaceae	Lactobacillus
Lactobacillus fermentum F6	Bacteria	Firmicutes	Bacilli	Lactobacillales	Lactobacillaceae	Lactobacillus
Lactobacillus fermentum IFO 3956	Bacteria	Firmicutes	Bacilli	Lactobacillales	Lactobacillaceae	Lactobacillus
Lactobacillus gallinarum HFD4	Bacteria	Firmicutes	Bacilli	Lactobacillales	Lactobacillaceae	Lactobacillus
Lactobacillus gasseri 130918	Bacteria	Firmicutes	Bacilli	Lactobacillales	Lactobacillaceae	Lactobacillus
Lactobacillus gasseri ATCC 33323	Bacteria	Firmicutes	Bacilli	Lactobacillales	Lactobacillaceae	Lactobacillus
Lactobacillus ginsenosidimutans EMML 3041	Bacteria	Firmicutes	Bacilli	Lactobacillales	Lactobacillaceae	Lactobacillus
Lactobacillus helveticus DPC 4571	Bacteria	Firmicutes	Bacilli	Lactobacillales	Lactobacillaceae	Lactobacillus
Lactobacillus helveticus H10	Bacteria	Firmicutes	Bacilli	Lactobacillales	Lactobacillaceae	Lactobacillus
Lactobacillus helveticus H9	Bacteria	Firmicutes	Bacilli	Lactobacillales	Lactobacillaceae	Lactobacillus
Lactobacillus helveticus KLDS1.8701	Bacteria	Firmicutes	Bacilli	Lactobacillales	Lactobacillaceae	Lactobacillus
Lactobacillus helveticus MB2-1	Bacteria	Firmicutes	Bacilli	Lactobacillales	Lactobacillaceae	Lactobacillus
Lactobacillus helveticus R0052	Bacteria	Firmicutes	Bacilli	Lactobacillales	Lactobacillaceae	Lactobacillus
Lactobacillus hokkaidonensis LOOC260	Bacteria	Firmicutes	Bacilli	Lactobacillales	Lactobacillaceae	Lactobacillus
Lactobacillus johnsonii DPC 6026	Bacteria	Firmicutes	Bacilli	Lactobacillales	Lactobacillaceae	Lactobacillus
Lactobacillus johnsonii FI9785	Bacteria	Firmicutes	Bacilli	Lactobacillales	Lactobacillaceae	Lactobacillus
Lactobacillus johnsonii N6.2	Bacteria	Firmicutes	Bacilli	Lactobacillales	Lactobacillaceae	Lactobacillus
Lactobacillus johnsonii NCC 533	Bacteria	Firmicutes	Bacilli	Lactobacillales	Lactobacillaceae	Lactobacillus
Lactobacillus kefiranofaciens ZW3	Bacteria	Firmicutes	Bacilli	Lactobacillales	Lactobacillaceae	Lactobacillus
Lactobacillus koreensis 26-25	Bacteria	Firmicutes	Bacilli	Lactobacillales	Lactobacillaceae	Lactobacillus
Lactobacillus paracasei 8700:2	Bacteria	Firmicutes	Bacilli	Lactobacillales	Lactobacillaceae	Lactobacillus
Lactobacillus paracasei CAUH35	Bacteria	Firmicutes	Bacilli	Lactobacillales	Lactobacillaceae	Lactobacillus
Lactobacillus paracasei L9	Bacteria	Firmicutes	Bacilli	Lactobacillales	Lactobacillaceae	Lactobacillus
Lactobacillus paracasei N1115 (unscreened)	Bacteria	Firmicutes	Bacilli	Lactobacillales	Lactobacillaceae	Lactobacillus
Lactobacillus plantarum 16	Bacteria	Firmicutes	Bacilli	Lactobacillales	Lactobacillaceae	Lactobacillus
Lactobacillus plantarum B21	Bacteria	Firmicutes	Bacilli	Lactobacillales	Lactobacillaceae	Lactobacillus
Lactobacillus plantarum CMPG5300	Bacteria	Firmicutes	Bacilli	Lactobacillales	Lactobacillaceae	Lactobacillus
Lactobacillus plantarum JDM1	Bacteria	Firmicutes	Bacilli	Lactobacillales	Lactobacillaceae	Lactobacillus
Lactobacillus plantarum plantarum CGMCC 1.557	Bacteria	Firmicutes	Bacilli	Lactobacillales	Lactobacillaceae	Lactobacillus
Lactobacillus plantarum plantarum P8	Bacteria	Firmicutes	Bacilli	Lactobacillales	Lactobacillaceae	Lactobacillus
Lactobacillus plantarum plantarum ST-III	Bacteria	Firmicutes	Bacilli	Lactobacillales	Lactobacillaceae	Lactobacillus
Lactobacillus plantarum WCFS1	Bacteria	Firmicutes	Bacilli	Lactobacillales	Lactobacillaceae	Lactobacillus
Lactobacillus plantarum ZJ316	Bacteria	Firmicutes	Bacilli	Lactobacillales	Lactobacillaceae	Lactobacillus
Lactobacillus plantarum ZS2058	Bacteria	Firmicutes	Bacilli	Lactobacillales	Lactobacillaceae	Lactobacillus
Lactobacillus reuteri F275, JCM 1112	Bacteria	Firmicutes	Bacilli	Lactobacillales	Lactobacillaceae	Lactobacillus
Lactobacillus reuteri I5007	Bacteria	Firmicutes	Bacilli	Lactobacillales	Lactobacillaceae	Lactobacillus
Lactobacillus reuteri LTH5448 (closed gap)	Bacteria	Firmicutes	Bacilli	Lactobacillales	Lactobacillaceae	Lactobacillus
Lactobacillus reuteri SD2112, ATCC 55730	Bacteria	Firmicutes	Bacilli	Lactobacillales	Lactobacillaceae	Lactobacillus
Lactobacillus reuteri str. IRT	Bacteria	Firmicutes	Bacilli	Lactobacillales	Lactobacillaceae	Lactobacillus
Lactobacillus reuteri TD1	Bacteria	Firmicutes	Bacilli	Lactobacillales	Lactobacillaceae	Lactobacillus
Lactobacillus rhamnosus GG	Bacteria	Firmicutes	Bacilli	Lactobacillales	Lactobacillaceae	Lactobacillus
Lactobacillus rhamnosus K, ATCC 8530	Bacteria	Firmicutes	Bacilli	Lactobacillales	Lactobacillaceae	Lactobacillus
Lactobacillus rhamnosus Lc 705	Bacteria	Firmicutes	Bacilli	Lactobacillales	Lactobacillaceae	Lactobacillus
Lactobacillus rhamnosus LOCK900	Bacteria	Firmicutes	Bacilli	Lactobacillales	Lactobacillaceae	Lactobacillus
Lactobacillus rhamnosus LOCK908	Bacteria	Firmicutes	Bacilli	Lactobacillales	Lactobacillaceae	Lactobacillus
Lactobacillus ruminis ATCC 27782	Bacteria	Firmicutes	Bacilli	Lactobacillales	Lactobacillaceae	Lactobacillus
Lactobacillus sakei sakei 23K	Bacteria	Firmicutes	Bacilli	Lactobacillales	Lactobacillaceae	Lactobacillus
Lactobacillus salivarius CECT 5713	Bacteria	Firmicutes	Bacilli	Lactobacillales	Lactobacillaceae	Lactobacillus
Lactobacillus salivarius JCM 1046	Bacteria	Firmicutes	Bacilli	Lactobacillales	Lactobacillaceae	Lactobacillus
Lactobacillus salivarius salivarius UCC118	Bacteria	Firmicutes	Bacilli	Lactobacillales	Lactobacillaceae	Lactobacillus
Lactobacillus salivarius str. Ren	Bacteria	Firmicutes	Bacilli	Lactobacillales	Lactobacillaceae	Lactobacillus
Lactobacillus sanfranciscensis TMW 1.1304	Bacteria	Firmicutes	Bacilli	Lactobacillales	Lactobacillaceae	Lactobacillus
Lactobacillus sp. wkB8	Bacteria	Firmicutes	Bacilli	Lactobacillales	Lactobacillaceae	Lactobacillus
Lactococcus garvieae KG- Lg2	Bacteria	Firmicutes	Bacilli	Lactobacillales	Streptococcaceae	Lactococcus
Lactococcus garvieae sv. KG+	Bacteria	Firmicutes	Bacilli	Lactobacillales	Streptococcaceae	Lactococcus
Lactococcus lactis AI06	Bacteria	Firmicutes	Bacilli	Lactobacillales	Streptococcaceae	Lactococcus
Lactococcus lactis cremoris A76	Bacteria	Firmicutes	Bacilli	Lactobacillales	Streptococcaceae	Lactococcus
Lactococcus lactis cremoris KW2	Bacteria	Firmicutes	Bacilli	Lactobacillales	Streptococcaceae	Lactococcus
Lactococcus lactis cremoris MG1363	Bacteria	Firmicutes	Bacilli	Lactobacillales	Streptococcaceae	Lactococcus
Lactococcus lactis cremoris NZ9000	Bacteria	Firmicutes	Bacilli	Lactobacillales	Streptococcaceae	Lactococcus
Lactococcus lactis cremoris SK11	Bacteria	Firmicutes	Bacilli	Lactobacillales	Streptococcaceae	Lactococcus
Lactococcus lactis cremoris UC509.9	Bacteria	Firmicutes	Bacilli	Lactobacillales	Streptococcaceae	Lactococcus
Lactococcus lactis lactis CV56	Bacteria	Firmicutes	Bacilli	Lactobacillales	Streptococcaceae	Lactococcus
Lactococcus lactis lactis Il1403	Bacteria	Firmicutes	Bacilli	Lactobacillales	Streptococcaceae	Lactococcus
Lactococcus lactis lactis IO-1	Bacteria	Firmicutes	Bacilli	Lactobacillales	Streptococcaceae	Lactococcus
Lactococcus lactis lactis KF147	Bacteria	Firmicutes	Bacilli	Lactobacillales	Streptococcaceae	Lactococcus
Lactococcus lactis lactis KLDS 4.0325	Bacteria	Firmicutes	Bacilli	Lactobacillales	Streptococcaceae	Lactococcus
Lactococcus lactis lactis S0	Bacteria	Firmicutes	Bacilli	Lactobacillales	Streptococcaceae	Lactococcus
Laribacter hongkongensis HLHK9	Bacteria	Proteobacteria	BetaProteobacteria	Neisseriales	Chromobacteriaceae	Laribacter
Lawsonia intracellularis N343	Bacteria	Proteobacteria	Deltaproteobacteria	Desulfovibrionales	Desulfovibrionaceae	Lawsonia
Lawsonia intracellularis PHE/MN1-00	Bacteria	Proteobacteria	Deltaproteobacteria	Desulfovibrionales	Desulfovibrionaceae	Lawsonia
Leadbetterella byssophila 4M15, DSM 17132	Bacteria	Bacteroidetes	Cytophagia	Cytophagales	Cytophagaceae	Leadbetterella
Legionella fallonii LLAP-10 ATCC700992	Bacteria	Proteobacteria	GammaProteobacteria	Legionellales	Legionellaceae	Legionella
Legionella hackeliae ATCC35250	Bacteria	Proteobacteria	GammaProteobacteria	Legionellales	Legionellaceae	Legionella
Legionella pneumophila pneumonophila 570-CO-H, ATCC 43290	Bacteria	Proteobacteria	GammaProteobacteria	Legionellales	Legionellaceae	Legionella
Legionella pneumophila pneumophila Hextuple_2q	Bacteria	Proteobacteria	GammaProteobacteria	Legionellales	Legionellaceae	Legionella
Legionella pneumophila pneumophila Hextuple_3a	Bacteria	Proteobacteria	GammaProteobacteria	Legionellales	Legionellaceae	Legionella
Legionella pneumophila pneumophila HL06041035	Bacteria	Proteobacteria	GammaProteobacteria	Legionellales	Legionellaceae	Legionella
Legionella pneumophila pneumophila LPE509	Bacteria	Proteobacteria	GammaProteobacteria	Legionellales	Legionellaceae	Legionella
Legionella pneumophila pneumophila Philadelphia-1	Bacteria	Proteobacteria	GammaProteobacteria	Legionellales	Legionellaceae	Legionella
Legionella pneumophila pneumophila Thunder Bay	Bacteria	Proteobacteria	GammaProteobacteria	Legionellales	Legionellaceae	Legionella
Legionella pneumophila sv. 1 Lens	Bacteria	Proteobacteria	GammaProteobacteria	Legionellales	Legionellaceae	Legionella
Leifsonia xyli cynodontis DSM 46306	Bacteria	Actinobacteria	Actinobacteria	Actinomycetales	Microbacteriaceae	Leifsonia
Leifsonia xyli xyli CTCB07	Bacteria	Actinobacteria	Actinobacteria	Actinomycetales	Microbacteriaceae	Leifsonia
Leisingera methylohalidivorans MB2, DSM 14336	Bacteria	Proteobacteria	Alphaproteobacteria	Rhodobacterales	Rhodobacter clade	Leisingera
Lentibacillus sp. LAM0015	Bacteria	Firmicutes	Bacilli	Bacillales	Bacillaceae	Lentibacillus
Leptolyngbya sp. PCC 7376	Bacteria	Cyanobacteria	unclassified	Oscillatoriales	unclassified	Leptolyngbya
Leptospira biflexa sv. Patoc 1 (Ames)	Bacteria	Spirochaetes	Spirochaetia	Spirochaetales	Leptospiraceae	Leptospira
Leptospira biflexa sv. Patoc Patoc 1 (Paris)	Bacteria	Spirochaetes	Spirochaetia	Spirochaetales	Leptospiraceae	Leptospira
Leptospira borgpetersenii sv. Hardjo-bovis JB197	Bacteria	Spirochaetes	Spirochaetia	Spirochaetales	Leptospiraceae	Leptospira
Leptospira borgpetersenii sv. Hardjo-bovis L550	Bacteria	Spirochaetes	Spirochaetia	Spirochaetales	Leptospiraceae	Leptospira
Leptospira interrogans sv. Bratislava PigK151	Bacteria	Spirochaetes	Spirochaetia	Spirochaetales	Leptospiraceae	Leptospira
Leptospira interrogans sv. Copenhageni Fiocruz L1-130	Bacteria	Spirochaetes	Spirochaetia	Spirochaetales	Leptospiraceae	Leptospira
Leptospira interrogans sv. Hardjo Norma	Bacteria	Spirochaetes	Spirochaetia	Spirochaetales	Leptospiraceae	Leptospira
Leptospira interrogans sv. Lai 56601	Bacteria	Spirochaetes	Spirochaetia	Spirochaetales	Leptospiraceae	Leptospira
Leptospira interrogans sv. LAI IPAV	Bacteria	Spirochaetes	Spirochaetia	Spirochaetales	Leptospiraceae	Leptospira
Leptospira interrogans sv. Linhai 56609	Bacteria	Spirochaetes	Spirochaetia	Spirochaetales	Leptospiraceae	Leptospira
Leptospira interrogans sv. Manilae UP-MMC-NIID HP	Bacteria	Spirochaetes	Spirochaetia	Spirochaetales	Leptospiraceae	Leptospira
Leptospira interrogans sv. Manilae UP-MMC-NIID LP	Bacteria	Spirochaetes	Spirochaetia	Spirochaetales	Leptospiraceae	Leptospira
Leptospirillum ferriphilum ML-04	Bacteria	Nitrospirae	Nitrospira	Nitrospirales	Nitrospiraceae	Leptospirillum
Leptospirillum ferriphilum YSK	Bacteria	Nitrospirae	Nitrospira	Nitrospirales	Nitrospiraceae	Leptospirillum
Leptospirillum ferrooxidans C2-3	Bacteria	Nitrospirae	Nitrospira	Nitrospirales	Nitrospiraceae	Leptospirillum
Leptothrix cholodnii SP-6	Bacteria	Proteobacteria	BetaProteobacteria	Burkholderiales	unclassified	Leptothrix
Leptotrichia buccalis C-1013-b, DSM 1135	Bacteria	Fusobacteria	Fusobacteriia	Fusobacteriales	Leptotrichiaceae	Leptotrichia
Leuconostoc carnosum JB16	Bacteria	Firmicutes	Bacilli	Lactobacillales	Leuconostocaceae	Leuconostoc
Leuconostoc citreum KM20	Bacteria	Firmicutes	Bacilli	Lactobacillales	Leuconostocaceae	Leuconostoc
Leuconostoc gasicomitatum LMG 18811	Bacteria	Firmicutes	Bacilli	Lactobacillales	Leuconostocaceae	Leuconostoc
Leuconostoc gelidum JB7	Bacteria	Firmicutes	Bacilli	Lactobacillales	Leuconostocaceae	Leuconostoc
Leuconostoc kimchii IMSNU11154	Bacteria	Firmicutes	Bacilli	Lactobacillales	Leuconostocaceae	Leuconostoc
Leuconostoc mesenteroides dextranicum DSM 20484	Bacteria	Firmicutes	Bacilli	Lactobacillales	Leuconostocaceae	Leuconostoc
Leuconostoc mesenteroides KFRI-MG	Bacteria	Firmicutes	Bacilli	Lactobacillales	Leuconostocaceae	Leuconostoc
Leuconostoc mesenteroides mesenteroides ATCC 8293	Bacteria	Firmicutes	Bacilli	Lactobacillales	Leuconostocaceae	Leuconostoc
Leuconostoc mesenteroides mesenteroides J18	Bacteria	Firmicutes	Bacilli	Lactobacillales	Leuconostocaceae	Leuconostoc
Leuconostoc sp. C2	Bacteria	Firmicutes	Bacilli	Lactobacillales	Leuconostocaceae	Leuconostoc
Liberibacter crescens BT-1	Bacteria	Proteobacteria	AlphaProteobacteria	Rhizobiales	Rhizobiaceae	Liberibacter
Listonella anguillarum M3	Bacteria	Proteobacteria	GammaProteobacteria	Vibrionales	Vibrionaceae	Vibrio
Luteipulveratus mongoliensis MN07-A0370	Bacteria	Actinobacteria	Actinobacteria	Micrococcales	Dermacoccaceae	Luteipulveratus
Magnetococcus sp. MC-1	Bacteria	Proteobacteria	Alphaproteobacteria	Magnetococcales	Magnetococcaceae	Magnetococcus
Magnetospira sp. QH-2	Bacteria	Proteobacteria	Alphaproteobacteria	Rhodospirillales	Rhodospirillaceae	Magnetospira
Magnetospirillum gryphiswaldense MSR-1 v2	Bacteria	Proteobacteria	Alphaproteobacteria	Rhodospirillales	Rhodospirillaceae	Magnetospirillum
Magnetospirillum magneticum AMB-1	Bacteria	Proteobacteria	Alphaproteobacteria	Rhodospirillales	Rhodospirillaceae	Magnetospirillum
Mahella australiensis 50-1 BON, DSM 15567	Bacteria	Firmicutes	Clostridia	Thermoanaerobacterales	Thermoanaerobacterales Family IV. Incertae Sedis	Mahella
Mannheimia haemolytica D153	Bacteria	Proteobacteria	GammaProteobacteria	Pasteurellales	Pasteurellaceae	Mannheimia
Mannheimia haemolytica D171	Bacteria	Proteobacteria	GammaProteobacteria	Pasteurellales	Pasteurellaceae	Mannheimia
Mannheimia haemolytica D174	Bacteria	Proteobacteria	GammaProteobacteria	Pasteurellales	Pasteurellaceae	Mannheimia
Mannheimia haemolytica M42548	Bacteria	Proteobacteria	GammaProteobacteria	Pasteurellales	Pasteurellaceae	Mannheimia
Mannheimia haemolytica USDA-ARS-USMARC-183	Bacteria	Proteobacteria	GammaProteobacteria	Pasteurellales	Pasteurellaceae	Mannheimia
Mannheimia haemolytica USDA-ARS-USMARC-184	Bacteria	Proteobacteria	GammaProteobacteria	Pasteurellales	Pasteurellaceae	Mannheimia
Mannheimia haemolytica USDA-ARS-USMARC-185	Bacteria	Proteobacteria	GammaProteobacteria	Pasteurellales	Pasteurellaceae	Mannheimia
Mannheimia haemolytica USMARC_2286	Bacteria	Proteobacteria	GammaProteobacteria	Pasteurellales	Pasteurellaceae	Mannheimia
Mannheimia succiniciproducens MBEL55E	Bacteria	Proteobacteria	GammaProteobacteria	Pasteurellales	Pasteurellaceae	Mannheimia
Mannheimia varigena USDA-ARS-USMARC-1261	Bacteria	Proteobacteria	GammaProteobacteria	Pasteurellales	Pasteurellaceae	Mannheimia
Mannheimia varigena USDA-ARS-USMARC-1296	Bacteria	Proteobacteria	GammaProteobacteria	Pasteurellales	Pasteurellaceae	Mannheimia
Mannheimia varigena USDA-ARS-USMARC-1312	Bacteria	Proteobacteria	GammaProteobacteria	Pasteurellales	Pasteurellaceae	Mannheimia
Mannheimia varigena USDA-ARS-USMARC-1388	Bacteria	Proteobacteria	GammaProteobacteria	Pasteurellales	Pasteurellaceae	Mannheimia
Maribacter sp. HTCC2170	Bacteria	Bacteroidetes	Flavobacteriia	Flavobacteriales	Flavobacteriaceae	Maribacter
Maricaulis maris MCS10	Bacteria	Proteobacteria	Alphaproteobacteria	Rhodobacterales	Hyphomonadaceae	Maricaulis
Marichromatium purpuratum 984	Bacteria	Proteobacteria	GammaProteobacteria	Chromatiales	Chromatiaceae	Marichromatium
Marinithermus hydrothermalis T1, DSM 14884	Bacteria	Deinococcus-Thermus	Hadobacteria	Thermales	Thermaceae	Marinithermus
Marinitoga piezophila KA3	Bacteria	Thermotogae	Thermotogae	Thermotogales	Thermotogaceae	Marinitoga
Marinomonas mediterranea MMB-1, ATCC 700492	Bacteria	Proteobacteria	GammaProteobacteria	Oceanospirillales	Oceanospirillaceae	Marinomonas
Marinomonas sp. MWYL1	Bacteria	Proteobacteria	GammaProteobacteria	Oceanospirillales	Oceanospirillaceae	Marinomonas
Marivirga tractuosa H-43, DSM 4126	Bacteria	Bacteroidetes	Cytophagia	Cytophagales	Flammeovirgaceae	Marivirga
Megamonas hypermegale ART12/1	Bacteria	Firmicutes	Negativicutes	Selenomonadales	Veillonellaceae	Megamonas
Megasphaera elsdenii 14-14	Bacteria	Firmicutes	Negativicutes	Selenomonadales	Veillonellaceae	Megasphaera
Melissococcus plutonius ATCC 35311	Bacteria	Firmicutes	Bacilli	Lactobacillales	Enterococcaceae	Melissococcus
Melissococcus plutonius DAT561	Bacteria	Firmicutes	Bacilli	Lactobacillales	Enterococcaceae	Melissococcus
Mesoplasma florum L1	Bacteria	Tenericutes	Mollicutes	Entomoplasmatales	Entomoplasmataceae	Mesoplasma
Mesoplasma florum W37	Bacteria	Tenericutes	Mollicutes	Entomoplasmatales	Entomoplasmataceae	Mesoplasma
Mesorhizobium huakuii 7653R	Bacteria	Proteobacteria	AlphaProteobacteria	Rhizobiales	Phyllobacteriaceae	Mesorhizobium
Mesorhizobium loti MAFF303099	Bacteria	Proteobacteria	AlphaProteobacteria	Rhizobiales	Phyllobacteriaceae	Mesorhizobium
Methylacidiphilum fumariolicum SolV	Bacteria	Verrucomicrobia	unclassified	Methylacidiphilales	Methylacidiphilaceae	Methylacidiphilum
Methylacidiphilum infernorum V4	Bacteria	Verrucomicrobia	unclassified	Methylacidiphilales	Methylacidiphilaceae	Methylacidiphilum
Methylocella silvestris BL2, DSM 15510	Bacteria	Proteobacteria	AlphaProteobacteria	Rhizobiales	Beijerinckiaceae	Methylocella
Methylococcus capsulatus Bath	Bacteria	Proteobacteria	GammaProteobacteria	Methylococcales	Methylococcaceae	Methylococcus
Methylocystis sp. SC2	Bacteria	Proteobacteria	Alphaproteobacteria	Hyphomicrobiales	Methylocystaceae	Methylocystis
Methylomonas methanica MC09	Bacteria	Proteobacteria	GammaProteobacteria	Methylococcales	Methylococcaceae	Methylomonas
Methylophaga nitratireducenticrescens JAM1	Bacteria	Proteobacteria	GammaProteobacteria	Thiotrichales	Piscirickettsiaceae	Methylophaga
Methylotenera mobilis JLW8	Bacteria	Proteobacteria	BetaProteobacteria	Methylophilales	Methylophilaceae	Methylotenera
Micavibrio aeruginosavorus ARL-13	Bacteria	Proteobacteria	AlphaProteobacteria	unclassified	unclassified	Micavibrio
Micavibrio sp. EPB	Bacteria	Proteobacteria	AlphaProteobacteria	unclassified	unclassified	Micavibrio
Microbacterium sp. CGR1	Bacteria	Actinobacteria	Actinobacteria	Actinomycetales	Microbacteriaceae	Microbacterium
Micrococcus luteus NCTC 2665	Bacteria	Actinobacteria	Actinobacteria	Micrococcales	Micrococcaceae	Micrococcus
Micrococcus luteus trpE16	Bacteria	Actinobacteria	Actinobacteria	Micrococcales	Micrococcaceae	Micrococcus
Micrococcus sp. V7 plasmid	Bacteria	Actinobacteria	Actinobacteria	Micrococcales	Micrococcaceae	Micrococcus
Microcystis aeruginosa NIES-2549	Bacteria	Cyanobacteria	unclassified	Chroococcales	unclassified	Microcystis
Microcystis aeruginosa NIES-843	Bacteria	Cyanobacteria	unclassified	Chroococcales	unclassified	Microcystis
Microcystis panniformis FACHB-1757	Bacteria	Cyanobacteria	unclassified	Chroococcales	unclassified	Microcystis
Mobiluncus curtisii ATCC 43063	Bacteria	Actinobacteria	Actinobacteria	Actinomycetales	Actinomycetaceae	Mobiluncus
Mollicutes bacterium HR1	Bacteria	Tenericutes	Mollicutes	unclassified	unclassified	unclassified
Moorella thermoacetica ATCC 39073	Bacteria	Firmicutes	Clostridia	Thermoanaerobacterales	Thermoanaerobacteraceae	Moorella
Moraxella catarrhalis 25240	Bacteria	Proteobacteria	GammaProteobacteria	Pseudomonadales	Moraxellaceae	Moraxella
Moraxella catarrhalis RH4	Bacteria	Proteobacteria	GammaProteobacteria	Pseudomonadales	Moraxellaceae	Moraxella
Morganella morganii morganii KT	Bacteria	Proteobacteria	GammaProteobacteria	Enterobacteriales	Enterobacteriaceae	Morganella
Moritella viscosa 06/09/139	Bacteria	Proteobacteria	GammaProteobacteria	Alteromonadales	Moritellaceae	Moritella
Muricauda ruestringensis B1, DSM 13258	Bacteria	Bacteroidetes	Flavobacteriia	Flavobacteriales	Flavobacteriaceae	Muricauda
Mycobacterium africanum GM041182	Bacteria	Actinobacteria	Actinobacteria	Actinomycetales	Mycobacteriaceae	Mycobacterium
Mycobacterium avium 104	Bacteria	Actinobacteria	Actinobacteria	Actinomycetales	Mycobacteriaceae	Mycobacterium
Mycobacterium avium 2285 (R)	Bacteria	Actinobacteria	Actinobacteria	Actinomycetales	Mycobacteriaceae	Mycobacterium
Mycobacterium avium 2285 (S)	Bacteria	Actinobacteria	Actinobacteria	Actinomycetales	Mycobacteriaceae	Mycobacterium
Mycobacterium avium avium DJO-44271	Bacteria	Actinobacteria	Actinobacteria	Actinomycetales	Mycobacteriaceae	Mycobacterium
Mycobacterium avium paratuberculosis K-10	Bacteria	Actinobacteria	Actinobacteria	Actinomycetales	Mycobacteriaceae	Mycobacterium
Mycobacterium avium paratuberculosis MAP4	Bacteria	Actinobacteria	Actinobacteria	Actinomycetales	Mycobacteriaceae	Mycobacterium
Mycobacterium bovis 1595	Bacteria	Actinobacteria	Actinobacteria	Actinomycetales	Mycobacteriaceae	Mycobacterium
Mycobacterium bovis AF 2122/97	Bacteria	Actinobacteria	Actinobacteria	Actinomycetales	Mycobacteriaceae	Mycobacterium
Mycobacterium bovis BCG	Bacteria	Actinobacteria	Actinobacteria	Actinomycetales	Mycobacteriaceae	Mycobacterium
Mycobacterium bovis BCG 3281 (unscreened)	Bacteria	Actinobacteria	Actinobacteria	Actinomycetales	Mycobacteriaceae	Mycobacterium
Mycobacterium bovis BCG Korea 1168P	Bacteria	Actinobacteria	Actinobacteria	Actinomycetales	Mycobacteriaceae	Mycobacterium
Mycobacterium bovis BCG Mexico	Bacteria	Actinobacteria	Actinobacteria	Actinomycetales	Mycobacteriaceae	Mycobacterium
Mycobacterium bovis BCG Moreau RDJ	Bacteria	Actinobacteria	Actinobacteria	Actinomycetales	Mycobacteriaceae	Mycobacterium
Mycobacterium bovis BCG Pasteur 1173P2	Bacteria	Actinobacteria	Actinobacteria	Actinomycetales	Mycobacteriaceae	Mycobacterium
Mycobacterium bovis BCG Tokyo 172	Bacteria	Actinobacteria	Actinobacteria	Actinomycetales	Mycobacteriaceae	Mycobacterium
Mycobacterium canettii CIPT 140010059	Bacteria	Actinobacteria	Actinobacteria	Actinomycetales	Mycobacteriaceae	Mycobacterium
Mycobacterium canettii CIPT 140070008	Bacteria	Actinobacteria	Actinobacteria	Actinomycetales	Mycobacteriaceae	Mycobacterium
Mycobacterium haemophilum DSM 44634 ATCC 29548	Bacteria	Actinobacteria	Actinobacteria	Actinomycetales	Mycobacteriaceae	Mycobacterium
Mycobacterium indicus pranii MTCC 9506	Bacteria	Actinobacteria	Actinobacteria	Actinomycetales	Mycobacteriaceae	Mycobacterium
Mycobacterium intracellulare 1956	Bacteria	Actinobacteria	Actinobacteria	Actinomycetales	Mycobacteriaceae	Mycobacterium
Mycobacterium intracellulare ATCC 13950	Bacteria	Actinobacteria	Actinobacteria	Actinomycetales	Mycobacteriaceae	Mycobacterium
Mycobacterium intracellulare MOTT-02	Bacteria	Actinobacteria	Actinobacteria	Actinomycetales	Mycobacteriaceae	Mycobacterium
Mycobacterium intracellulare MOTT-64	Bacteria	Actinobacteria	Actinobacteria	Actinomycetales	Mycobacteriaceae	Mycobacterium
Mycobacterium leprae Br4923	Bacteria	Actinobacteria	Actinobacteria	Actinomycetales	Mycobacteriaceae	Mycobacterium
Mycobacterium leprae TN	Bacteria	Actinobacteria	Actinobacteria	Actinomycetales	Mycobacteriaceae	Mycobacterium
Mycobacterium liflandii 128FXT	Bacteria	Actinobacteria	Actinobacteria	Actinomycetales	Mycobacteriaceae	Mycobacterium
Mycobacterium marinum M, ATCC BAA-535	Bacteria	Actinobacteria	Actinobacteria	Actinomycetales	Mycobacteriaceae	Mycobacterium
Mycobacterium rhodesiae NBB3	Bacteria	Actinobacteria	Actinobacteria	Actinomycetales	Mycobacteriaceae	Mycobacterium
Mycobacterium sp. 05-1390	Bacteria	Actinobacteria	Actinobacteria	Actinomycetales	Mycobacteriaceae	Mycobacterium
Mycobacterium sp. JDM601	Bacteria	Actinobacteria	Actinobacteria	Actinomycetales	Mycobacteriaceae	Mycobacterium
Mycobacterium sp. MOTT36Y	Bacteria	Actinobacteria	Actinobacteria	Actinomycetales	Mycobacteriaceae	Mycobacterium
Mycobacterium tuberculosis	Bacteria	Actinobacteria	Actinobacteria	Actinomycetales	Mycobacteriaceae	Mycobacterium
Mycobacterium tuberculosis 18b	Bacteria	Actinobacteria	Actinobacteria	Actinomycetales	Mycobacteriaceae	Mycobacterium
Mycobacterium tuberculosis 323	Bacteria	Actinobacteria	Actinobacteria	Actinomycetales	Mycobacteriaceae	Mycobacterium
Mycobacterium tuberculosis Beijing/NITR203	Bacteria	Actinobacteria	Actinobacteria	Actinomycetales	Mycobacteriaceae	Mycobacterium
Mycobacterium tuberculosis BS1	Bacteria	Actinobacteria	Actinobacteria	Actinomycetales	Mycobacteriaceae	Mycobacterium
Mycobacterium tuberculosis BT2	Bacteria	Actinobacteria	Actinobacteria	Actinomycetales	Mycobacteriaceae	Mycobacterium
Mycobacterium tuberculosis CAS/NITR204	Bacteria	Actinobacteria	Actinobacteria	Actinomycetales	Mycobacteriaceae	Mycobacterium
Mycobacterium tuberculosis CCDC5079	Bacteria	Actinobacteria	Actinobacteria	Actinomycetales	Mycobacteriaceae	Mycobacterium
Mycobacterium tuberculosis CCDC5180	Bacteria	Actinobacteria	Actinobacteria	Actinomycetales	Mycobacteriaceae	Mycobacterium
Mycobacterium tuberculosis CDC1551	Bacteria	Actinobacteria	Actinobacteria	Actinomycetales	Mycobacteriaceae	Mycobacterium
Mycobacterium tuberculosis CTRI-2	Bacteria	Actinobacteria	Actinobacteria	Actinomycetales	Mycobacteriaceae	Mycobacterium
Mycobacterium tuberculosis EAI5	Bacteria	Actinobacteria	Actinobacteria	Actinomycetales	Mycobacteriaceae	Mycobacterium
Mycobacterium tuberculosis EAI5/NITR206	Bacteria	Actinobacteria	Actinobacteria	Actinomycetales	Mycobacteriaceae	Mycobacterium
Mycobacterium tuberculosis Erdman	Bacteria	Actinobacteria	Actinobacteria	Actinomycetales	Mycobacteriaceae	Mycobacterium
Mycobacterium tuberculosis F11 (ExPEC)	Bacteria	Actinobacteria	Actinobacteria	Actinomycetales	Mycobacteriaceae	Mycobacterium
Mycobacterium tuberculosis H37Ra	Bacteria	Actinobacteria	Actinobacteria	Actinomycetales	Mycobacteriaceae	Mycobacterium
Mycobacterium tuberculosis H37Rv	Bacteria	Actinobacteria	Actinobacteria	Actinomycetales	Mycobacteriaceae	Mycobacterium
Mycobacterium tuberculosis H37RvSiena	Bacteria	Actinobacteria	Actinobacteria	Actinomycetales	Mycobacteriaceae	Mycobacterium
Mycobacterium tuberculosis Haarlem	Bacteria	Actinobacteria	Actinobacteria	Actinomycetales	Mycobacteriaceae	Mycobacterium
Mycobacterium tuberculosis Haarlem3/NITR202	Bacteria	Actinobacteria	Actinobacteria	Actinomycetales	Mycobacteriaceae	Mycobacterium
Mycobacterium tuberculosis K	Bacteria	Actinobacteria	Actinobacteria	Actinomycetales	Mycobacteriaceae	Mycobacterium
Mycobacterium tuberculosis Korean KIT87190	Bacteria	Actinobacteria	Actinobacteria	Actinomycetales	Mycobacteriaceae	Mycobacterium
Mycobacterium tuberculosis KZN 1435 (MDR)	Bacteria	Actinobacteria	Actinobacteria	Actinomycetales	Mycobacteriaceae	Mycobacterium
Mycobacterium tuberculosis KZN 4207 (DS)	Bacteria	Actinobacteria	Actinobacteria	Actinomycetales	Mycobacteriaceae	Mycobacterium
Mycobacterium tuberculosis KZN 605 (XDR)	Bacteria	Actinobacteria	Actinobacteria	Actinomycetales	Mycobacteriaceae	Mycobacterium
Mycobacterium tuberculosis RGTB327	Bacteria	Actinobacteria	Actinobacteria	Actinomycetales	Mycobacteriaceae	Mycobacterium
Mycobacterium tuberculosis RGTB423	Bacteria	Actinobacteria	Actinobacteria	Actinomycetales	Mycobacteriaceae	Mycobacterium
Mycobacterium tuberculosis SCAID 187	Bacteria	Actinobacteria	Actinobacteria	Actinomycetales	Mycobacteriaceae	Mycobacterium
Mycobacterium tuberculosis str. Kurono	Bacteria	Actinobacteria	Actinobacteria	Actinomycetales	Mycobacteriaceae	Mycobacterium
Mycobacterium tuberculosis UT205	Bacteria	Actinobacteria	Actinobacteria	Actinomycetales	Mycobacteriaceae	Mycobacterium
Mycobacterium ulcerans Agy99	Bacteria	Actinobacteria	Actinobacteria	Actinomycetales	Mycobacteriaceae	Mycobacterium
Mycoplasma agalactiae 5632	Bacteria	Tenericutes	Mollicutes	Mycoplasmatales	Mycoplasmataceae	Mycoplasma
Mycoplasma agalactiae PG2	Bacteria	Tenericutes	Mollicutes	Mycoplasmatales	Mycoplasmataceae	Mycoplasma
Mycoplasma arthritidis 158L3-1	Bacteria	Tenericutes	Mollicutes	Mycoplasmatales	Mycoplasmataceae	Mycoplasma
Mycoplasma bovis CQ-W70	Bacteria	Tenericutes	Mollicutes	Mycoplasmatales	Mycoplasmataceae	Mycoplasma
Mycoplasma bovis Donetta PG45	Bacteria	Tenericutes	Mollicutes	Mycoplasmatales	Mycoplasmataceae	Mycoplasma
Mycoplasma bovis HB0801	Bacteria	Tenericutes	Mollicutes	Mycoplasmatales	Mycoplasmataceae	Mycoplasma
Mycoplasma bovis Hubei-1	Bacteria	Tenericutes	Mollicutes	Mycoplasmatales	Mycoplasmataceae	Mycoplasma
Mycoplasma bovis NM 2012	Bacteria	Tenericutes	Mollicutes	Mycoplasmatales	Mycoplasmataceae	Mycoplasma
Mycoplasma bovoculi M165/69	Bacteria	Tenericutes	Mollicutes	Mycoplasmatales	Mycoplasmataceae	Mycoplasma
Mycoplasma californicum ST-6	Bacteria	Tenericutes	Mollicutes	Mycoplasmatales	Mycoplasmataceae	Mycoplasma
Mycoplasma canadense HAZ360_1	Bacteria	Tenericutes	Mollicutes	Mycoplasmatales	Mycoplasmataceae	Mycoplasma
Mycoplasma canis LV	Bacteria	Tenericutes	Mollicutes	Mycoplasmatales	Mycoplasmataceae	Mycoplasma
Mycoplasma capricolum capricolum ATCC 27343	Bacteria	Tenericutes	Mollicutes	Mycoplasmatales	Mycoplasmataceae	Mycoplasma
Mycoplasma capricolum capripneumoniae 87001	Bacteria	Tenericutes	Mollicutes	Mycoplasmatales	Mycoplasmataceae	Mycoplasma
Mycoplasma capricolum capripneumoniae Abomsa	Bacteria	Tenericutes	Mollicutes	Mycoplasmatales	Mycoplasmataceae	Mycoplasma
Mycoplasma capricolum capripneumoniae F38	Bacteria	Tenericutes	Mollicutes	Mycoplasmatales	Mycoplasmataceae	Mycoplasma
Mycoplasma capricolum capripneumoniae ILRI181	Bacteria	Tenericutes	Mollicutes	Mycoplasmatales	Mycoplasmataceae	Mycoplasma
Mycoplasma conjunctivae HRC/581	Bacteria	Tenericutes	Mollicutes	Mycoplasmatales	Mycoplasmataceae	Mycoplasma
Mycoplasma crocodyli MP145	Bacteria	Tenericutes	Mollicutes	Mycoplasmatales	Mycoplasmataceae	Mycoplasma
Mycoplasma cynos C142	Bacteria	Tenericutes	Mollicutes	Mycoplasmatales	Mycoplasmataceae	Mycoplasma
Mycoplasma dispar	Bacteria	Tenericutes	Mollicutes	Mycoplasmatales	Mycoplasmataceae	Mycoplasma
Mycoplasma fermentans JER	Bacteria	Tenericutes	Mollicutes	Mycoplasmatales	Mycoplasmataceae	Mycoplasma
Mycoplasma fermentans M64	Bacteria	Tenericutes	Mollicutes	Mycoplasmatales	Mycoplasmataceae	Mycoplasma
Mycoplasma flocculare ATCC 27399	Bacteria	Tenericutes	Mollicutes	Mycoplasmatales	Mycoplasmataceae	Mycoplasma
Mycoplasma gallinaceum B2096 8B	Bacteria	Tenericutes	Mollicutes	Mycoplasmatales	Mycoplasmataceae	Mycoplasma
Mycoplasma gallisepticum	Bacteria	Tenericutes	Mollicutes	Mycoplasmatales	Mycoplasmataceae	Mycoplasma
Mycoplasma gallisepticum CA06_2006.052-5-2P	Bacteria	Tenericutes	Mollicutes	Mycoplasmatales	Mycoplasmataceae	Mycoplasma
Mycoplasma gallisepticum F	Bacteria	Tenericutes	Mollicutes	Mycoplasmatales	Mycoplasmataceae	Mycoplasma
Mycoplasma gallisepticum NC06_2006.080-5-2P	Bacteria	Tenericutes	Mollicutes	Mycoplasmatales	Mycoplasmataceae	Mycoplasma
Mycoplasma gallisepticum NC08_2008.031-4-3P	Bacteria	Tenericutes	Mollicutes	Mycoplasmatales	Mycoplasmataceae	Mycoplasma
Mycoplasma gallisepticum NC95_13295-2-2P	Bacteria	Tenericutes	Mollicutes	Mycoplasmatales	Mycoplasmataceae	Mycoplasma
Mycoplasma gallisepticum NY01_2001.047-5-1P	Bacteria	Tenericutes	Mollicutes	Mycoplasmatales	Mycoplasmataceae	Mycoplasma
Mycoplasma gallisepticum R(high)	Bacteria	Tenericutes	Mollicutes	Mycoplasmatales	Mycoplasmataceae	Mycoplasma
Mycoplasma gallisepticum R(low)	Bacteria	Tenericutes	Mollicutes	Mycoplasmatales	Mycoplasmataceae	Mycoplasma
Mycoplasma gallisepticum S6	Bacteria	Tenericutes	Mollicutes	Mycoplasmatales	Mycoplasmataceae	Mycoplasma
Mycoplasma gallisepticum VA94_7994-1-7P	Bacteria	Tenericutes	Mollicutes	Mycoplasmatales	Mycoplasmataceae	Mycoplasma
Mycoplasma gallisepticum WI01_2001.043-13-2P	Bacteria	Tenericutes	Mollicutes	Mycoplasmatales	Mycoplasmataceae	Mycoplasma
Mycoplasma genitalium G37	Bacteria	Tenericutes	Mollicutes	Mycoplasmatales	Mycoplasmataceae	Mycoplasma
Mycoplasma genitalium M2288	Bacteria	Tenericutes	Mollicutes	Mycoplasmatales	Mycoplasmataceae	Mycoplasma
Mycoplasma genitalium M2321 (Second Assembly Apr12)	Bacteria	Tenericutes	Mollicutes	Mycoplasmatales	Mycoplasmataceae	Mycoplasma
Mycoplasma genitalium M6282	Bacteria	Tenericutes	Mollicutes	Mycoplasmatales	Mycoplasmataceae	Mycoplasma
Mycoplasma genitalium M6320	Bacteria	Tenericutes	Mollicutes	Mycoplasmatales	Mycoplasmataceae	Mycoplasma
Mycoplasma haemocanis Illinois	Bacteria	Tenericutes	Mollicutes	Mycoplasmatales	Mycoplasmataceae	Mycoplasma
Mycoplasma haemofelis Langford 1	Bacteria	Tenericutes	Mollicutes	Mycoplasmatales	Mycoplasmataceae	Mycoplasma
Mycoplasma haemofelis Ohio2	Bacteria	Tenericutes	Mollicutes	Mycoplasmatales	Mycoplasmataceae	Mycoplasma
Mycoplasma hominis LBD-4	Bacteria	Tenericutes	Mollicutes	Mycoplasmatales	Mycoplasmataceae	Mycoplasma
Mycoplasma hominis PG21, ATCC 23114	Bacteria	Tenericutes	Mollicutes	Mycoplasmatales	Mycoplasmataceae	Mycoplasma
Mycoplasma hominis Sprott	Bacteria	Tenericutes	Mollicutes	Mycoplasmatales	Mycoplasmataceae	Mycoplasma
Mycoplasma hyopneumoniae 168	Bacteria	Tenericutes	Mollicutes	Mycoplasmatales	Mycoplasmataceae	Mycoplasma
Mycoplasma hyopneumoniae 168-L	Bacteria	Tenericutes	Mollicutes	Mycoplasmatales	Mycoplasmataceae	Mycoplasma
Mycoplasma hyopneumoniae 232	Bacteria	Tenericutes	Mollicutes	Mycoplasmatales	Mycoplasmataceae	Mycoplasma
Mycoplasma hyopneumoniae 7422	Bacteria	Tenericutes	Mollicutes	Mycoplasmatales	Mycoplasmataceae	Mycoplasma
Mycoplasma hyopneumoniae 7448	Bacteria	Tenericutes	Mollicutes	Mycoplasmatales	Mycoplasmataceae	Mycoplasma
Mycoplasma hyopneumoniae J	Bacteria	Tenericutes	Mollicutes	Mycoplasmatales	Mycoplasmataceae	Mycoplasma
Mycoplasma hyorhinis DBS 1050	Bacteria	Tenericutes	Mollicutes	Mycoplasmatales	Mycoplasmataceae	Mycoplasma
Mycoplasma hyorhinis GDL-1	Bacteria	Tenericutes	Mollicutes	Mycoplasmatales	Mycoplasmataceae	Mycoplasma
Mycoplasma hyorhinis HUB-1	Bacteria	Tenericutes	Mollicutes	Mycoplasmatales	Mycoplasmataceae	Mycoplasma
Mycoplasma hyorhinis MCLD	Bacteria	Tenericutes	Mollicutes	Mycoplasmatales	Mycoplasmataceae	Mycoplasma
Mycoplasma hyorhinis SK76	Bacteria	Tenericutes	Mollicutes	Mycoplasmatales	Mycoplasmataceae	Mycoplasma
Mycoplasma leachii 99/014/6	Bacteria	Tenericutes	Mollicutes	Mycoplasmatales	Mycoplasmataceae	Mycoplasma
Mycoplasma leachii PG50	Bacteria	Tenericutes	Mollicutes	Mycoplasmatales	Mycoplasmataceae	Mycoplasma
Mycoplasma mobile 163K	Bacteria	Tenericutes	Mollicutes	Mycoplasmatales	Mycoplasmataceae	Mycoplasma
Mycoplasma mycoides capri	Bacteria	Tenericutes	Mollicutes	Mycoplasmatales	Mycoplasmataceae	Mycoplasma
Mycoplasma mycoides capri GM12	Bacteria	Tenericutes	Mollicutes	Mycoplasmatales	Mycoplasmataceae	Mycoplasma
Mycoplasma mycoides capri LC 95010	Bacteria	Tenericutes	Mollicutes	Mycoplasmatales	Mycoplasmataceae	Mycoplasma
Mycoplasma mycoides mycoides izsam_mm5713	Bacteria	Tenericutes	Mollicutes	Mycoplasmatales	Mycoplasmataceae	Mycoplasma
Mycoplasma mycoides mycoides SC Gladysdale	Bacteria	Tenericutes	Mollicutes	Mycoplasmatales	Mycoplasmataceae	Mycoplasma
Mycoplasma mycoides mycoides SC PG1	Bacteria	Tenericutes	Mollicutes	Mycoplasmatales	Mycoplasmataceae	Mycoplasma
Mycoplasma ovis Michigan	Bacteria	Tenericutes	Mollicutes	Mycoplasmatales	Mycoplasmataceae	Mycoplasma
Mycoplasma parvum Indiana	Bacteria	Tenericutes	Mollicutes	Mycoplasmatales	Mycoplasmataceae	Mycoplasma
Mycoplasma penetrans HF-2	Bacteria	Tenericutes	Mollicutes	Mycoplasmatales	Mycoplasmataceae	Mycoplasma
Mycoplasma pneumoniae 19294	Bacteria	Tenericutes	Mollicutes	Mycoplasmatales	Mycoplasmataceae	Mycoplasma
Mycoplasma pneumoniae 309	Bacteria	Tenericutes	Mollicutes	Mycoplasmatales	Mycoplasmataceae	Mycoplasma
Mycoplasma pneumoniae 39443	Bacteria	Tenericutes	Mollicutes	Mycoplasmatales	Mycoplasmataceae	Mycoplasma
Mycoplasma pneumoniae 51494	Bacteria	Tenericutes	Mollicutes	Mycoplasmatales	Mycoplasmataceae	Mycoplasma
Mycoplasma pneumoniae 54089	Bacteria	Tenericutes	Mollicutes	Mycoplasmatales	Mycoplasmataceae	Mycoplasma
Mycoplasma pneumoniae 54524	Bacteria	Tenericutes	Mollicutes	Mycoplasmatales	Mycoplasmataceae	Mycoplasma
Mycoplasma pneumoniae 85084	Bacteria	Tenericutes	Mollicutes	Mycoplasmatales	Mycoplasmataceae	Mycoplasma
Mycoplasma pneumoniae 85138	Bacteria	Tenericutes	Mollicutes	Mycoplasmatales	Mycoplasmataceae	Mycoplasma
Mycoplasma pneumoniae FH	Bacteria	Tenericutes	Mollicutes	Mycoplasmatales	Mycoplasmataceae	Mycoplasma
Mycoplasma pneumoniae M1139	Bacteria	Tenericutes	Mollicutes	Mycoplasmatales	Mycoplasmataceae	Mycoplasma
Mycoplasma pneumoniae M129-B7	Bacteria	Tenericutes	Mollicutes	Mycoplasmatales	Mycoplasmataceae	Mycoplasma
Mycoplasma pneumoniae M2192	Bacteria	Tenericutes	Mollicutes	Mycoplasmatales	Mycoplasmataceae	Mycoplasma
Mycoplasma pneumoniae M2592	Bacteria	Tenericutes	Mollicutes	Mycoplasmatales	Mycoplasmataceae	Mycoplasma
Mycoplasma pneumoniae M29	Bacteria	Tenericutes	Mollicutes	Mycoplasmatales	Mycoplasmataceae	Mycoplasma
Mycoplasma pneumoniae MAC	Bacteria	Tenericutes	Mollicutes	Mycoplasmatales	Mycoplasmataceae	Mycoplasma
Mycoplasma pulmonis UAB CTIP	Bacteria	Tenericutes	Mollicutes	Mycoplasmatales	Mycoplasmataceae	Mycoplasma
Mycoplasma putrefaciens KS1	Bacteria	Tenericutes	Mollicutes	Mycoplasmatales	Mycoplasmataceae	Mycoplasma
Mycoplasma putrefaciens Mput9231	Bacteria	Tenericutes	Mollicutes	Mycoplasmatales	Mycoplasmataceae	Mycoplasma
Mycoplasma sp. VCU_M1	Bacteria	Tenericutes	Mollicutes	Mycoplasmatales	Mycoplasmataceae	Mycoplasma
Mycoplasma suis Illinois	Bacteria	Tenericutes	Mollicutes	Mycoplasmatales	Mycoplasmataceae	Mycoplasma
Mycoplasma suis KI_3806	Bacteria	Tenericutes	Mollicutes	Mycoplasmatales	Mycoplasmataceae	Mycoplasma
Mycoplasma synoviae 53	Bacteria	Tenericutes	Mollicutes	Mycoplasmatales	Mycoplasmataceae	Mycoplasma
Mycoplasma synoviae ATCC 25204	Bacteria	Tenericutes	Mollicutes	Mycoplasmatales	Mycoplasmataceae	Mycoplasma
Mycoplasma wenyonii Massachusetts	Bacteria	Tenericutes	Mollicutes	Mycoplasmatales	Mycoplasmataceae	Mycoplasma
Mycoplasma yeatsii GM274B	Bacteria	Tenericutes	Mollicutes	Mycoplasmatales	Mycoplasmataceae	Mycoplasma
Myroides profundi D25	Bacteria	Bacteroidetes	Flavobacteriia	Flavobacteriales	Flavobacteriaceae	Myroides
Myroides sp. A21	Bacteria	Bacteroidetes	Flavobacteriia	Flavobacteriales	Flavobacteriaceae	Myroides
Myxococcus fulvus HW-1	Bacteria	Proteobacteria	DeltaProteobacteria	Myxococcales	Myxococcaceae	Myxococcus
Myxococcus xanthus DK 1622	Bacteria	Proteobacteria	DeltaProteobacteria	Myxococcales	Myxococcaceae	Myxococcus
Nautilia profundicola Am-H	Bacteria	Proteobacteria	EpsilonProteobacteria	Nautiliales	Nautiliaceae	Nautilia
Neisseria elongata glycolytica ATCC 29315	Bacteria	Proteobacteria	BetaProteobacteria	Neisseriales	Neisseriaceae	Neisseria
[truncated: 1,171 more rows]
